# Supplementary material for: Genetic correlations and genome-wide associations of cortical structure in general population samples of 22,824 adults
Source: Nat Commun. 2020 Sep 22;11:4796. doi: 10.1038/s41467-020-18367-y (PMC7508833; doi:10.1038/s41467-020-18367-y)
Supplement: Supplementary file 4 — Supplementary Data 1 [file 41467_2020_18367_MOESM4_ESM.xlsx]

## Sheet: Supplementary Data 1
Supplementary Data 1. Genome-wide significant associations (pDiscovery < 1.09×10-9) of the global cortex.
	Locus	position	lead SNP	A1	A2	Freq (A1)	Nearest Genes	Annotation	N	p Discovery	p Replication	p pooled
Global CSA	17q21.31	44787313	rs538628	C	G	0.2041	NSF	intronic	18617	1.78e-23	4.451e-22	1.00068e-43
	6q22.32	126792095	rs11759026	A	G	0.77	NONE(dist=NONE),MIR588(dist=13682)	intergenic	18617	5.21e-22	1.453e-14	3.50144e-34
	17q21.31	43902997	rs1396862	A	G	0.2057	CRHR1,MGC57346-CRHR1	intronic	17425	2.38e-20	6.949e-21	1.38699e-39
	6q22.33	127204623	rs9375477	A	G	0.8301	MIR588(dist=398764),RSPO3(dist=235425)	intergenic	18617	4.86e-13	1.602e-08	1.22765e-19
	6q22.32	126986996	rs1262476	A	G	0.2483	MIR588(dist=181137),RSPO3(dist=453052)	intergenic	18617	1.26e-10	2.586e-06	5.5047e-15
	6q21	109000316	rs9398173	T	C	0.3327	FOXO3	intronic	18617	6.84e-10	0.002955	2.05017e-10
Global CV	6q22.32	126792095	rs11759026	A	G	0.7728	NONE(dist=NONE),MIR588(dist=13682)	intergenic	22410	6.31e-19	NA	NA
	17q21.31	44790203	rs169201	A	G	0.7907	NSF	intronic	22784	2.11e-13	NA	NA
	17q21.31	43549608	rs149366495	A	G	0.1763	PLEKHM1	intronic	22099	8.18e-13	NA	NA
	12q14.3	66358347	rs1042725	T	C	0.4954	HMGA2	3‘UTR	22784	7.04e-11	NA	NA
	12q23.2	102921296	rs11111293	T	C	0.7841	IGF1(dist=46873),LINC00485(dist=281765)	intergenic	22784	5.45e-10	NA	NA
	6q22	109002042	rs494581	T	C	0.69	FOXO3	3‘UTR	22784	8.93e-10	NA	NA
CSA: cortical surface area
CV: cortical volume
A1: Allele 1
A2: Allele 2
Freq(A1): frequency of allele 1
N: number of individuals in meta-analysis
pDiscovery: two-sided p-value of discovery GWAS meta-analysis in CHARGE
pReplication: two-sided p-value of replication meta-analysis in ENIGMA
ppooled: two-sided p-value of pooled discovery and replication meta-analysis
NA: not availbable.
in bold: pReplication< 3.14×10-4 (=0.05/Nl)
Nl: total number of lead SNPs = 160
in bold: pDiscovery< 4.76x10-10 (= 5x10-8 / NGWAS)
NGWAS: total number of GWAS analyses = 105
p-values are not adjusted for multiple comparisons
