# Supplementary material for: Genetic correlations and genome-wide associations of cortical structure in general population samples of 22,824 adults
Source: Nat Commun. 2020 Sep 22;11:4796. doi: 10.1038/s41467-020-18367-y (PMC7508833; doi:10.1038/s41467-020-18367-y)
Supplement: Supplementary file 5 — Supplementary Data 2 [file 41467_2020_18367_MOESM5_ESM.xlsx]

## Sheet: Supplementary Data 2
Supplementary Data 2. Genome-wide significant associations (pDiscovery<1.09x10-9) of regional cortical thickness.
lobe	region	locus	position	lead SNP	A1	A2	freq (A1)	Nearest genes	annotation	N	pDiscovery	pReplication	ppooled
temporal	superior temporal	16q24.2	87225139	rs4843227	T	C	0.6053	LOC440390(dist=127542),LOC101928708(dist=20582)	intergenic	21887	2.787e-12	2.45e-05	2.30887e-15
		17q21.31	44861003	rs199504	T	C	0.7868	WNT3	intronic	21887	1.303e-10	0.0001165	5.85e-13
	middle temporal	14q23.1	59072144	rs10782438	T	C	0.5581	KIAA0586(dist=56595),NONE(dist=NONE)	intergenic	21559	2.174e-13	2.755e-08	8.99477e-21
	inferior temporal	2q35	217332057	rs284532	T	G	0.504	SMARCAL1	intronic	21885	1.031e-09	0.2643	3.03687e-07
	banks of the superior temporal sulcus	14q23.1	59074878	rs160458	T	C	0.5078	KIAA0586(dist=59329),NONE(dist=NONE)	intergenic	18342	9.389e-10	2.415e-09	6.4535e-18
parietal	superior parietal	16q24.2	87225101	rs9937293	A	G	0.6073	LOC440390(dist=127504),LOC101928708(dist=20620)	intergenic	21886	2.676e-14	1.637e-13	2.26826e-27
		1q41	215141570	rs10494988	T	C	0.3667	CENPF(dist=303656),KCNK2(dist=37315)	intergenic	21886	2.602e-12	3.658e-08	2.62921e-19
	postcentral	15q14	39633904	rs2033939	A	G	0.0797	C15orf54(dist=86861),THBS1(dist=239376)	intergenic	21885	1.169e-73	5.175e-68	7.73364e-136
		15q14	39623847	rs10851383	C	G	0.219	C15orf54(dist=76804),THBS1(dist=249433)	intergenic	21885	4.25e-27	5.09e-20	7.42542e-47
		15q14	39595347	rs62002283	A	G	0.8829	C15orf54(dist=48304),THBS1(dist=277933)	intergenic	21885	6.23e-24	1.832e-21	1.83871e-42
		15q14	39582770	rs879791943	C	G	0.5148	C15orf54(dist=35727),THBS1(dist=290510)	intergenic	21885	8.032e-14	NA	NA
		15q14	39656222	rs11638467	A	C	0.533	C15orf54(dist=109179),THBS1(dist=217058)	intergenic	21885	1.047e-11	2.724e-05	1.21572e-14
occipital	lateral occipital	5q14.1	79933093	rs245100	A	G	0.7592	DHFR	intronic	21886	2.675e-11	3.773e-06	1.15836e-15
	cuneus	14q23.1	59624317	rs4901904	T	C	0.126	LINC01500(dist=140271),DAAM1(dist=31064)	intergenic	21885	4.024e-14	3.172e-10	2.87749e-23
	insula	16q12.1	51449978	rs7197215	A	G	0.4366	SALL1(dist=264795),LINC01571(dist=346452)	intergenic	21560	1.449e-13	0.01998	6.41558e-12
		9q31.3	113679617	rs72748157	A	G	0.1226	LPAR1	intronic	21560	1.461e-10	0.0001375	5.16483e-13
A1: Allele 1
A2: Allele 2
Freq(A1): frequency of allele 1
N: number of individuals in meta-analysis
pDiscovery: two-sided p-value of discovery GWAS meta-analysis in CHARGE
pReplication: two-sided p-value of replication meta-analysis in ENIGMA
ppooled: two-sided p-value of pooled discovery and replication meta-analysis
in bold: pReplication< 3.14×10-4 (=0.05/Nl)
Nl: total number of lead SNPs = 160
in bold: pDiscovery< 4.76x10-10 (= 5x10-8 / NGWAS)
NGWAS: total number of GWAS analyses = 105
p-values are not adjusted for multiple comparisons
