# Supplementary material for: Genetic correlations and genome-wide associations of cortical structure in general population samples of 22,824 adults
Source: Nat Commun. 2020 Sep 22;11:4796. doi: 10.1038/s41467-020-18367-y (PMC7508833; doi:10.1038/s41467-020-18367-y)
Supplement: Supplementary file 6 — Supplementary Data 3 [file 41467_2020_18367_MOESM6_ESM.xlsx]

## Sheet: Supplementary Data 3
Supplementary Data 3. Genome-wide significant associations (pDiscovery<1.09x10-9) of regional cortical surfacea area.
lobe	region	locus	position	lead SNP	A1	A2	freq (A1)	Nearest genes	annotation	N	pDiscovery	pReplication	ppooled
frontal	superior frontal	5q14.3	92187932	rs17669337	T	C	0.4105	ARRDC3-AS1(dist=1471400),NR2F1-AS1(dist=557130)	intergenic	18272	1.398e-11	2.05e-06	8.07e-16
	caudal middle frontal	6q22.32	126876580	rs9388500	C	G	0.5017	MIR588(dist=70721),RSPO3(dist=563468)	intergenic	17891	2.348e-11	NA	NA
	pars opercularis	5q23.3	128734008	rs12187568	C	G	0.9371	MIR4460(dist=1168),ADAMTS19-AS1(dist=61244)	intergenic	16632	1.19e-16	NA	NA
	pars triangularis	3q24	147106319	rs2279829	T	C	0.2148	ZIC4(NM_001243256:c.*327A>G,NM_001168379:c.*327A>G,NM_001168378:c.*327A>G,NM_032153:c.*327A>G)	UTR3	18265	6.32e-20	1.94e-27	1.2e-45
		7q21.3	96175094	rs10458281	T	C	0.7958	C7orf76(dist=42259),LOC100506136(dist=75875)	intergenic	18265	1.149e-17	2.42e-11	1.2e-26
		7q21.3	96212105	rs58314581	A	G	0.6524	C7orf76(dist=79270),LOC100506136(dist=38864)	intergenic	10070	9.876e-10	NA	NA
	precentral	15q14	39634222	rs1080066	A	G	0.9086	C15orf54(dist=87179),THBS1(dist=239058)	intergenic	18267	8.45e-109	2.53e-95	1e-200
		15q14	39595340	rs62002282	A	G	0.8844	C15orf54(dist=48297),THBS1(dist=277940)	intergenic	18267	3.479e-23	5.16e-22	2.33e-43
		15q14	39634303	rs1822105	T	C	0.5852	C15orf54(dist=87260),THBS1(dist=238977)	intergenic	18267	3.029e-20	3.21e-17	1.54e-35
		15q14	39623847	rs10851383	C	G	0.219	C15orf54(dist=76804),THBS1(dist=249433)	intergenic	18267	8.775e-18	6.99e-20	5.04e-36
		15q14	39097573	rs28641813	A	G	0.6897	C15orf53(dist=105334),C15orf54(dist=445297)	intergenic	18267	1.72e-13	8.42e-08	4.77e-19
		15q14	39582770	rs879791943	C	G	0.5208	C15orf54(dist=35727),THBS1(dist=290510)	intergenic	18267	9.19e-12	NA	NA
		6q15	92002569	rs9345124	A	C	0.8168	MAP3K7(dist=705549),MIR4643(dist=228809)	intergenic	18267	5.503e-11	2.73e-14	9.91e-24
		15q14	39742570	rs71207352	T	C	0.151	C15orf54(dist=195527),THBS1(dist=130710)	intergenic	18267	8.635e-10	2.23e-11	1.13e-19
temporal	superior temporal	2p16.3	48274592	rs386645843	A	T	0.6269	FBXO11(dist=141660),FOXN2(dist=267203)	intergenic	18269	9.51e-12	8.42e-07	1.71e-16
		4q26	119249835	rs55699931	A	G	0.1148	PRSS12	intronic	18269	2.08e-11	0.02722	6.96e-10
		2q23.2	150022681	rs13008194	T	C	0.6574	LYPD6B	intronic	18269	5.944e-11	2.54e-07	1.92e-16
	middle temporal	6q22.32	126964510	rs4273712	A	G	0.7322	MIR588(dist=158651),RSPO3(dist=475538)	intergenic	18269	6.928e-10	0.0001066	1.99e-12
	banks of the superior temporal sulcus	14q23.1	59072226	rs186347	T	G	0.4734	KIAA0586(dist=56677),NONE(dist=NONE)	intergenic	18265	4.108e-10	1.83e-09	4.93e-18
	fusiform	17q21.31	44822662	rs199535	A	G	0.7921	NSF	intronic	18269	1.014e-13	1.14e-06	8.13e-18
		17q21.31	43910088	rs17689918	A	G	0.2057	CRHR1,MGC57346-CRHR1	intronic	17077	6.61e-12	3.1e-07	3.65e-17
	transverse temporal	2q23.2	150012936	rs2046268	T	G	0.3264	LYPD6B	intronic	18264	9.087e-10	3.21e-10	1.78e-18
parietal	superior parietal	15q14	39632013	rs71471500	C	G	0.9086	C15orf54(dist=84970),THBS1(dist=241267)	intergenic	18270	3.846e-24	5.55e-19	5.88e-41
		19p13.2	13109763	rs68175985	A	G	0.1628	NFIX	intronic	17324	8.841e-11	2.68e-17	2.9e-26
	inferior parietal	20q13.2	52448936	rs6097618	C	G	0.4528	ZNF217(dist=249300),SUMO1P1(dist=42104)	intergenic	18267	1.778e-16	NA	NA
		12q14.3	65797096	rs2336713	T	G	0.6357	MSRB3	intronic	18267	1.236e-12	2.99e-12	2.85e-23
		2p25.2	4563477	rs669952	A	G	0.1895	LINC01304(dist=541855),LINC01249(dist=112331)	intergenic	18267	4.474e-10	1.37e-08	4.73e-17
	supramarginal	15q14	39633904	rs2033939	A	G	0.0804	C15orf54(dist=86861),THBS1(dist=239376)	intergenic	18272	9.068e-27	1.61e-28	1.59e-53
		14q23.1	59627631	rs2164950	A	G	0.1252	LINC01500(dist=143585),DAAM1(dist=27750)	intergenic	18272	1.247e-13	3.79e-14	3.46e-26
		3q24	147106319	rs2279829	T	C	0.2148	ZIC4(NM_001243256:c.*327A>G,NM_001168379:c.*327A>G,NM_001168378:c.*327A>G,NM_032153:c.*327A>G)	UTR3	18272	7.384e-12	4.24e-16	2.29e-26
	postcentral	15q14	39634222	rs1080066	A	G	0.9086	C15orf54(dist=87179),THBS1(dist=239058)	intergenic	18265	5.65e-47	2.44e-36	1.87e-80
		3q24	147106319	rs2279829	T	C	0.2148	ZIC4(NM_001243256:c.*327A>G,NM_001168379:c.*327A>G,NM_001168378:c.*327A>G,NM_032153:c.*327A>G)	UTR3	18265	1.899e-21	1.69e-26	2.92e-46
		9q21.13	76144318	rs67286026	T	G	0.1952	ANXA1(dist=359008),MIR6130(dist=223722)	intergenic	18265	3.583e-12	8.04e-06	7.82e-16
		15q14	39595340	rs62002282	A	G	0.8844	C15orf54(dist=48297),THBS1(dist=277940)	intergenic	18265	1.107e-11	1.9e-06	5.85e-16
	precuneus	14q23.1	59628609	rs74826997	T	C	0.8751	LINC01500(dist=144563),DAAM1(dist=26772)	intergenic	18270	2.395e-24	4.41e-18	4.59e-40
		6q23.3	138866268	rs9376354	T	C	0.2876	NHSL1	intronic	18270	7.798e-13	4.12e-08	7.28e-19
		3q26	190666643	rs1159211	T	C	0.3776	SNAR-I(dist=70804),OSTN(dist=263679)	intergenic	18270	4.49e-10	2.04e-05	1.59e-13
occipital	lateral occipital	14q23.1	59627631	rs2164950	A	G	0.1252	LINC01500(dist=143585),DAAM1(dist=27750)	intergenic	18269	3.037e-26	2.92e-15	2.25e-38
		14q23.1	59665934	rs8016570	T	C	0.5273	DAAM1	intronic	18269	8.59e-12	1.93e-06	5.32e-16
	lingual	14q23.1	59628679	rs76341705	A	G	0.125	LINC01500(dist=144633),DAAM1(dist=26702)	intergenic	18270	1.567e-20	8.67e-13	9.96e-31
		14q23.1	59658725	rs76341705	A	G	0.5255	DAAM1	intronic	18270	7.288e-10	0.02307	6.46e-09
	cuneus	14q23.1	59625997	rs73313052	A	G	0.1273	LINC01500(dist=141951),DAAM1(dist=29384)	intergenic	18267	1.895e-32	3.19e-15	2.96e-43
		14q23.1	59694643	rs2757117	A	G	0.2349	DAAM1	intronic	18267	3.165e-15	5.03e-06	4.63e-18
		14q23.1	59603294	rs8004283	T	C	0.567	LINC01500(dist=119248),DAAM1(dist=52087)	intergenic	18267	2.482e-11	0.0005264	1.95e-12
		14q23.1	59449138	rs61976308	A	G	0.0661	LINC01500	ncRNA_intronic	17890	3.056e-10	0.2569	5.38e-07
		13q31.1	80191873	rs9545155	T	C	0.5247	LINC01068(dist=46292),LINC01038(dist=186648)	intergenic	18267	5.148e-10	2.98e-05	3.91e-13
	pericalcarine	14q23.1	59628679	rs76341705	A	G	0.125	LINC01500(dist=144633),DAAM1(dist=26702)	intergenic	18267	4.673e-24	2.56e-19	3.35e-41
		5q12.1	60117723	rs6893642	T	C	0.4803	ELOVL7	intronic	18267	1.396e-13	1.68e-08	6.29e-20
		3q13.11	104724787	rs971550	A	T	0.6949	MIR548A3(dist=778682),ALCAM(dist=360770)	intergenic	18267	2.179e-10	1.31e-06	4.49e-15
		6q22.33	127185801	rs9375476	A	G	0.2401	MIR588(dist=379942),RSPO3(dist=254247)	intergenic	18267	2.2e-10	2.24e-08	4.32e-17
		1p13.2	113239478	rs2999158	T	C	0.332	MOV10	intronic	18267	6.456e-10	8.39e-10	3.49e-18
		13q31.1	80191873	rs9545155	T	C	0.5247	LINC01068(dist=46292),LINC01038(dist=186648)	intergenic	18267	7.514e-10	7.53e-09	4.05e-17
	posterior cingulate	5q12.3	66104105	rs17214309	T	C	0.6459	MAST4	intronic	18268	7.835e-11	1.52e-05	4.04e-14
	insula	10q25.3	118704077	rs1905544	A	T	0.2593	SHTN1	intronic	17599	4.059e-12	0.003645	1.28e-11
A1: Allele 1
A2: Allele 2
Freq(A1): frequency of allele 1
N: number of individuals in meta-analysis
pDiscovery: two-sided p-value of discovery GWAS meta-analysis in CHARGE
pReplication: two-sided p-value of replication meta-analysis in ENIGMA
ppooled: two-sided p-value of pooled discovery and replication meta-analysis
NA: not availbable.
in bold: pReplication< 3.14×10-4 (=0.05/Nl)
Nl: total number of lead SNPs = 160
in bold: pDiscovery< 4.76x10-10 (= 5x10-8 / NGWAS)
NGWAS: total number of GWAS analyses = 105
p-values are not adjusted for multiple comparisons
