# Supplementary material for: Genetic correlations and genome-wide associations of cortical structure in general population samples of 22,824 adults
Source: Nat Commun. 2020 Sep 22;11:4796. doi: 10.1038/s41467-020-18367-y (PMC7508833; doi:10.1038/s41467-020-18367-y)
Supplement: Supplementary file 7 — Supplementary Data 4 [file 41467_2020_18367_MOESM7_ESM.xlsx]

## Sheet: Supplementary Data 4
Supplementary Data 4. Genome-wide significant associations (pDiscovery<1.09x10-9) of regional cortical volume.
lobe	region	locus	position	lead SNP	Allele1	Allele2	Freq (A1)	Nearest genes	annotation	N	pDiscovery
frontal	superior frontal	5q14.3	92186429	rs888814	t	g	0.494	ARRDC3-AS1(dist=1469897),NR2F1-AS1(dist=558633)	intergenic	22692	3.29e-13
		5q14.3	92187893	rs17669307	t	c	0.8878	ARRDC3-AS1(dist=1471361),NR2F1-AS1(dist=557169)	intergenic	22692	9.55e-11
	rostral middle frontal	15q14	39636227	rs17694988	t	c	0.9075	C15orf54(dist=89184),THBS1(dist=237053)	intergenic	22793	3.15e-11
	caudal middle frontal	2q12.1	105460333	rs745249	t	c	0.2829	LINC01158	ncRNA_intronic	22726	2.35e-11
		6q22.32	127068983	rs853974	t	c	0.2596	MIR588(dist=263124),RSPO3(dist=371065)	intergenic	22351	4.82e-11
	pars opercularis	5q23.3	128734008	rs12187568	c	g	0.939	MIR4460(dist=1168),ADAMTS19-AS1(dist=61244)	intergenic	20753	4.27e-18
		15q14	39639898	rs4924345	a	c	0.917	C15orf54(dist=92855),THBS1(dist=233382)	intergenic	22758	1.97e-14
	pars triangularis	3q24	147106319	rs2279829	t	c	0.2134	ZIC4(NM_001243256:c.*327A>G,NM_001168379:c.*327A>G,NM_001168378:c.*327A>G,NM_032153:c.*327A>G)	UTR3	22759	3.16e-23
		7q21.3	96196906	rs67055449	t	c	0.3314	C7orf76(dist=64071),LOC100506136(dist=54063)	intergenic	22759	4.03e-19
		15q14	39633904	rs2033939	a	g	0.0816	C15orf54(dist=86861),THBS1(dist=239376)	intergenic	22759	8.49e-14
		7q21.3	96129071	rs62470042	t	c	0.1069	C7orf76	intronic	22759	7.38e-13
		6q15	91942761	rs12660096	a	g	0.0995	MAP3K7(dist=645741),MIR4643(dist=288617)	intergenic	22759	4.74e-10
	lateral orbitofrontal	14q22.2	54769839	rs6572946	t	c	0.3558	BMP4(dist=346259),CDKN3(dist=93834)	intergenic	22801	2.29e-10
	precentral	15q14	39634222	rs1080066	a	g	0.9081	C15orf54(dist=87179),THBS1(dist=239058)	intergenic	22699	5.84e-125
		15q14	39634303	rs1822105	t	c	0.5759	C15orf54(dist=87260),THBS1(dist=238977)	intergenic	22699	9.26e-28
		15q14	39595340	rs62002282	a	g	0.8853	C15orf54(dist=48297),THBS1(dist=277940)	intergenic	22699	4.3e-24
		15q14	39623847	rs10851383	c	g	0.2185	C15orf54(dist=76804),THBS1(dist=249433)	intergenic	22699	1.88e-21
		15q14	39582770	rs879791943	c	g	0.5166	C15orf54(dist=35727),THBS1(dist=290510)	intergenic	22699	2.28e-16
		15q14	39097573	rs28641813	a	g	0.6905	C15orf53(dist=105334),C15orf54(dist=445297)	intergenic	22699	5.16e-14
		10q25.3	118648841	rs3781566	a	g	0.1879	SHTN1	intronic	22699	4.68e-11
temporal	superior temporal	3q26.32	177296448	rs13084960	t	c	0.5785	LINC00578	ncRNA_intronic	22681	1.12e-11
	banks of the superior temporal sulcus	14q23.1	59072226	rs186347	t	g	0.4762	KIAA0586(dist=56677),NONE(dist=NONE)	intergenic	22727	1.15e-15
	fusiform	14q23.1	59833172	rs1547199	a	t	0.548	DAAM1	intronic	22605	4.58e-10
		1p33	47980916	rs6658111	t	g	0.635	FOXD2(dist=74553),TRABD2B(dist=245284)	intergenic	22605	7.78e-10
	transverse temporal	2q23.2	150012936	rs2046268	t	g	0.3303	LYPD6B	intronic	22786	2.55e-12
	parahippocampal	2q33.1	199809716	rs966744	a	g	0.2979	LOC101927619(dist=569895),SATB2(dist=324507)	intergenic	22747	2.23e-10
parietal	superior parietal	15q14	39633904	rs2033939	a	g	0.0816	C15orf54(dist=86861),THBS1(dist=239376)	intergenic	22723	4.28e-23
		16q24.2	87225139	rs4843227	t	c	0.6026	LOC440390(dist=127542),LOC101928708(dist=20582)	intergenic	22723	1.16e-13
		19p13.2	13109763	rs68175985	a	g	0.1643	NFIX	intronic	21777	3.27e-11
		5q15	92866553	rs62369942	c	g	0.8302	NR2F1-AS1	ncRNA_intronic	21664	4.32e-10
	inferior parietal	20q13.2	52448936	rs6097618	c	g	0.4518	ZNF217(dist=249300),SUMO1P1(dist=42104)	intergenic	22701	2.09e-17
		12q14.3	65797096	rs2336713	t	g	0.6328	MSRB3	intronic	22701	2.47e-13
		3q13.11	104724634	rs971551	t	c	0.2164	MIR548A3(dist=778529),ALCAM(dist=360923)	intergenic	22701	2.34e-10
	supramarginal	15q14	39632013	rs71471500	c	g	0.9082	C15orf54(dist=84970),THBS1(dist=241267)	intergenic	22645	9.71e-28
		14q23.1	59627631	rs2164950	a	g	0.1267	LINC01500(dist=143585),DAAM1(dist=27750)	intergenic	22645	3.59e-20
		3q24	147106319	rs2279829	t	c	0.213	ZIC4(NM_001243256:c.*327A>G,NM_001168379:c.*327A>G,NM_001168378:c.*327A>G,NM_032153:c.*327A>G)	UTR3	22645	5.36e-18
		15q14	39643642	rs34893836	a	g	0.5445	C15orf54(dist=96599),THBS1(dist=229638)	intergenic	22645	9.15e-11
		14q23.1	59074136	rs160459	a	c	0.5248	KIAA0586(dist=58587),NONE(dist=NONE)	intergenic	22645	1.04e-09
	postcentral	15q14	39633904	rs2033939	a	g	0.0816	C15orf54(dist=86861),THBS1(dist=239376)	intergenic	22662	4.34e-133
		15q14	39595347	rs62002283	a	g	0.883	C15orf54(dist=48304),THBS1(dist=277933)	intergenic	22662	5.45e-35
		15q14	39623847	rs10851383	c	g	0.2184	C15orf54(dist=76804),THBS1(dist=249433)	intergenic	22662	7.06e-32
		15q14	39634303	rs1822105	t	c	0.576	C15orf54(dist=87260),THBS1(dist=238977)	intergenic	22662	2.19e-20
		15q14	39582770	rs879791943	c	g	0.5168	C15orf54(dist=35727),THBS1(dist=290510)	intergenic	22662	7.62e-20
		3q24	147106319	rs2279829	t	c	0.2134	ZIC4(NM_001243256:c.*327A>G,NM_001168379:c.*327A>G,NM_001168378:c.*327A>G,NM_032153:c.*327A>G)	UTR3	22662	2.54e-17
		9q21.13	76144318	rs67286026	t	g	0.1952	ANXA1(dist=359008),MIR6130(dist=223722)	intergenic	22662	5.03e-11
		2q36.3	226563259	rs16866701	a	g	0.0744	NYAP2(dist=44525),LOC646736(dist=444251)	intergenic	22545	5.69e-11
		15q14	39671514	rs11070197	t	c	0.7532	C15orf54(dist=124471),THBS1(dist=201766)	intergenic	20731	5.19e-10
	precuneus	14q23.1	59628609	rs74826997	t	c	0.8737	LINC01500(dist=144563),DAAM1(dist=26772)	intergenic	22803	4.85e-20
		3q28	190663557	rs35055419	t	c	0.6364	SNAR-I(dist=67718),OSTN(dist=266765)	intergenic	22428	2.02e-10
		2p22.2	37818236	rs2215605	c	g	0.3149	QPCT(dist=217771),CDC42EP3(dist=50789)	intergenic	22803	3.43e-10
		3q13.11	104713881	rs12495603	a	g	0.4782	MIR548A3(dist=767776),ALCAM(dist=371676)	intergenic	22803	9.71e-10
occipital	lateral occipital	14q23.1	59627631	rs2164950	a	g	0.1268	LINC01500(dist=143585),DAAM1(dist=27750)	intergenic	22799	6.89e-16
	lingual	14q23.1	59625997	rs73313052	a	g	0.1286	LINC01500(dist=141951),DAAM1(dist=29384)	intergenic	22805	1.06e-20
		6q22.32	127089401	rs2223739	t	c	0.235	MIR588(dist=283542),RSPO3(dist=350647)	intergenic	22805	1.75e-10
	cuneus	14q23.1	59625997	rs73313052	a	g	0.1286	LINC01500(dist=141951),DAAM1(dist=29384)	intergenic	22799	4.59e-43
		14q23.1	59694643	rs2757117	a	g	0.2334	DAAM1	intronic	22799	9.81e-18
		14q23.1	59449138	rs61976308	a	g	0.0672	LINC01500	ncRNA_intronic	22422	1.08e-13
		14q23.1	59603294	rs8004283	t	c	0.5636	LINC01500(dist=119248),DAAM1(dist=52087)	intergenic	22799	1.73e-13
		11p15.3	12072213	rs11022131	c	g	0.7546	DKK3(dist=41296),MICAL2(dist=59910)	intergenic	22799	5.96e-12
		13q31.1	80192236	rs9545156	a	g	0.6007	LINC01068(dist=46655),LINC01038(dist=186285)	intergenic	22799	4.09e-10
	pericalcarine	14q23.1	59628679	rs76341705	a	g	0.1264	LINC01500(dist=144633),DAAM1(dist=26702)	intergenic	22824	1.39e-29
		13q31.1	80191873	rs9545155	t	c	0.5244	LINC01068(dist=46292),LINC01038(dist=186648)	intergenic	22824	2.25e-13
		11p14.1	30876113	rs273594	c	g	0.6526	MPPED2(dist=268183),DCDC5(dist=9037)	intergenic	22824	3.51e-13
		1p13.2	113208039	rs12046466	t	c	0.4807	CAPZA1	intronic	22824	2.36e-12
		14q23.1	59694643	rs2757117	a	g	0.2335	DAAM1	intronic	22824	4.44e-12
		14q23.1	59449138	rs61976308	a	g	0.0672	LINC01500	ncRNA_intronic	22447	3.58e-11
		1p33	47980916	rs6658111	t	g	0.6351	FOXD2(dist=74553),TRABD2B(dist=245284)	intergenic	22824	3.85e-11
		14q23.1	59629611	rs2053300	t	g	0.4578	LINC01500(dist=145565),DAAM1(dist=25770)	intergenic	22824	6.77e-11
		11q22.3	104012656	rs1681464	a	g	0.409	PDGFD	intronic	22824	7.51e-11
		6q22.32	127096181	rs9401907	t	c	0.7666	MIR588(dist=290322),RSPO3(dist=343867)	intergenic	22824	2.11e-10
		7p21.1	18904400	rs12700001	c	g	0.5986	HDAC9	intronic	22824	2.12e-10
		5q12.1	60315823	rs10939879	t	c	0.5721	NDUFAF2	intronic	22824	2.92e-10
	caudal anterior cingulate	5q14.3	82852578	rs309588	a	t	0.2067	VCAN	intronic	22748	2.6e-10
	insula	11q23.1	110949402	rs321403	t	g	0.3077	ARHGAP20(dist=365490),C11orf53(dist=177305)	intergenic	22543	9.58e-12
		11q23.1	111068696	rs35051367	t	c	0.302	ARHGAP20(dist=484784),C11orf53(dist=58011)	intergenic	22543	6.67e-11
		8q24.12	120596023	rs10283100	a	g	0.0522	ENPP2	exonic	21481	8.29e-11
		11q23.3	120199924	rs61898351	t	c	0.6166	TMEM136	intronic	22543	3.53e-10
		11q23.1	111083785	rs11827673	a	c	0.0543	ARHGAP20(dist=499873),C11orf53(dist=42922)	intergenic	22426	6.95e-10
A1: Allele 1
A2: Allele 2
Freq(A1): frequency of allele 1
N: number of individuals in meta-analysis
pDiscovery: two-sided p-value of discovery GWAS meta-analysis in CHARGE
in bold: pDiscovery< 4.76x10-10 (= 5x10-8 / NGWAS)
NGWAS: total number of GWAS analyses = 105
p-values are not adjusted for multiple comparisons
