# Supplementary material for: Genetic correlations and genome-wide associations of cortical structure in general population samples of 22,824 adults
Source: Nat Commun. 2020 Sep 22;11:4796. doi: 10.1038/s41467-020-18367-y (PMC7508833; doi:10.1038/s41467-020-18367-y)
Supplement: Supplementary file 8 — Supplementary Data 5 [file 41467_2020_18367_MOESM8_ESM.xlsx]

## Sheet: Supplementary Data 5
Supplementary Data 5. Genomic control λGC, LDSR intercept and LDSR ratio.
	Cortical Thickness			Cortical Surface Area			Cortical Volume
Region	λGC	LDSR Intercept	LDSR Ratio	λGC	LDSR Intercept	LDSR Ratio	λGC	LDSR Intercept	LDSR Ratio
Global Cortex	1.082	0.9839	0	1.111	1.0126	0.1009	1.109	0.9954	0
Superior Frontal	1.021	0.9948	0	1.058	1.0021	0.0301	1.068	0.9925	0
Rostral Middle Frontal	1.042	1	0	1.063	0.9967	0	1.073	0.9992	0
Caudal Middle Frontal	1.04	1.0069	0.1829	1.056	0.995	0	1.074	1.0023	0.0288
Pars Opercularis	1.044	1.003	0.0655	1.045	0.9962	0	1.056	0.9922	0
Pars Triangularis	1.043	0.998	0	1.064	1.0111	0.1516	1.069	1.0049	0.058
Pars Orbitalis	1.033	1.0067	0.2034	1.044	0.9944	0	1.06	1.0029	0.0418
Lateral Orbitofrontal	1.033	0.9882	0	1.058	0.9834	0	1.093	0.9952	0
Medial Orbitofrontal	1.036	0.9917	0	1.046	0.9871	0	1.051	0.9975	0
Precentral	1.042	1.0054	0.1021	1.064	0.9881	0	1.066	0.995	0
Paracentral	1.034	1.018	0.4816	1.059	0.9933	0	1.053	1.0152	0.2404
Frontal Pole	1.031	0.9972	0	1.021	1.0014	0.0498	1.03	1.0039	0.114
Superior Temporal	1.068	1.0022	0.0283	1.069	0.9839	0	1.082	0.984	0
Middle Temporal	1.036	1.0067	0.1634	1.047	1.0092	0.1446	1.066	1.0094	0.1151
Inferior Temporal	1.026	0.9859	0	1.066	0.9948	0	1.074	0.9814	0
Banks of the Superior Temporal Sulcus	1.038	0.9816	0	1.058	1.0052	0.0839	1.057	1.0005	0.0082
Fusiform	1.049	0.9951	0	1.05	0.9942	0	1.059	1.0024	0.0291
Transverse Temporal	1.057	0.9922	0	1.056	0.9909	0	1.072	0.9959	0
Entorhinal	1.018	0.9905	0	1.031	0.9891	0	1.039	0.9904	0
Temporal Pole	1.029	1.0086	0.2609	1.037	0.9918	0	1.029	1.0109	0.3014
Parahippocampal	1.043	0.9891	0	1.047	0.9876	0	1.073	0.996	0
Superior Parietal	1.041	0.9961	0	1.05	0.9868	0	1.055	0.9954	0
Inferior Parietal	1.016	0.9989	0	1.07	0.996	0	1.091	0.997	0
Supramarginal	1.034	1.0013	0.0372	1.052	0.9989	0	1.068	1.0072	0.0911
Postcentral	1.064	1.0041	0.0528	1.035	0.9938	0	1.066	0.9933	0
Precuneus	1.052	0.9857	0	1.072	0.987	0	1.08	0.9831	0
Lateral Occipital	1.054	1	0	1.064	1.0072	0.0893	1.057	1.0037	0.0508
Lingual	1.043	1.0047	0.0913	1.069	1.0045	0.0457	1.093	1.0018	0.0147
Cuneus	1.061	1.0078	0.1227	1.066	0.9897	0	1.088	0.9933	0
Pericalcarine	1.037	0.9931	0	1.088	0.9914	0	1.096	0.9997	0
Rostral Anterior Cingulate	1.036	0.9878	0	1.039	0.9927	0	1.053	0.9932	0
Caudal Anterior Cingulate	1.026	0.9879	0	1.046	0.9975	0	1.058	1.0038	0.0551
Posterior Cingulate	1.042	1.0028	0.0593	1.046	0.9876	0	1.065	1.0049	0.0651
Isthmus Cingulate	1.05	0.9869	0	1.05	1.0041	0.0707	1.06	0.9992	0
Insula	1.049	1.0053	0.078	1.064	1.0031	0.0468	1.098	0.9966	0
λGC: Genomic control lambda
LDSR: LD Score Regression
