# Supplementary material for: Genetic correlations and genome-wide associations of cortical structure in general population samples of 22,824 adults
Source: Nat Commun. 2020 Sep 22;11:4796. doi: 10.1038/s41467-020-18367-y (PMC7508833; doi:10.1038/s41467-020-18367-y)
Supplement: Supplementary file 9 — Supplementary Data 6 [file 41467_2020_18367_MOESM9_ESM.xlsx]

## Sheet: Supplementary Data 6
Supplementary Data 6. Genome-wide significant associations (pDiscovery<1.09x10-9) of surface area and volume in different cortical regions.
Surface area
locus	position	rsid	A1	A2	freq (A1)	Nearest genes	annotation	lobe	region	pDiscovery	pReplication	ppooled
3q24	147106319	rs2279829	T	C	0.2148	ZIC4(NM_001243256:c.*327A>G,NM_001168379:c.*327A>G,NM_001168378:c.*327A>G,NM_032153:c.*327A>G)	UTR3	frontal	pars triangularis	6.32e-20	5.052e-29	4.06783e-47
								parietal	supramarginal	7.384e-12	4.739e-15	2.45005e-25
								parietal	postcentral	1.899e-21	1.406e-23	2.35953e-43
15q14	39634222	rs1080066	A	G	0.9086	C15orf54(dist=87179),THBS1(dist=239058)	intergenic	frontal	precentral	8.45e-109	1.14e-90	2.94409e-196
								parietal	postcentral	5.65e-47	4.947e-32	6.22795e-76
15q14	39595340	rs62002282	A	G	0.8844	C15orf54(dist=48297),THBS1(dist=277940)	intergenic	frontal	precentral	3.479e-23	3.309e-20	1.54847e-41
								parietal	postcentral	1.107e-11	2.891e-05	1.38429e-14
14q23.1	59627631	rs2164950	A	G	0.1252	LINC01500(dist=143585),DAAM1(dist=27750)	intergenic	parietal	supramarginal	1.247e-13	1.608e-13	1.45175e-25
								occipital	lateral occipital	3.037e-26	3.017e-15	1.55287e-38
14q23.1	59628679	rs76341705	A	G	0.125	LINC01500(dist=144633),DAAM1(dist=26702)	intergenic	occipital	lingual	1.567e-20	5.484e-14	2.94501e-32
								occipital	pericalcarine	4.673e-24	1.761e-19	1.71748e-41
13q31.1	80191873	rs9545155	T	C	0.5247	LINC01068(dist=46292),LINC01038(dist=186648)	intergenic	occipital	cuneus	5.148e-10	0.0001085	1.61716e-12
								occipital	pericalcarine	7.514e-10	9.76e-10	4.46607e-18
Volume
locus	position	rsid	A1	A2	Freq (A1)	Nearest genes	annotation	lobe	region	pDiscovery
3q24	147106319	rs2279829	t	c	0.2134	ZIC4(NM_001243256:c.*327A>G,NM_001168379:c.*327A>G,NM_001168378:c.*327A>G,NM_032153:c.*327A>G)	UTR3	frontal	pars triangularis	3.16e-23
								parietal	supramarginal	5.36e-18
								parietal	postcentral	2.54e-17
15q14	39633904	rs2033939	a	g	0.0816	C15orf54(dist=86861),THBS1(dist=239376)	intergenic	frontal	pars triangularis	8.49e-14
								parietal	superior parietal	4.28e-23
								parietal	postcentral	4.34e-133
15q14	39634303	rs1822105	t	c	0.5759	C15orf54(dist=87260),THBS1(dist=238977)	intergenic	frontal	precentral	9.26e-28
								parietal	postcentral	2.19e-20
15q14	39623847	rs10851383	c	g	0.2185	C15orf54(dist=76804),THBS1(dist=249433)	intergenic	frontal	precentral	1.88e-21
								parietal	postcentral	7.06e-32
15q14	39634303	rs1822105	t	c	0.5759	C15orf54(dist=87260),THBS1(dist=238977)	intergenic	frontal	precentral	9.26e-28
								parietal	postcentral	2.19e-20
15q14	39623847	rs10851383	c	g	0.2185	C15orf54(dist=76804),THBS1(dist=249433)	intergenic	frontal	precentral	1.88e-21
								parietal	postcentral	7.06e-32
15q14	39582770	rs879791943	c	g	0.5166	C15orf54(dist=35727),THBS1(dist=290510)	intergenic	frontal	precentral	2.28e-16
								parietal	postcentral	7.62e-20
1p33	47980916	rs6658111	t	g	0.635	FOXD2(dist=74553),TRABD2B(dist=245284)	intergenic	temporal	fusiform	7.78e-10
								occipital	pericalcarine	3.85e-11
14q23.1	59627631	rs2164950	a	g	0.1267	LINC01500(dist=143585),DAAM1(dist=27750)	intergenic	parietal	supramarginal	3.59e-20
								occipital	lateral occipital	6.89e-16
14q23.1	59625997	rs73313052	a	g	0.1286	LINC01500(dist=141951),DAAM1(dist=29384)	intergenic	occipital	lingual	1.06e-20
								occipital	cuneus	4.59e-43
14q23.1	59694643	rs2757117	a	g	0.2334	DAAM1	intronic	occipital	cuneus	9.81e-18
								occipital	pericalcarine	4.44e-12
14q23.1	59449138	rs61976308	a	g	0.0672	LINC01500	ncRNA_intronic	occipital	cuneus	1.08e-13
								occipital	pericalcarine	3.58e-11
A1: Allele 1
A2: Allele 2
Freq(A1): frequency of allele 1
N: number of individuals in meta-analysis
pDiscovery: two-sided p-value of discovery GWAS meta-analysis in CHARGE
pReplication: two-sided p-value of replication meta-analysis in ENIGMA
ppooled: two-sided p-value of pooled discovery and replication meta-analysis
NA: not availbable.
in bold: pReplication< 3.1×10-4 (=0.05/Nl)
Nl: total number of lead SNPs = 160
p-values are not adjusted for multiple comparisons
