# Supplementary material for: Genetic correlations and genome-wide associations of cortical structure in general population samples of 22,824 adults
Source: Nat Commun. 2020 Sep 22;11:4796. doi: 10.1038/s41467-020-18367-y (PMC7508833; doi:10.1038/s41467-020-18367-y)
Supplement: Supplementary file 10 — Supplementary Data 7 [file 41467_2020_18367_MOESM10_ESM.xlsx]

## Sheet: Supplementary Data 7
Supplementary Data 7. Genome-wide significant associations (pDiscovery<1.09x10-9) within the same cortical region.
Common lead SNPs for CV and CTh
lobe	region	locus	position	rsid	A1	A2	freq (A1)	Nearest genes	annotation	pDiscovery (volume)	pDiscovery (thickness)	pReplication (thickness)	ppooled (thickness)
parietal	postcentral	15q14	39633904	rs2033939	A	G	0.0797	C15orf54(dist=86861),THBS1(dist=239376)	intergenic	4.34e-133	1.169e-73	4.442e-63	1.0419e-134
		15q14	39623847	rs10851383	C	G	0.219	C15orf54(dist=76804),THBS1(dist=249433)	intergenic	7.06e-32	4.25e-27	2.243e-18	1.88412e-43
		15q14	39595347	rs62002283	A	G	0.8829	C15orf54(dist=48304),THBS1(dist=277933)	intergenic	5.45e-35	6.23e-24	2.536e-18	1.85851e-40
		15q14	39582770	rs879791943	C	G	0.5148	C15orf54(dist=35727),THBS1(dist=290510)	intergenic	7.62e-20	8.032e-14	2.199e-07	3.58593e-16
Common lead SNPs for CV and CSA
lobe	region	locus	position	rsid	A1	A2	freq (A1)	Nearest genes	annotation	pDiscovery (volume)	pDiscovery (surfacea area)	pReplication (surface area)	ppooled (surfacea area)
frontal	pars opercularis	5q23.3	128734008	rs12187568	C	G	0.9371	MIR4460(dist=1168),ADAMTS19-AS1(dist=61244)	intergenic	4.27e-18	1.19e-16	NA	NA
	pars triangularis	3q24	147106319	rs2279829	T	C	0.2148	ZIC4(NM_001243256:c.*327A>G,NM_001168379:c.*327A>G,NM_001168378:c.*327A>G,NM_032153:c.*327A>G)	UTR3	3.16e-23	6.32e-20	5.052e-29	4.06783e-47
	precentral	15q14	39634222	rs1080066	A	G	0.9086	C15orf54(dist=87179),THBS1(dist=239058)	intergenic	5.84e-125	8.45e-109	1.14e-90	2.94409e-196
		15q14	39595340	rs62002282	A	G	0.8844	C15orf54(dist=48297),THBS1(dist=277940)	intergenic	4.3e-24	3.479e-23	3.309e-20	1.54847e-41
		15q14	39634303	rs1822105	T	C	0.5852	C15orf54(dist=87260),THBS1(dist=238977)	intergenic	9.26e-28	3.029e-20	1.172e-15	6.04403e-34
		15q14	39623847	rs10851383	C	G	0.219	C15orf54(dist=76804),THBS1(dist=249433)	intergenic	1.88e-21	8.775e-18	6.944e-17	5.45655e-33
		15q14	39097573	rs28641813	A	G	0.6897	C15orf53(dist=105334),C15orf54(dist=445297)	intergenic	5.16e-14	1.72e-13	6.226e-08	2.52018e-19
		15q14	39582770	rs879791943	C	G	0.5208	C15orf54(dist=35727),THBS1(dist=290510)	intergenic	2.28e-16	9.19e-12	1.458e-07	1.37963e-15
temporal	banks of the superior temporal sulcus	14q23.1	59072226	rs186347	T	G	0.4734	KIAA0586(dist=56677),NONE(dist=NONE)	intergenic	1.15e-15	4.108e-10	3.278e-08	9.71848e-17
	transverse temporal	2q23.2	150012936	rs2046268	T	G	0.3264	LYPD6B	intronic	2.55e-12	9.087e-10	1.141e-11	6.10154e-20
parietal	superior parietal	19p13.2	13109763	rs68175985	A	G	0.1628	NFIX	intronic	3.27e-11	8.841e-11	7.204e-16	6.59932e-25
	inferior parietal	20q13.2	52448936	rs6097618	C	G	0.4528	ZNF217(dist=249300),SUMO1P1(dist=42104)	intergenic	2.09e-17	1.778e-16	1.215e-13	3.60181e-27
		12q14.3	65797096	rs2336713	T	G	0.6357	MSRB3	intronic	2.47e-13	1.236e-12	1.286e-11	1.22586e-22
	supramarginal	14q23.1	59627631	rs2164950	A	G	0.1252	LINC01500(dist=143585),DAAM1(dist=27750)	intergenic	3.59e-20	1.247e-13	1.608e-13	1.45175e-25
		3q24	147106319	rs2279829	T	C	0.2148	ZIC4(NM_001243256:c.*327A>G,NM_001168379:c.*327A>G,NM_001168378:c.*327A>G,NM_032153:c.*327A>G)	UTR3	5.36e-18	7.384e-12	4.739e-15	2.45005e-25
	postcentral	3q24	147106319	rs2279829	T	C	0.2148	ZIC4(NM_001243256:c.*327A>G,NM_001168379:c.*327A>G,NM_001168378:c.*327A>G,NM_032153:c.*327A>G)	UTR3	2.54e-17	1.899e-21	1.406e-23	2.35953e-43
		9q21.13	76144318	rs67286026	T	G	0.1952	ANXA1(dist=359008),MIR6130(dist=223722)	intergenic	5.03e-11	3.583e-12	4.612e-06	3.07901e-16
	precuneus	14q23.1	59628609	rs74826997	T	C	0.8751	LINC01500(dist=144563),DAAM1(dist=26772)	intergenic	4.85e-20	2.395e-24	2.915e-17	2.85109e-39
occipital	lateral occipital	14q23.1	59627631	rs2164950	A	G	0.1252	LINC01500(dist=143585),DAAM1(dist=27750)	intergenic	6.89e-16	3.037e-26	3.017e-15	1.55287e-38
	cuneus	14q23.1	59625997	rs73313052	A	G	0.1273	LINC01500(dist=141951),DAAM1(dist=29384)	intergenic	4.59e-43	1.895e-32	2.524e-15	1.01877e-43
		14q23.1	59694643	rs2757117	A	G	0.2349	DAAM1	intronic	9.81e-18	3.165e-15	3.229e-06	1.71824e-18
		14q23.1	59603294	rs8004283	T	C	0.567	LINC01500(dist=119248),DAAM1(dist=52087)	intergenic	1.73e-13	2.482e-11	0.0003029	6.6282e-13
		14q23.1	59449138	rs61976308	A	G	0.0661	LINC01500	ncRNA_intronic	1.08e-13	3.056e-10	0.1417	1.02211e-07
	pericalcarine	14q23.1	59628679	rs76341705	A	G	0.125	LINC01500(dist=144633),DAAM1(dist=26702)	intergenic	1.39e-29	4.673e-24	1.761e-19	1.71748e-41
		13q31.1	80191873	rs9545155	T	C	0.5247	LINC01068(dist=46292),LINC01038(dist=186648)	intergenic	2.25e-13	7.514e-10	9.76e-10	4.46607e-18
A1: Allele 1
A2: Allele 2
Freq(A1): frequency of allele 1
N: number of individuals in meta-analysis
pDiscovery: two-sided p-value of discovery GWAS meta-analysis in CHARGE
pReplication: two-sided p-value of replication meta-analysis in ENIGMA
ppooled: two-sided p-value of pooled discovery and replication meta-analysis
NA: not availbable.
in bold: pReplication< 3.1×10-4 (=0.05/Nl)
Nl: total number of lead SNPs = 160
p-values are not adjusted for multiple comparisons
