# Supplementary material for: Genetic correlations and genome-wide associations of cortical structure in general population samples of 22,824 adults
Source: Nat Commun. 2020 Sep 22;11:4796. doi: 10.1038/s41467-020-18367-y (PMC7508833; doi:10.1038/s41467-020-18367-y)
Supplement: Supplementary file 11 — Supplementary Data 8 [file 41467_2020_18367_MOESM11_ESM.xlsx]

## Sheet: Supplementary Data 8
Supplementary Data 8. Genome-wide significant associations (pDiscovery < 1.09×10-9) of cortical thickness, surface area and volume and corresponding UKBB p-values from Elliott, L.T. et al. 2018 and Zhao, B. et al. 2019.
Cortical Thickness
lobe	region	locus	position	lead SNP	A1	A2	freq (A1)	Nearest genes	annotation	NDiscovery	pDiscovery	N UKBB, Elliott et al. 2018	p UKBB, Elliott et al. 2018 (lh)	p UKBB, Elliott et al. 2018 (rh)
temporal	superior temporal	16q24.2	87225139	rs4843227	T	C	0.6053	LOC440390(dist=127542),LOC101928708(dist=20582)	intergenic	21887	2.787e-12	8428	0.0099	0.00022
		17q21.31	44861003	rs199504	T	C	0.7868	WNT3	intronic	21887	1.303e-10	8428	0.29	0.22
	middle temporal	14q23.1	59072144	rs10782438	T	C	0.5581	KIAA0586(dist=56595),NONE(dist=NONE)	intergenic	21559	2.174e-13	8428	0.23	0.017
	inferior temporal	2q35	217332057	rs284532	T	G	0.504	SMARCAL1	intronic	21885	1.031e-09	8428	0.033	0.41
	banks of the superior temporal sulcus	14q23.1	59074878	rs160458	T	C	0.5078	KIAA0586(dist=59329),NONE(dist=NONE)	intergenic	18342	9.389e-10	8428	NA	NA
parietal	superior parietal	16q24.2	87225101	rs9937293	A	G	0.6073	LOC440390(dist=127504),LOC101928708(dist=20620)	intergenic	21886	2.676e-14	8428	0.025	0.3
		1q41	215141570	rs10494988	T	C	0.3667	CENPF(dist=303656),KCNK2(dist=37315)	intergenic	21886	2.602e-12	8428	0.00033	0.00028
	postcentral	15q14	39633904	rs2033939	A	G	0.0797	C15orf54(dist=86861),THBS1(dist=239376)	intergenic	21885	1.169e-73	8428	3.6e-16	1.3e-14
		15q14	39623847	rs10851383	C	G	0.219	C15orf54(dist=76804),THBS1(dist=249433)	intergenic	21885	4.25e-27	8428	5.3e-07	0.00014
		15q14	39595347	rs62002283	A	G	0.8829	C15orf54(dist=48304),THBS1(dist=277933)	intergenic	21885	6.23e-24	8428	1.2e-06	5.7e-08
		15q14	39582770	rs879791943	C	G	0.5148	C15orf54(dist=35727),THBS1(dist=290510)	intergenic	21885	8.032e-14	8428	NA	NA
		15q14	39656222	rs11638467	A	C	0.533	C15orf54(dist=109179),THBS1(dist=217058)	intergenic	21885	1.047e-11	8428	0.1	0.011
occipital	lateral occipital	5q14.1	79933093	rs245100	A	G	0.7592	DHFR	intronic	21886	2.675e-11	8428	0.0016	1.1e-06
	cuneus	14q23.1	59624317	rs4901904	T	C	0.126	LINC01500(dist=140271),DAAM1(dist=31064)	intergenic	21885	4.024e-14	8428	1.6e-05	0.013
	insula	16q12.1	51449978	rs7197215	A	G	0.4366	SALL1(dist=264795),LINC01571(dist=346452)	intergenic	21560	1.449e-13	8428	0.012	0.015
		9q31.3	113679617	rs72748157	A	G	0.1226	LPAR1	intronic	21560	1.461e-10	8428	0.011	0.061
Cortical Surface Area
lobe	region	locus	position	lead SNP	A1	A2	freq (A1)	Nearest genes	annotation	NDiscovery	pDiscovery	N UKBB, Elliott et al. 2018	p UKBB, Elliott et al. 2018 (lh)	p UKBB, Elliott et al. 2018 (rh)
global		17q21.31	44787313	rs538628	C	G	0.2041	NSF	intronic	18617	1.78e-23	8428	6.9e-06	1.5e-06
		6q22.32	126792095	rs11759026	A	G	0.77	NONE(dist=NONE),MIR588(dist=13682)	intergenic	18617	5.21e-22	8428	0.75	0.51
		17q21.31	43902997	rs1396862	A	G	0.2057	CRHR1,MGC57346-CRHR1	intronic	17425	2.38e-20	8428	2.7e-06	3.7e-07
		6q22.33	127204623	rs9375477	A	G	0.8301	MIR588(dist=398764),RSPO3(dist=235425)	intergenic	18617	4.86e-13	8428	0.56	0.71
		6q22.32	126986996	rs1262476	A	G	0.2483	MIR588(dist=181137),RSPO3(dist=453052)	intergenic	18617	1.26e-10	8428	0.15	0.17
		6q21	109000316	rs9398173	T	C	0.3327	FOXO3	intronic	18617	6.84e-10	8428	0.69	0.5
frontal	superior frontal	5q14.3	92187932	rs17669337	T	C	0.4105	ARRDC3-AS1(dist=1471400),NR2F1-AS1(dist=557130)	intergenic	18272	1.398e-11	8428	0.00036	0.015
	caudal middle frontal	6q22.32	126876580	rs9388500	C	G	0.5017	MIR588(dist=70721),RSPO3(dist=563468)	intergenic	17891	2.348e-11	8428	0.079	0.02
	pars opercularis	5q23.3	128734008	rs12187568	C	G	0.9371	MIR4460(dist=1168),ADAMTS19-AS1(dist=61244)	intergenic	16632	1.19e-16	8428	1.3e-06	1.4e-06
	pars triangularis	3q24	147106319	rs2279829	T	C	0.2148	ZIC4(NM_001243256:c.*327A>G,NM_001168379:c.*327A>G,NM_001168378:c.*327A>G,NM_032153:c.*327A>G)	UTR3	18265	6.32e-20	8428	1.8e-09	2.8e-10
		7q21.3	96175094	rs10458281	T	C	0.7958	C7orf76(dist=42259),LOC100506136(dist=75875)	intergenic	18265	1.149e-17	8428	1.1e-05	0.00014
		7q21.3	96212105	rs58314581	A	G	0.6524	C7orf76(dist=79270),LOC100506136(dist=38864)	intergenic	10070	9.876e-10	8428	NA	NA
	precentral	15q14	39634222	rs1080066	A	G	0.9086	C15orf54(dist=87179),THBS1(dist=239058)	intergenic	18267	8.45e-109	8428	1.6e-40	7.2e-37
		15q14	39595340	rs62002282	A	G	0.8844	C15orf54(dist=48297),THBS1(dist=277940)	intergenic	18267	3.479e-23	8428	2.7e-09	9.6e-08
		15q14	39634303	rs1822105	T	C	0.5852	C15orf54(dist=87260),THBS1(dist=238977)	intergenic	18267	3.029e-20	8428	4.5e-14	3.8e-12
		15q14	39623847	rs10851383	C	G	0.219	C15orf54(dist=76804),THBS1(dist=249433)	intergenic	18267	8.775e-18	8428	1.8e-06	2.5e-07
		15q14	39097573	rs28641813	A	G	0.6897	C15orf53(dist=105334),C15orf54(dist=445297)	intergenic	18267	1.72e-13	8428	0.00011	5.1e-06
		15q14	39582770	rs879791943	C	G	0.5208	C15orf54(dist=35727),THBS1(dist=290510)	intergenic	18267	9.19e-12	8428	NA	NA
		6q15	92002569	rs9345124	A	C	0.8168	MAP3K7(dist=705549),MIR4643(dist=228809)	intergenic	18267	5.503e-11	8428	0.00068	0.0022
		15q14	39742570	rs71207352	T	C	0.151	C15orf54(dist=195527),THBS1(dist=130710)	intergenic	18267	8.635e-10	8428	NA	NA
temporal	superior temporal	2p16.3	48274592	rs386645843	A	T	0.6269	FBXO11(dist=141660),FOXN2(dist=267203)	intergenic	18269	9.51e-12	8428	NA	NA
		4q26	119249835	rs55699931	A	G	0.1148	PRSS12	intronic	18269	2.08e-11	8428	6.7e-06	0.00067
		2q23.2	150022681	rs13008194	T	C	0.6574	LYPD6B	intronic	18269	5.944e-11	8428	0.0047	0.00067
	middle temporal	6q22.32	126964510	rs4273712	A	G	0.7322	MIR588(dist=158651),RSPO3(dist=475538)	intergenic	18269	6.928e-10	8428	0.025	0.02
	banks of the superior temporal sulcus	14q23.1	59072226	rs186347	T	G	0.4734	KIAA0586(dist=56677),NONE(dist=NONE)	intergenic	18265	4.108e-10	8428	NA	NA
	fusiform	17q21.31	44822662	rs199535	A	G	0.7921	NSF	intronic	18269	1.014e-13	8428	4.9e-07	1e-06
		17q21.31	43910088	rs17689918	A	G	0.2057	CRHR1,MGC57346-CRHR1	intronic	17077	6.61e-12	8428	3.5e-06	1.9e-06
	transverse temporal	2q23.2	150012936	rs2046268	T	G	0.3264	LYPD6B	intronic	18264	9.087e-10	8428	5.7e-06	0.00012
parietal	superior parietal	15q14	39632013	rs71471500	C	G	0.9086	C15orf54(dist=84970),THBS1(dist=241267)	intergenic	18270	3.846e-24	8428	3.7e-11	9.8e-07
		19p13.2	13109763	rs68175985	A	G	0.1628	NFIX	intronic	17324	8.841e-11	8428	1.6e-06	0.00011
	inferior parietal	20q13.2	52448936	rs6097618	C	G	0.4528	ZNF217(dist=249300),SUMO1P1(dist=42104)	intergenic	18267	1.778e-16	8428	0.00027	1.2e-06
		12q14.3	65797096	rs2336713	T	G	0.6357	MSRB3	intronic	18267	1.236e-12	8428	0.0017	5e-05
		2p25.2	4563477	rs669952	A	G	0.1895	LINC01304(dist=541855),LINC01249(dist=112331)	intergenic	18267	4.474e-10	8428	0.00014	0.00099
	supramarginal	15q14	39633904	rs2033939	A	G	0.0804	C15orf54(dist=86861),THBS1(dist=239376)	intergenic	18272	9.068e-27	8428	8.1e-07	7.6e-08
		14q23.1	59627631	rs2164950	A	G	0.1252	LINC01500(dist=143585),DAAM1(dist=27750)	intergenic	18272	1.247e-13	8428	0.11	0.0047
		3q24	147106319	rs2279829	T	C	0.2148	ZIC4(NM_001243256:c.*327A>G,NM_001168379:c.*327A>G,NM_001168378:c.*327A>G,NM_032153:c.*327A>G)	UTR3	18272	7.384e-12	8428	0.00032	0.0027
	postcentral	15q14	39634222	rs1080066	A	G	0.9086	C15orf54(dist=87179),THBS1(dist=239058)	intergenic	18265	5.65e-47	8428	2.3e-13	1.7e-08
		3q24	147106319	rs2279829	T	C	0.2148	ZIC4(NM_001243256:c.*327A>G,NM_001168379:c.*327A>G,NM_001168378:c.*327A>G,NM_032153:c.*327A>G)	UTR3	18265	1.899e-21	8428	3.7e-08	2e-08
		9q21.13	76144318	rs67286026	T	G	0.1952	ANXA1(dist=359008),MIR6130(dist=223722)	intergenic	18265	3.583e-12	8428	0.00026	2.1e-06
		15q14	39595340	rs62002282	A	G	0.8844	C15orf54(dist=48297),THBS1(dist=277940)	intergenic	18265	1.107e-11	8428	0.052	0.039
	precuneus	14q23.1	59628609	rs74826997	T	C	0.8751	LINC01500(dist=144563),DAAM1(dist=26772)	intergenic	18270	2.395e-24	8428	3.4e-08	1.2e-05
		6q23.3	138866268	rs9376354	T	C	0.2876	NHSL1	intronic	18270	7.798e-13	8428	7.8e-05	1.7e-05
		3q26	190666643	rs1159211	T	C	0.3776	SNAR-I(dist=70804),OSTN(dist=263679)	intergenic	18270	4.49e-10	8428	8.3e-06	0.00099
occipital	lateral occipital	14q23.1	59627631	rs2164950	A	G	0.1252	LINC01500(dist=143585),DAAM1(dist=27750)	intergenic	18269	3.037e-26	8428	5.5e-10	1.7e-10
		14q23.1	59665934	rs8016570	T	C	0.5273	DAAM1	intronic	18269	8.59e-12	8428	5.1e-05	1.3e-05
	lingual	14q23.1	59628679	rs76341705	A	G	0.125	LINC01500(dist=144633),DAAM1(dist=26702)	intergenic	18270	1.567e-20	8428	4.1e-10	6.8e-12
		14q23.1	59658725	rs11844752	A	G	0.5255	DAAM1	intronic	18270	7.288e-10	8428	0.0027	6e-05
	cuneus	14q23.1	59625997	rs73313052	A	G	0.1273	LINC01500(dist=141951),DAAM1(dist=29384)	intergenic	18267	1.895e-32	8428	3.4e-15	3.2e-09
		14q23.1	59694643	rs2757117	A	G	0.2349	DAAM1	intronic	18267	3.165e-15	8428	1.9e-05	0.0052
		14q23.1	59603294	rs8004283	T	C	0.567	LINC01500(dist=119248),DAAM1(dist=52087)	intergenic	18267	2.482e-11	8428	0.0013	0.026
		14q23.1	59449138	rs61976308	A	G	0.0661	LINC01500	ncRNA_intronic	17890	3.056e-10	8428	9.9e-06	0.00062
		13q31.1	80191873	rs9545155	T	C	0.5247	LINC01068(dist=46292),LINC01038(dist=186648)	intergenic	18267	5.148e-10	8428	1.5e-07	6.2e-05
	pericalcarine	14q23.1	59628679	rs76341705	A	G	0.125	LINC01500(dist=144633),DAAM1(dist=26702)	intergenic	18267	4.673e-24	8428	3.4e-13	6.9e-12
		5q12.1	60117723	rs6893642	T	C	0.4803	ELOVL7	intronic	18267	1.396e-13	8428	5e-07	2e-06
		3q13.11	104724787	rs971550	A	T	0.6949	MIR548A3(dist=778682),ALCAM(dist=360770)	intergenic	18267	2.179e-10	8428	0.00014	9.6e-05
		6q22.33	127185801	rs9375476	A	G	0.2401	MIR588(dist=379942),RSPO3(dist=254247)	intergenic	18267	2.2e-10	8428	4.3e-05	4.5e-05
		1p13.2	113239478	rs2999158	T	C	0.332	MOV10	intronic	18267	6.456e-10	8428	4.3e-06	1.3e-06
		13q31.1	80191873	rs9545155	T	C	0.5247	LINC01068(dist=46292),LINC01038(dist=186648)	intergenic	18267	7.514e-10	8428	1.7e-06	2.2e-05
	posterior cingulate	5q12.3	66104105	rs17214309	T	C	0.6459	MAST4	intronic	18268	7.835e-11	8428	0.00023	0.00025
	insula	10q25.3	118704077	rs1905544	A	T	0.2593	SHTN1	intronic	17599	4.059e-12	8428	0.00055	8.9e-05
Cortical Volume
		Locus	position	lead SNP	A1	A2	Freq (A1)	Nearest Genes	Annotation	NDiscovery	p Discovery	N UKBB, Elliott et al. 2018	p UKBB, Elliott et al. 2018 (lh)	p UKBB, Elliott et al. 2018 (rh)	p UKBB, Elliott et al. 2018 (lh + rh)
global		6q22.32	126792095	rs11759026	A	G	0.7728	NONE(dist=NONE),MIR588(dist=13682)	intergenic	22410	6.31e-19	8428	0.41	0.96	0.63
		17q21.31	44790203	rs169201	A	G	0.7907	NSF	intronic	22784	2.11e-13	8428	0.045	0.018	0.019
		17q21.31	43549608	rs149366495	A	G	0.1763	PLEKHM1	intronic	22099	8.18e-13	8428	0.12	0.083	0.076
		12q14.3	66358347	rs1042725	T	C	0.4954	HMGA2	3‘UTR	22784	7.04e-11	8428	0.19	0.45	0.27
		12q23.2	102921296	rs11111293	T	C	0.7841	IGF1(dist=46873),LINC00485(dist=281765)	intergenic	22784	5.45e-10	8428	0.32	0.037	0.1
		6q22	109002042	rs494581	T	C	0.69	FOXO3	3‘UTR	22784	8.93e-10	8428	0.66	0.8	0.73
lobe	region	locus	position	lead SNP	A1	A2	freq (A1)	Nearest genes	annotation	NDiscovery	pDiscovery	N UKBB, Zhao et al. 2019	p UKBB, Zhao et al. 2019 (lh)	p UKBB, Zhao et al. 2019 (rh)
frontal	superior frontal	5q14.3	92186429	rs888814	t	g	0.494	ARRDC3-AS1(dist=1469897),NR2F1-AS1(dist=558633)	intergenic	22692	3.29e-13	19629	8.507e-07	0.001321
		5q14.3	92187893	rs17669307	t	c	0.8878	ARRDC3-AS1(dist=1471361),NR2F1-AS1(dist=557169)	intergenic	22692	9.55e-11	19629	0.000419	0.004868
	rostral middle frontal	15q14	39636227	rs17694988	t	c	0.9075	C15orf54(dist=89184),THBS1(dist=237053)	intergenic	22793	3.15e-11	19629	0.952	0.09227
	caudal middle frontal	2q12.1	105460333	rs745249	t	c	0.2829	LINC01158	ncRNA_intronic	22726	2.35e-11	19629	0.007646	0.0215
		6q22.32	127068983	rs853974	t	c	0.2596	MIR588(dist=263124),RSPO3(dist=371065)	intergenic	22351	4.82e-11	19629	0.01055	3.932e-07
	pars opercularis	5q23.3	128734008	rs12187568	c	g	0.939	MIR4460(dist=1168),ADAMTS19-AS1(dist=61244)	intergenic	20753	4.27e-18	19629	3.816e-07	0.003328
		15q14	39639898	rs4924345	a	c	0.917	C15orf54(dist=92855),THBS1(dist=233382)	intergenic	22758	1.97e-14	19629	1.493e-06	0.002788
	pars triangularis	3q24	147106319	rs2279829	t	c	0.2134	ZIC4(NM_001243256:c.*327A>G,NM_001168379:c.*327A>G,NM_001168378:c.*327A>G,NM_032153:c.*327A>G)	UTR3	22759	3.16e-23	19629	6.284e-10	2.857e-15
		7q21.3	96196906	rs67055449	t	c	0.3314	C7orf76(dist=64071),LOC100506136(dist=54063)	intergenic	22759	4.03e-19	19629	0.0003721	0.004315
		15q14	39633904	rs2033939	a	g	0.0816	C15orf54(dist=86861),THBS1(dist=239376)	intergenic	22759	8.49e-14	19629	0.03684	0.002439
		7q21.3	96129071	rs62470042	t	c	0.1069	C7orf76	intronic	22759	7.38e-13	19629	0.5559	0.5527
		6q15	91942761	rs12660096	a	g	0.0995	MAP3K7(dist=645741),MIR4643(dist=288617)	intergenic	22759	4.74e-10	19629	0.001502	0.0003754
	lateral orbitofrontal	14q22.2	54769839	rs6572946	t	c	0.3558	BMP4(dist=346259),CDKN3(dist=93834)	intergenic	22801	2.29e-10	19629	3.605e-06	8.521e-06
	precentral	15q14	39634222	rs1080066	a	g	0.9081	C15orf54(dist=87179),THBS1(dist=239058)	intergenic	22699	5.84e-125	19629	4.767e-79	2.64e-72
		15q14	39634303	rs1822105	t	c	0.5759	C15orf54(dist=87260),THBS1(dist=238977)	intergenic	22699	9.26e-28	19629	7.708e-14	4.686e-15
		15q14	39595340	rs62002282	a	g	0.8853	C15orf54(dist=48297),THBS1(dist=277940)	intergenic	22699	4.3e-24	19629	1.326e-23	9.269e-28
		15q14	39623847	rs10851383	c	g	0.2185	C15orf54(dist=76804),THBS1(dist=249433)	intergenic	22699	1.88e-21	19629	1.172e-17	1.245e-24
		15q14	39582770	rs879791943	c	g	0.5166	C15orf54(dist=35727),THBS1(dist=290510)	intergenic	22699	2.28e-16	19629	NA	NA
		15q14	39097573	rs28641813	a	g	0.6905	C15orf53(dist=105334),C15orf54(dist=445297)	intergenic	22699	5.16e-14	19629	2.265e-06	4.551e-06
		10q25.3	118648841	rs3781566	a	g	0.1879	SHTN1	intronic	22699	4.68e-11	19629	1.581e-07	1.756e-07
temporal	superior temporal	3q26.32	177296448	rs13084960	t	c	0.5785	LINC00578	ncRNA_intronic	22681	1.12e-11	19629	0.0108	1.346e-05
	banks of the superior temporal sulcus	14q23.1	59072226	rs186347	t	g	0.4762	KIAA0586(dist=56677),NONE(dist=NONE)	intergenic	22727	1.15e-15	19629	NA	NA
	fusiform	14q23.1	59833172	rs1547199	a	t	0.548	DAAM1	intronic	22605	4.58e-10	19629	0.0038	0.04914
		1p33	47980916	rs6658111	t	g	0.635	FOXD2(dist=74553),TRABD2B(dist=245284)	intergenic	22605	7.78e-10	19629	6.779e-05	0.01805
	transverse temporal	2q23.2	150012936	rs2046268	t	g	0.3303	LYPD6B	intronic	22786	2.55e-12	19629	0.0003256	7.141e-09
	parahippocampal	2q33.1	199809716	rs966744	a	g	0.2979	LOC101927619(dist=569895),SATB2(dist=324507)	intergenic	22747	2.23e-10	19629	0.01455	0.007369
parietal	superior parietal	15q14	39633904	rs2033939	a	g	0.0816	C15orf54(dist=86861),THBS1(dist=239376)	intergenic	22723	4.28e-23	19629	7.515e-11	6.297e-05
		16q24.2	87225139	rs4843227	t	c	0.6026	LOC440390(dist=127542),LOC101928708(dist=20582)	intergenic	22723	1.16e-13	19629	0.385	0.1115
		19p13.2	13109763	rs68175985	a	g	0.1643	NFIX	intronic	21777	3.27e-11	19629	8.232e-09	5.976e-06
		5q15	92866553	rs62369942	c	g	0.8302	NR2F1-AS1	ncRNA_intronic	21664	4.32e-10	19629	0.03913	0.0009536
	inferior parietal	20q13.2	52448936	rs6097618	c	g	0.4518	ZNF217(dist=249300),SUMO1P1(dist=42104)	intergenic	22701	2.09e-17	19629	8.573e-11	2.596e-08
		12q14.3	65797096	rs2336713	t	g	0.6328	MSRB3	intronic	22701	2.47e-13	19629	1.96e-05	4.984e-11
		3q13.11	104724634	rs971551	t	c	0.2164	MIR548A3(dist=778529),ALCAM(dist=360923)	intergenic	22701	2.34e-10	19629	0.0283	0.0216
	supramarginal	15q14	39632013	rs71471500	c	g	0.9082	C15orf54(dist=84970),THBS1(dist=241267)	intergenic	22645	9.71e-28	19629	1.35e-10	4.423e-13
		14q23.1	59627631	rs2164950	a	g	0.1267	LINC01500(dist=143585),DAAM1(dist=27750)	intergenic	22645	3.59e-20	19629	3.801e-07	2.81e-06
		3q24	147106319	rs2279829	t	c	0.213	ZIC4(NM_001243256:c.*327A>G,NM_001168379:c.*327A>G,NM_001168378:c.*327A>G,NM_032153:c.*327A>G)	UTR3	22645	5.36e-18	19629	9.747e-08	0.206
		15q14	39643642	rs34893836	a	g	0.5445	C15orf54(dist=96599),THBS1(dist=229638)	intergenic	22645	9.15e-11	19629	0.009988	0.008815
		14q23.1	59074136	rs160459	a	c	0.5248	KIAA0586(dist=58587),NONE(dist=NONE)	intergenic	22645	1.04e-09	19629	0.00483	1.092e-05
	postcentral	15q14	39633904	rs2033939	a	g	0.0816	C15orf54(dist=86861),THBS1(dist=239376)	intergenic	22662	4.34e-133	19629	4.255e-09	2.694e-08
		15q14	39595347	rs62002283	a	g	0.883	C15orf54(dist=48304),THBS1(dist=277933)	intergenic	22662	5.45e-35	19629	0.07894	0.06389
		15q14	39623847	rs10851383	c	g	0.2184	C15orf54(dist=76804),THBS1(dist=249433)	intergenic	22662	7.06e-32	19629	4.584e-05	5.735e-05
		15q14	39634303	rs1822105	t	c	0.576	C15orf54(dist=87260),THBS1(dist=238977)	intergenic	22662	2.19e-20	19629	0.1357	0.0444
		15q14	39582770	rs879791943	c	g	0.5168	C15orf54(dist=35727),THBS1(dist=290510)	intergenic	22662	7.62e-20	19629	NA	NA
		3q24	147106319	rs2279829	t	c	0.2134	ZIC4(NM_001243256:c.*327A>G,NM_001168379:c.*327A>G,NM_001168378:c.*327A>G,NM_032153:c.*327A>G)	UTR3	22662	2.54e-17	19629	1.211e-12	1.465e-13
		9q21.13	76144318	rs67286026	t	g	0.1952	ANXA1(dist=359008),MIR6130(dist=223722)	intergenic	22662	5.03e-11	19629	8.336e-08	4.946e-09
		2q36.3	226563259	rs16866701	a	g	0.0744	NYAP2(dist=44525),LOC646736(dist=444251)	intergenic	22545	5.69e-11	19629	0.005127	0.03696
		15q14	39671514	rs11070197	t	c	0.7532	C15orf54(dist=124471),THBS1(dist=201766)	intergenic	20731	5.19e-10	19629	0.4723	0.78
	precuneus	14q23.1	59628609	rs74826997	t	c	0.8737	LINC01500(dist=144563),DAAM1(dist=26772)	intergenic	22803	4.85e-20	19629	8.742e-10	6.006e-13
		3q28	190663557	rs35055419	t	c	0.6364	SNAR-I(dist=67718),OSTN(dist=266765)	intergenic	22428	2.02e-10	19629	0.00446	0.004204
		2p22.2	37818236	rs2215605	c	g	0.3149	QPCT(dist=217771),CDC42EP3(dist=50789)	intergenic	22803	3.43e-10	19629	NA	NA
		3q13.11	104713881	rs12495603	a	g	0.4782	MIR548A3(dist=767776),ALCAM(dist=371676)	intergenic	22803	9.71e-10	19629	0.04975	0.06526
occipital	lateral occipital	14q23.1	59627631	rs2164950	a	g	0.1268	LINC01500(dist=143585),DAAM1(dist=27750)	intergenic	22799	6.89e-16	19629	9.681e-09	0.0004997
	lingual	14q23.1	59625997	rs73313052	a	g	0.1286	LINC01500(dist=141951),DAAM1(dist=29384)	intergenic	22805	1.06e-20	19629	8.67e-09	9.263e-07
		6q22.32	127089401	rs2223739	t	c	0.235	MIR588(dist=283542),RSPO3(dist=350647)	intergenic	22805	1.75e-10	19629	0.0004238	1.066e-05
	cuneus	14q23.1	59625997	rs73313052	a	g	0.1286	LINC01500(dist=141951),DAAM1(dist=29384)	intergenic	22799	4.59e-43	19629	3.423e-16	3.168e-13
		14q23.1	59694643	rs2757117	a	g	0.2334	DAAM1	intronic	22799	9.81e-18	19629	0.0003726	0.004034
		14q23.1	59449138	rs61976308	a	g	0.0672	LINC01500	ncRNA_intronic	22422	1.08e-13	19629	0.0001064	0.002182
		14q23.1	59603294	rs8004283	t	c	0.5636	LINC01500(dist=119248),DAAM1(dist=52087)	intergenic	22799	1.73e-13	19629	0.0005789	0.09207
		11p15.3	12072213	rs11022131	c	g	0.7546	DKK3(dist=41296),MICAL2(dist=59910)	intergenic	22799	5.96e-12	19629	2.634e-05	1.229e-08
		13q31.1	80192236	rs9545156	a	g	0.6007	LINC01068(dist=46655),LINC01038(dist=186285)	intergenic	22799	4.09e-10	19629	NA	NA
	pericalcarine	14q23.1	59628679	rs76341705	a	g	0.1264	LINC01500(dist=144633),DAAM1(dist=26702)	intergenic	22824	1.39e-29	19629	4.889e-29	3.447e-14
		13q31.1	80191873	rs9545155	t	c	0.5244	LINC01068(dist=46292),LINC01038(dist=186648)	intergenic	22824	2.25e-13	19629	0.0001709	0.0003398
		11p14.1	30876113	rs273594	c	g	0.6526	MPPED2(dist=268183),DCDC5(dist=9037)	intergenic	22824	3.51e-13	19629	0.000423	0.0293
		1p13.2	113208039	rs12046466	t	c	0.4807	CAPZA1	intronic	22824	2.36e-12	19629	0.0001504	1.466e-06
		14q23.1	59694643	rs2757117	a	g	0.2335	DAAM1	intronic	22824	4.44e-12	19629	1.93e-09	0.00013
		14q23.1	59449138	rs61976308	a	g	0.0672	LINC01500	ncRNA_intronic	22447	3.58e-11	19629	6.746e-10	2.159e-05
		1p33	47980916	rs6658111	t	g	0.6351	FOXD2(dist=74553),TRABD2B(dist=245284)	intergenic	22824	3.85e-11	19629	0.0004113	0.6384
		14q23.1	59629611	rs2053300	t	g	0.4578	LINC01500(dist=145565),DAAM1(dist=25770)	intergenic	22824	6.77e-11	19629	2.844e-06	7.518e-07
		11q22.3	104012656	rs1681464	a	g	0.409	PDGFD	intronic	22824	7.51e-11	19629	0.0009073	0.007588
		6q22.32	127096181	rs9401907	t	c	0.7666	MIR588(dist=290322),RSPO3(dist=343867)	intergenic	22824	2.11e-10	19629	0.01176	3.235e-07
		7p21.1	18904400	rs12700001	c	g	0.5986	HDAC9	intronic	22824	2.12e-10	19629	0.01058	0.002951
		5q12.1	60315823	rs10939879	t	c	0.5721	NDUFAF2	intronic	22824	2.92e-10	19629	2.738e-09	0.0003982
	caudal anterior cingulate	5q14.3	82852578	rs309588	a	t	0.2067	VCAN	intronic	22748	2.6e-10	19629	0.1948	0.4139
	insula	11q23.1	110949402	rs321403	t	g	0.3077	ARHGAP20(dist=365490),C11orf53(dist=177305)	intergenic	22543	9.58e-12	19629	6.117e-10	9.521e-10
		11q23.1	111068696	rs35051367	t	c	0.302	ARHGAP20(dist=484784),C11orf53(dist=58011)	intergenic	22543	6.67e-11	19629	6.17e-08	8.554e-08
		8q24.12	120596023	rs10283100	a	g	0.0522	ENPP2	exonic	21481	8.29e-11	19629	4.91e-10	3.101e-11
		11q23.3	120199924	rs61898351	t	c	0.6166	TMEM136	intronic	22543	3.53e-10	19629	1.61e-06	9.585e-07
		11q23.1	111083785	rs11827673	a	c	0.0543	ARHGAP20(dist=499873),C11orf53(dist=42922)	intergenic	22426	6.95e-10	19629	0.0001027	1.148e-05
A1: Allele 1
A2: Allele 2
Freq(A1): frequency of allele 1
NA: not availbable.
NDisovery: number of individuals in discovery meta-analysis (CHARGE cohorts)
pDiscovery: two-sided p-value of discovery GWAS discovery meta-analysis (CHARGE cohorts), not adjusted for multiple comparisons
NUKBB, Elliott et al. 2018: number of individuals in Elliott et al. 2018 UKBB GWAS
p UKBB, Elliott et al. 2018 (lh): p-value in Elliott et al. 2018 UKBB GWAS - left hemisphere
p UKBB, Elliott et al. 2018 (rh): p-value in Elliott et al. 2018 UKBB GWAS - right hemisphere
p UKBB, Elliott et al. 2018 (lh + rh): p-value in Elliott et al. 2018 UKBB GWAS - left + right hemisphere
NUKBB, Zhao et al. 2019: number of individuals in Zhao et al. 2019 UKBB GWAS
p UKBB, Zhao et al. 2019 (lh): p-value in Zhao et al. 2019 UKBB GWAS - left hemisphere
p UKBB, Zhao et al. 2019 (rh): p-value in Zhao et al. 2019 UKBB GWAS - right hemisphere
p UKBB, Zhao et al. 2019 (lh + rh): p-value in Zhao et al. 2019 UKBB GWAS - left + right hemisphere
in bold: pUKBB, Elliott et al. 2018 < 3.16×10-8 (=Elliott et al. 2018 significance threshold) or pUKBB, Zhao et al. 2019 < 4.9×10-10 (=Zhao et al. 2019 significance threshold)
overlapping lead SNPs
significant in UKBB (pElliott et al. 2018 < 3.16×10-8, pUKBB, Zhao et al. 2019 < 4.9×10-10)
Elliott, L.T. et al. Genome-wide association studies of brain imaging phenotypes in UK Biobank. Nature 562:210–216, 2018.
p-values of the Elliott et al. 2018 study were obtained from http://big.stats.ox.ac.uk/
Elliott et al. 2018 analysed the left and the right hemisphere seperately
Elliott et al. 2018 analyse global cortical thickness, surface area and volume as well as regional cortical thickness and surface area (except for banks of the superior temporal sulcus).
SNPs rs879791943, rs58314581, rs71207352, rs386645843 are not available in the Elliott et al. 2018 results.
Zhao, B. et al. Genome-wide association analysis of 19,629 individuals identifies variants influencing regional brain volumes and refines their genetic coarchitecture with cognitive and mental health traits. Nature Genetics 51: 1637-1644, 2019.
p-values of the Zhao et al. 2019 study were obtained from https://www.med.unc.edu/bigs2/data/gwas-summary-statistics/
Zhao et al. 2019 analysed the left and the right hemisphere seperately
Zhao et al. 2019 analysed regional cortical volume (except for banks of the superior temporal sulcus).
SNPs rs879791943, rs2215605 and rs9545156 are not available in the Zhao et al. 2019 results.
