# Supplementary material for: Genetic correlations and genome-wide associations of cortical structure in general population samples of 22,824 adults
Source: Nat Commun. 2020 Sep 22;11:4796. doi: 10.1038/s41467-020-18367-y (PMC7508833; doi:10.1038/s41467-020-18367-y)
Supplement: Supplementary file 12 — Supplementary Data 9 [file 41467_2020_18367_MOESM12_ESM.xlsx]

## Sheet: Supplementary Data 9
Supplementary Data 9. Polygenic risk score (PRS) prediction in 7800 out-of-sample individuals from the UK Biobank.
Cortical Thickness
Region	Best predictive GWAS p-value threshold	PRS.R2	Coefficient	Standard.Error	P	Num_SNP
Global Cortex	0.0484001	0.0145692	2.1408	0.199392	1.05204e-26	25641
Superior Frontal	0.00315005	0.00406245	0.468728	0.083496	2.04808e-08	2645
Rostral Middle Frontal	0.00020005	0.00168545	0.0633955	0.0175532	0.000306228	230
Caudal Middle Frontal	0.00565005	0.00107473	0.336268	0.116634	0.00394859	4604
Pars Opercularis	0.00050005	0.00226872	0.124283	0.0296517	2.80309e-05	541
Pars Triangularis	0.0742501	0.00441452	2.22671	0.380438	5.02459e-09	34804
Pars Orbitalis	0.0395001	0.00107786	0.945912	0.32761	0.00389632	21256
Lateral Orbitofrontal	0.0314501	0.00417589	1.23091	0.216254	1.30195e-08	17659
Medial Orbitofrontal	0.00845005	0.00343814	0.606151	0.117407	2.49326e-07	6163
Precentral	0.00300005	0.00316571	0.495857	0.100105	7.44832e-07	2753
Paracentral	0.0279501	0.00186676	1.03867	0.273243	0.000145071	16539
Frontal Pole	0.0520501	0.00696412	3.57958	0.4863	2.01553e-13	26481
Superior Temporal	0.0916001	0.00561696	2.97009	0.449591	4.20469e-11	41163
Middle Temporal	5e-08	0.00393046	0.00311869	0.000564831	3.47096e-08	1
Inferior Temporal	0.0921001	0.00405221	2.07743	0.370529	2.13367e-08	40025
Banks of the Superior Temporal Sulcus	5e-08	0.0017187	0.00270224	0.000740925	0.000266936	1
Fusiform	0.2995	0.00304165	3.03867	0.625879	1.2272e-06	90626
Transverse Temporal	0.1254	0.0107088	6.42394	0.702451	7.50238e-20	51195
Entorhinal	0.1772	0.0020171	4.61104	1.16686	7.83028e-05	63654
Temporal Pole	0.00505005	0.00204558	0.795638	0.199933	6.96863e-05	4089
Parahippocampal	0.3123	0.00997161	13.0695	1.48157	1.3804e-18	92763
Superior Parietal	5e-08	0.00455644	0.00690545	0.00116121	2.85368e-09	3
Inferior Parietal	1	0.00192947	4.40086	1.13873	0.000112137	163448
Supramarginal	0.0153001	0.00191812	0.652846	0.169426	0.000117485	10090
Postcentral	0.1524	0.0111473	4.16597	0.446396	1.327e-20	58471
Precuneus	5e-08	0.00164018	0.00247283	0.000694088	0.000369269	1
Lateral Occipital	0.2578	0.00377873	3.24483	0.599404	6.36863e-08	82426
Lingual	0.0104001	0.00662563	0.845838	0.117829	7.70203e-13	7539
Cuneus	0.0967001	0.0118425	3.52786	0.366628	8.51314e-22	42222
Pericalcarine	0.0287001	0.0108994	1.54837	0.16781	3.53351e-20	16793
Rostral Anterior Cingulate	0.0228501	0.00182881	1.06071	0.281927	0.00016957	13819
Caudal Anterior Cingulate	0.00125005	0.00336852	0.384422	0.0752278	3.29693e-07	1180
Posterior Cingulate	1	0.00349203	6.35459	1.22127	2.0085e-07	163662
Isthmus Cingulate	0.3284	0.0119245	8.74056	0.905183	6.15722e-22	95273
Insula	0.0590501	0.00792487	2.7044	0.344247	4.50106e-15	29433
Cortical Surface Area
Region	Best predictive GWAS p-value threshold	PRS.R2	Coefficient	Standard.Error	P	Num_SNP
Global Cortex	0.0601001	0.0266961	551113	37685.8	8.45677e-48	31110
Superior Frontal	0.0616501	0.00641307	14220.7	2017.84	1.97936e-12	30766
Rostral Middle Frontal	0.0414501	0.00624142	10404.9	1496.7	3.89796e-12	22881
Caudal Middle Frontal	0.00835005	0.00808107	2272.07	286.96	2.75736e-15	6451
Pars Opercularis	0.2615	0.00870393	7598.81	924.455	2.37286e-16	83755
Pars Triangularis	0.00120005	0.0102486	648.003	72.5943	5.43088e-19	1355
Pars Orbitalis	0.2454	0.00838999	3557.94	440.945	8.16788e-16	80331
Lateral Orbitofrontal	0.0306001	0.00689496	3726.03	509.769	2.95628e-13	18304
Medial Orbitofrontal	1	0.00538561	12058.2	1868.04	1.14802e-10	164332
Precentral	5e-08	0.00897631	42.2596	5.0619	8.1203e-17	8
Paracentral	0.0144001	0.00388438	1127.2	205.774	4.44118e-08	10194
Frontal Pole	1	0.00710064	1838.68	247.86	1.31366e-13	164266
Superior Temporal	0.4954	0.00428801	14890	2586.6	8.91279e-09	121834
Middle Temporal	0.0123	0.00500622	2908.9	467.498	5.15636e-10	9168
Inferior Temporal	0.107	0.00558321	8791.53	1337.53	5.25347e-11	46194
Banks of the Superior Temporal Sulcus	0.3541	0.00431665	4101.89	710.177	7.95382e-09	100838
Fusiform	0.0480001	0.00797773	6008.84	763.849	4.14266e-15	25421
Transverse Temporal	0.0997501	0.0114776	1512.06	159.967	4.31197e-21	43814
Entorhinal	0.4212	0.00615094	3314.95	480.355	5.57222e-12	111133
Temporal Pole	0.2186	0.00619054	1715.79	247.826	4.7654e-12	74651
Parahippocampal	1	0.00950143	5463.42	635.906	1.0278e-17	163896
Superior Parietal	0.01065	0.0113289	6332.79	674.407	7.74144e-21	7895
Inferior Parietal	0.00070005	0.00781447	1500.44	192.735	7.8815e-15	975
Supramarginal	0.0267001	0.00853633	6940.96	852.743	4.59052e-16	16484
Postcentral	5e-08	0.00420173	26.0632	4.57398	1.25593e-08	6
Precuneus	0.1992	0.0159505	22007.4	1970.54	9.6965e-29	70537
Lateral Occipital	5.005e-05	0.0109004	485.47	52.7177	4.17859e-20	124
Lingual	0.00125005	0.011339	1508.3	160.553	7.44149e-21	1562
Cuneus	0.0101501	0.0105411	2040.89	225.408	1.71794e-19	7796
Pericalcarine	0.0444001	0.0286773	8004.64	531.068	1.28604e-50	24604
Rostral Anterior Cingulate	0.07865	0.00388859	1974.9	360.328	4.36728e-08	36504
Caudal Anterior Cingulate	0.0705001	0.00351826	1573.61	301.9	1.91308e-07	33965
Posterior Cingulate	0.0616501	0.00298319	1796.65	374.428	1.62973e-06	30515
Isthmus Cingulate	0.0124501	0.00911043	1434.71	170.57	4.78941e-17	9016
Insula	0.1852	0.00757757	8367.77	1091.66	2.00449e-14	66919
Cortical Volume
Region	Best predictive GWAS p-value threshold	PRS.R2	Coefficient	Standard.Error	P	Num_SNP
Global Cortex	0.307	0.0240347	1436390	103659	3.74163e-43	92540
Superior Frontal	0.3488	0.00575381	93165.6	13993.9	2.97569e-11	99111
Rostral Middle Frontal	1	0.00430557	97614.7	16962	9.00321e-09	162953
Caudal Middle Frontal	0.0986001	0.0135917	26650.5	2594.24	1.34666e-24	42976
Pars Opercularis	0.0254001	0.00490408	5640.78	918.136	8.46318e-10	15533
Pars Triangularis	0.00300005	0.00856635	2550.39	313.512	4.77265e-16	2872
Pars Orbitalis	1	0.0092102	23076	2734.83	3.82869e-17	163067
Lateral Orbitofrontal	0.00245005	0.0131902	4408.35	435.694	6.49391e-24	2715
Medial Orbitofrontal	0.0625501	0.00589158	9519.92	1413.02	1.73057e-11	30744
Precentral	5e-08	0.00859719	128.68	15.7896	4.22926e-16	9
Paracentral	0.00235005	0.00289473	1168.53	247.81	2.45486e-06	2350
Frontal Pole	0.0588001	0.00531656	1971.11	308.072	1.66445e-10	28936
Superior Temporal	0.0306001	0.00613686	16914.3	2459.56	6.59589e-12	18386
Middle Temporal	0.0445001	0.00866213	24959.3	3051.02	3.27901e-16	24316
Inferior Temporal	0.00870005	0.0077497	10794.5	1395.68	1.17283e-14	6634
Banks of the Superior Temporal Sulcus	0.00815005	0.00392544	1662.78	302.657	4.05668e-08	6286
Fusiform	0.3656	0.00783064	54114.1	6960.16	8.53857e-15	102023
Transverse Temporal	0.1994	0.01208	6869.49	709.849	5.02752e-22	70115
Entorhinal	0.1187	0.00418897	6425.59	1132.04	1.42817e-08	48268
Temporal Pole	0.3459	0.00772083	13617.6	1764	1.31345e-14	98837
Parahippocampal	0.0717501	0.0132025	7072.58	698.68	6.1896e-24	34008
Superior Parietal	0.2689	0.013706	85509.5	8288.49	8.60532e-25	84393
Inferior Parietal	0.00175005	0.00664544	5630.96	786.66	8.94031e-13	1983
Supramarginal	5e-08	0.0088949	135.34	16.3242	1.31699e-16	6
Postcentral	5e-08	0.010055	113.738	12.8954	1.39876e-18	10
Precuneus	0.0565501	0.0130022	28746.7	2861.88	1.35666e-23	29105
Lateral Occipital	0.0554001	0.011937	36145	3757.57	8.80051e-22	28062
Lingual	0.00410005	0.00784302	5238.47	673.236	8.13396e-15	4092
Cuneus	0.0121001	0.0219579	8385.2	639.456	7.25578e-39	9068
Pericalcarine	0.0107001	0.0319367	6889.53	433.421	5.29904e-56	8450
Rostral Anterior Cingulate	0.08155	0.0090386	8822.25	1055.53	7.49967e-17	37446
Caudal Anterior Cingulate	0.1806	0.00397429	7546.71	1365.14	3.3425e-08	65162
Posterior Cingulate	0.0647501	0.00238175	4325.04	1011.44	1.92469e-05	31816
Isthmus Cingulate	0.1851	0.00919015	13979.6	1658.61	4.14152e-17	66767
Insula	0.1263	0.0134624	26272.4	2569.86	2.23533e-24	51736
PRS.R2 - Phenotypic variance explained by the PRS.
Coefficient - Regression coefficient of the model.
P - P value of the model fit: in bold: sigficant association (p<4.76 x 10-3 = 0.5 / Nr. of analyses (=105)) between PRS and phenotype in 8400 UK Biobank samples
Num_SNP - Number of SNPs included in the model
