# Supplementary material for: Genetic correlations and genome-wide associations of cortical structure in general population samples of 22,824 adults
Source: Nat Commun. 2020 Sep 22;11:4796. doi: 10.1038/s41467-020-18367-y (PMC7508833; doi:10.1038/s41467-020-18367-y)
Supplement: Supplementary file 13 — Supplementary Data 10 [file 41467_2020_18367_MOESM13_ESM.xlsx]

## Sheet: Supplementary Data 10
Supplementary Data 10. GWAScatalog (as implemented in FUMA) results for lead SNPs (PDiscovery<1.09x10-9) - cortical thickness.
Lobe	Region	SNP	CHR	START	Type	Genes	PDiscovery	N	Trait	P	ReportedGene	MappedGene	InitialN	DateAddedToCatalog	PMID	First Author	Date	Journal	Link	Study
temporal	superior temporal	rs199504	17	44861003	intronic	WNT3	1.303e-10	21887	Subcortical brain region volumes	1e-08	MAPT, GRN, CRHR1, STH	CRHR1, MGC57346-CRHR1	up to 13,171 European ancestry individuals	2015-11-03	25607358	Hibar DP	2015-01-21	Nature	www.ncbi.nlm.nih.gov/pubmed/25607358	Common genetic variants influence human subcortical brain structures.
		rs199504	17	44861003	intronic	WNT3	1.303e-10	21887	Subcortical brain region volumes	8e-09	CRHR1	CRHR1, MGC57346-CRHR1	up to 13,171 European ancestry individuals	2015-11-03	25607358	Hibar DP	2015-01-21	Nature	www.ncbi.nlm.nih.gov/pubmed/25607358	Common genetic variants influence human subcortical brain structures.
		rs199504	17	44861003	intronic	WNT3	1.303e-10	21887	Red blood cell count	3e-36	SPPL2C	MGC57346-CRHR1 - MAPT-AS1	172,952 European ancestry individuals	2017-08-30	27863252	Astle WJ	2016-11-17	Cell	www.ncbi.nlm.nih.gov/pubmed/27863252	The Allelic Landscape of Human Blood Cell Trait Variation and Links to Common Complex Disease.
		rs199504	17	44861003	intronic	WNT3	1.303e-10	21887	Parkinson's disease	3e-14	MAPT	MAPT-AS1, SPPL2C	3,426 European ancestry cases, 29,624 European ancestry controls	2011-07-20	21738487	Do CB	2011-06-23	PLoS Genet	www.ncbi.nlm.nih.gov/pubmed/21738487	Web-based genome-wide association study identifies two novel loci and a substantial genetic component for Parkinson's disease.
		rs199504	17	44861003	intronic	WNT3	1.303e-10	21887	Corticobasal degeneration	1e-09	MAPT	MAPT-AS1, SPPL2C	152 cases, 1,986 controls	2016-07-08	26077951	Kouri N	2015-06-16	Nat Commun	www.ncbi.nlm.nih.gov/pubmed/26077951	Genome-wide association study of corticobasal degeneration identifies risk variants shared with progressive supranuclear palsy.
		rs199504	17	44861003	intronic	WNT3	1.303e-10	21887	Male-pattern baldness	5e-10	intergenic	SPPL2C, MAPT-AS1	3,891 European ancestry cases, 8,915 European ancestry controls	2012-08-15	22693459	Li R	2012-05-31	PLoS Genet	www.ncbi.nlm.nih.gov/pubmed/22693459	Six novel susceptibility Loci for early-onset androgenetic alopecia and their unexpected association with common diseases.
		rs199504	17	44861003	intronic	WNT3	1.303e-10	21887	Idiopathic pulmonary fibrosis	6e-09	SPPL2C, KANSL1, MAPT, CRHR1, STH	MAPT-AS1	542 European ancestry cases, 542 European ancestry controls	2014-08-06	24429156	Noth I	2013-04-17	Lancet Respir Med	www.ncbi.nlm.nih.gov/pubmed/24429156	Genetic variants associated with idiopathic pulmonary fibrosis susceptibility and mortality: a genome-wide association study.
		rs199504	17	44861003	intronic	WNT3	1.303e-10	21887	Neuroticism	2e-25	intergenic	MAPT-AS1	329,821 European ancestry individuals	2018-02-01	29255261	Luciano M	2017-12-18	Nat Genet	www.ncbi.nlm.nih.gov/pubmed/29255261	Association analysis in over 329,000 individuals identifies 116 independent variants influencing neuroticism.
		rs199504	17	44861003	intronic	WNT3	1.303e-10	21887	Bone mineral density	5e-11	MAPT	MAPT	Up to 32,961 European and East Asian ancestry individuals	2013-04-11	22504420	Estrada K	2012-04-15	Nat Genet	www.ncbi.nlm.nih.gov/pubmed/22504420	Genome-wide meta-analysis identifies 56 bone mineral density loci and reveals 14 loci associated with risk of fracture.
		rs199504	17	44861003	intronic	WNT3	1.303e-10	21887	Cognitive ability (multi-trait analysis)	5e-12	MAPT	MAPT	436,124 European ancestry individuals	2018-01-12	29186694	Lam M	2017-11-28	Cell Rep	www.ncbi.nlm.nih.gov/pubmed/29186694	Large-Scale Cognitive GWAS Meta-Analysis Reveals Tissue-Specific Neural Expression and Potential Nootropic Drug Targets.
		rs199504	17	44861003	intronic	WNT3	1.303e-10	21887	Educational attainment (years of education)	2e-12	NR	MAPT	405,072 European ancestry individuals	2017-02-24	27225129	Okbay A	2016-05-26	Nature	www.ncbi.nlm.nih.gov/pubmed/27225129	Genome-wide association study identifies 74 loci associated with educational attainment.
		rs199504	17	44861003	intronic	WNT3	1.303e-10	21887	Educational attainment (college completion)	5e-11	NR	MAPT	280,007 European ancestry individuals	2017-02-25	27225129	Okbay A	2016-05-26	Nature	www.ncbi.nlm.nih.gov/pubmed/27225129	Genome-wide association study identifies 74 loci associated with educational attainment.
		rs199504	17	44861003	intronic	WNT3	1.303e-10	21887	Parkinson's disease	2e-48	MAPT	MAPT	13,708 European ancestry cases, 95,282 European ancestry controls	2015-05-09	25064009	Nalls MA	2014-07-27	Nat Genet	www.ncbi.nlm.nih.gov/pubmed/25064009	Large-scale meta-analysis of genome-wide association data identifies six new risk loci for Parkinson's disease.
		rs199504	17	44861003	intronic	WNT3	1.303e-10	21887	Parkinson's disease	1e-68	ARHGAP27, CRHR1, KANSL1, SPPL2C, MAPT, STH	MAPT	20,184 European ancestry cases, 397,324 European ancestry controls	2017-10-24	28892059	Chang D	2017-09-11	Nat Genet	www.ncbi.nlm.nih.gov/pubmed/28892059	A meta-analysis of genome-wide association studies identifies 17 new Parkinson's disease risk loci.
		rs199504	17	44861003	intronic	WNT3	1.303e-10	21887	Breast cancer	8e-12	NR	MAPT	76,192 European ancestry cases, 63,082 European ancestry controls	2017-11-30	29059683	Michailidou K	2017-10-23	Nature	www.ncbi.nlm.nih.gov/pubmed/29059683	Association analysis identifies 65 new breast cancer risk loci.
		rs199504	17	44861003	intronic	WNT3	1.303e-10	21887	Interstitial lung disease	9e-14	MAPT	MAPT	1,161 European ancestry cases, 4,683 European ancestry controls	2013-11-01	23583980	Fingerlin TE	2013-04-14	Nat Genet	www.ncbi.nlm.nih.gov/pubmed/23583980	Genome-wide association study identifies multiple susceptibility loci for pulmonary fibrosis.
		rs199504	17	44861003	intronic	WNT3	1.303e-10	21887	Male-pattern baldness	1e-26	WNT3, MAPT, PLEKHM1	MAPT	25,662 British ancestry cases, 17,928 British ancestry controls	2018-01-12	29146897	Pirastu N	2017-11-17	Nat Commun	www.ncbi.nlm.nih.gov/pubmed/29146897	GWAS for male-pattern baldness identifies 71 susceptibility loci explaining 38% of the risk.
		rs199504	17	44861003	intronic	WNT3	1.303e-10	21887	Parkinson's disease	7e-12	MAPT	MAPT	1,705 European ancestry cases, 5,175 European ancestry controls	2011-01-03	21044948	Spencer CC	2010-11-02	Hum Mol Genet	www.ncbi.nlm.nih.gov/pubmed/21044948	Dissection of the genetics of Parkinson's disease identifies an additional association 5' of SNCA and multiple associated haplotypes at 17q21.
		rs199504	17	44861003	intronic	WNT3	1.303e-10	21887	Progressive supranuclear palsy	2e-118	MAPT	MAPT	1,069 European ancestry cases, 2,958 European ancestry controls, 45 cases, 329 controls	2011-07-14	21685912	Hoglinger GU	2011-06-19	Nat Genet	www.ncbi.nlm.nih.gov/pubmed/21685912	Identification of common variants influencing risk of the tauopathy progressive supranuclear palsy.
		rs199504	17	44861003	intronic	WNT3	1.303e-10	21887	Neuroticism	1e-25	intergenic	MAPT	329,821 European ancestry individuals	2018-02-01	29255261	Luciano M	2017-12-18	Nat Genet	www.ncbi.nlm.nih.gov/pubmed/29255261	Association analysis in over 329,000 individuals identifies 116 independent variants influencing neuroticism.
		rs199504	17	44861003	intronic	WNT3	1.303e-10	21887	Neuroticism	6e-11	NR	KANSL1	170,911 European ancestry individuals	2017-03-17	27089181	Okbay A	2016-04-18	Nat Genet	www.ncbi.nlm.nih.gov/pubmed/27089181	Genetic variants associated with subjective well-being, depressive symptoms, and neuroticism identified through genome-wide analyses.
		rs199504	17	44861003	intronic	WNT3	1.303e-10	21887	Cognitive ability	1e-08	KANSL1	KANSL1	107,207 European ancestry individuals	2018-01-12	29186694	Lam M	2017-11-28	Cell Rep	www.ncbi.nlm.nih.gov/pubmed/29186694	Large-Scale Cognitive GWAS Meta-Analysis Reveals Tissue-Specific Neural Expression and Potential Nootropic Drug Targets.
		rs199504	17	44861003	intronic	WNT3	1.303e-10	21887	Intracranial volume	8e-15	MAPT, GRN, CRHR1, STH	KANSL1	8,175 European ancestry individuals	2012-06-01	22504418	Ikram MA	2012-04-15	Nat Genet	www.ncbi.nlm.nih.gov/pubmed/22504418	Common variants at 6q22 and 17q21 are associated with intracranial volume.
		rs199504	17	44861003	intronic	WNT3	1.303e-10	21887	Parkinson's disease	8e-09	MAPT	KANSL1	1,130 Ashkenazi Jewish cases, 2,611 Ashkenazi Jewish controls	2014-12-05	24842889	Vacic V	2014-05-19	Hum Mol Genet	www.ncbi.nlm.nih.gov/pubmed/24842889	Genome-wide mapping of IBD segments in an Ashkenazi PD cohort identifies associated haplotypes.
		rs199504	17	44861003	intronic	WNT3	1.303e-10	21887	Lymphocyte percentage of white cells	5e-13	KANSL1	KANSL1	171,748 European ancestry individuals	2017-08-30	27863252	Astle WJ	2016-11-17	Cell	www.ncbi.nlm.nih.gov/pubmed/27863252	The Allelic Landscape of Human Blood Cell Trait Variation and Links to Common Complex Disease.
		rs199504	17	44861003	intronic	WNT3	1.303e-10	21887	Lung function (FEV1)	1e-13	KANSL1	KANSL1	48,943 European ancestry individuals.	2017-06-16	28166213	Wain LV	2017-02-06	Nat Genet	www.ncbi.nlm.nih.gov/pubmed/28166213	Genome-wide association analyses for lung function and chronic obstructive pulmonary disease identify new loci and potential druggable targets.
		rs199504	17	44861003	intronic	WNT3	1.303e-10	21887	Lung function (FVC)	7e-13	KANSL1	KANSL1	48,943 European ancestry individuals.	2017-06-16	28166213	Wain LV	2017-02-06	Nat Genet	www.ncbi.nlm.nih.gov/pubmed/28166213	Genome-wide association analyses for lung function and chronic obstructive pulmonary disease identify new loci and potential druggable targets.
		rs199504	17	44861003	intronic	WNT3	1.303e-10	21887	High light scatter reticulocyte count	2e-16	KANSL1	KANSL1	170,761 European ancestry individuals	2017-08-30	27863252	Astle WJ	2016-11-17	Cell	www.ncbi.nlm.nih.gov/pubmed/27863252	The Allelic Landscape of Human Blood Cell Trait Variation and Links to Common Complex Disease.
		rs199504	17	44861003	intronic	WNT3	1.303e-10	21887	Reticulocyte count	1e-17	KANSL1	KANSL1	170,641 European ancestry individuals	2017-08-30	27863252	Astle WJ	2016-11-17	Cell	www.ncbi.nlm.nih.gov/pubmed/27863252	The Allelic Landscape of Human Blood Cell Trait Variation and Links to Common Complex Disease.
		rs199504	17	44861003	intronic	WNT3	1.303e-10	21887	Neuroticism	3e-25	intergenic	KANSL1	329,821 European ancestry individuals	2018-02-01	29255261	Luciano M	2017-12-18	Nat Genet	www.ncbi.nlm.nih.gov/pubmed/29255261	Association analysis in over 329,000 individuals identifies 116 independent variants influencing neuroticism.
		rs199504	17	44861003	intronic	WNT3	1.303e-10	21887	Hand grip strength	1e-09	KANSL1	KANSL1	142,035 European ancestry individuals	2018-02-02	29313844	Willems SM	2017-07-12	Nat Commun	www.ncbi.nlm.nih.gov/pubmed/29313844	Large-scale GWAS identifies multiple loci for hand grip strength providing biological insights into muscular fitness.
		rs199504	17	44861003	intronic	WNT3	1.303e-10	21887	Breast cancer	7e-13	KANSL1	KANSL1	76,192 European ancestry cases, 63,082 European ancestry controls	2017-11-30	29059683	Michailidou K	2017-10-23	Nature	www.ncbi.nlm.nih.gov/pubmed/29059683	Association analysis identifies 65 new breast cancer risk loci.
		rs199504	17	44861003	intronic	WNT3	1.303e-10	21887	Neuroticism	2e-23	intergenic	LRRC37A	329,821 European ancestry individuals	2018-02-01	29255261	Luciano M	2017-12-18	Nat Genet	www.ncbi.nlm.nih.gov/pubmed/29255261	Association analysis in over 329,000 individuals identifies 116 independent variants influencing neuroticism.
		rs199504	17	44861003	intronic	WNT3	1.303e-10	21887	Breast cancer	1e-10	NR	ARL17B, LRRC37A	76,192 European ancestry cases, 63,082 European ancestry controls	2017-11-30	29059683	Michailidou K	2017-10-23	Nature	www.ncbi.nlm.nih.gov/pubmed/29059683	Association analysis identifies 65 new breast cancer risk loci.
		rs199504	17	44861003	intronic	WNT3	1.303e-10	21887	Neuroticism	3e-20	intergenic	NSF	329,821 European ancestry individuals	2018-02-01	29255261	Luciano M	2017-12-18	Nat Genet	www.ncbi.nlm.nih.gov/pubmed/29255261	Association analysis in over 329,000 individuals identifies 116 independent variants influencing neuroticism.
		rs199504	17	44861003	intronic	WNT3	1.303e-10	21887	Ovarian cancer in BRCA1 mutation carriers	3e-08	NR	NSF	683 European ancestry cases, 2,044 European ancestry controls	2013-08-02	23544013	Couch FJ	2013-03-27	PLoS Genet	www.ncbi.nlm.nih.gov/pubmed/23544013	Genome-wide association study in BRCA1 mutation carriers identifies novel loci associated with breast and ovarian cancer risk.
		rs199504	17	44861003	intronic	WNT3	1.303e-10	21887	Ovarian cancer in BRCA1 mutation carriers	3e-08	intergenic	NSF	683 European ancestry cases, 2,044 European ancestry controls	2013-08-02	23544013	Couch FJ	2013-03-27	PLoS Genet	www.ncbi.nlm.nih.gov/pubmed/23544013	Genome-wide association study in BRCA1 mutation carriers identifies novel loci associated with breast and ovarian cancer risk.
		rs199504	17	44861003	intronic	WNT3	1.303e-10	21887	Epithelial ovarian cancer	2e-13	PLEKHM1	NSF	4,368 European ancestry cases, 9,123 European ancestry controls,	2015-12-18	25581431	Kuchenbaecker KB	2015-01-12	Nat Genet	www.ncbi.nlm.nih.gov/pubmed/25581431	Identification of six new susceptibility loci for invasive epithelial ovarian cancer.
		rs199504	17	44861003	intronic	WNT3	1.303e-10	21887	Parkinson's disease	1e-14	NSF	NSF	1,713 European ancestry cases, 3,978 European ancestry controls	2009-12-10	19915575	Simon-Sanchez J	2009-11-15	Nat Genet	www.ncbi.nlm.nih.gov/pubmed/19915575	Genome-wide association study reveals genetic risk underlying Parkinson's disease.
		rs199504	17	44861003	intronic	WNT3	1.303e-10	21887	Parkinson's disease	3e-17	WNT3	WNT3	4,238 European ancestry cases, 4,239 European ancestry controls	2012-04-20	22451204	Pankratz N	2012-03-01	Ann Neurol	www.ncbi.nlm.nih.gov/pubmed/22451204	Meta-analysis of Parkinson's disease: identification of a novel locus, RIT2.
		rs199504	17	44861003	intronic	WNT3	1.303e-10	21887	Breast cancer	2e-08	NR	WNT3	76,192 European ancestry cases, 63,082 European ancestry controls	2017-11-30	29059683	Michailidou K	2017-10-23	Nature	www.ncbi.nlm.nih.gov/pubmed/29059683	Association analysis identifies 65 new breast cancer risk loci.
pDiscovery: two-sided p-value of discovery GWAS meta-analysis in CHARGE
