# Supplementary material for: Genetic correlations and genome-wide associations of cortical structure in general population samples of 22,824 adults
Source: Nat Commun. 2020 Sep 22;11:4796. doi: 10.1038/s41467-020-18367-y (PMC7508833; doi:10.1038/s41467-020-18367-y)
Supplement: Supplementary file 14 — Supplementary Data 11 [file 41467_2020_18367_MOESM14_ESM.xlsx]

## Sheet: Supplementary Data 11
Supplementary Data 11. GWAScatalog (as implemented in FUMA) results for lead SNPs (PDiscovery<1.09x10-9) - cortical surface area.
Lobe	Region	SNP	CHR	START	Type	Genes	PDiscovery	N	Trait	P	ReportedGene	MappedGene	InitialN	DateAddedToCatalog	PMID	First Author	Date	Journal	Link	Study
	global	rs11759026	6	126792095	intergenic	NONE(dist=NONE),MIR588(dist=13682)	5.209e-22	18617	Intracranial volume	2e-13	RNF146, CENPW, RSPO3	YAP1P3 - PRELID1P1	8,175 European ancestry individuals	2012-06-01	22504418	Ikram MA	2012-04-15	Nat Genet	www.ncbi.nlm.nih.gov/pubmed/22504418	Common variants at 6q22 and 17q21 are associated with intracranial volume.
		rs1262476	6	126986996	intergenic	MIR588(dist=181137),RSPO3(dist=453052)	1.263e-10	18617	Bone mineral density (paediatric, upper limb)	3e-09	CENPW, RSPO3	LOC105377992	8,007 European ancestry children, 289 Surinamese ancestry children, 300 Turkish ancestry children, 232 Moroccan ancestry children, 588 children	2014-12-18	24945404	Kemp JP	2014-06-19	PLoS Genet	www.ncbi.nlm.nih.gov/pubmed/24945404	Phenotypic dissection of bone mineral density reveals skeletal site specificity and facilitates the identification of novel loci in the genetic regulation of bone mass attainment.
		rs1262476	6	126986996	intergenic	MIR588(dist=181137),RSPO3(dist=453052)	1.263e-10	18617	Bone mineral density (paediatric, upper limb)	4e-08	CENPW, RSPO3	LOC105377992	8,007 European ancestry children, 289 Surinamese ancestry children, 300 Turkish ancestry children, 232 Moroccan ancestry children, 588 children	2014-12-18	24945404	Kemp JP	2014-06-19	PLoS Genet	www.ncbi.nlm.nih.gov/pubmed/24945404	Phenotypic dissection of bone mineral density reveals skeletal site specificity and facilitates the identification of novel loci in the genetic regulation of bone mass attainment.
		rs1262476	6	126986996	intergenic	MIR588(dist=181137),RSPO3(dist=453052)	1.263e-10	18617	Bone mineral density	3e-08	RSPO3	LOC105377992 - LOC105377989	900 European ancestry female individuals with low hip bone mineral density, 1,055 European ancestry female individuals with high hip bone mineral density	2011-05-27	21533022	Duncan EL	2011-04-21	PLoS Genet	www.ncbi.nlm.nih.gov/pubmed/21533022	Genome-wide association study using extreme truncate selection identifies novel genes affecting bone mineral density and fracture risk.
		rs1262476	6	126986996	intergenic	MIR588(dist=181137),RSPO3(dist=453052)	1.263e-10	18617	Bone mineral density	8e-12	RSPO3	LOC105377992 - LOC105377989	Up to 32,961 European and East Asian ancestry individuals	2013-04-11	22504420	Estrada K	2012-04-15	Nat Genet	www.ncbi.nlm.nih.gov/pubmed/22504420	Genome-wide meta-analysis identifies 56 bone mineral density loci and reveals 14 loci associated with risk of fracture.
		rs9398173	6	109000316	intronic	FOXO3	6.841e-10	18617	Platelet distribution width	4e-09	FOXO3	FOXO3	164,433 European ancestry individuals	2017-08-30	27863252	Astle WJ	2016-11-17	Cell	www.ncbi.nlm.nih.gov/pubmed/27863252	The Allelic Landscape of Human Blood Cell Trait Variation and Links to Common Complex Disease.
		rs9398173	6	109000316	intronic	FOXO3	6.841e-10	18617	Body mass index	2e-08	FOXO3	FOXO3	up to 104,666 European ancestry male individuals, up to 132,115 European ancestry female individuals, 370 African American male individuals, 517 African American female individuals, 512 Hispanic male individuals, 764 Hispanic female individuals	2016-01-27	25673413	Locke AE	2015-02-12	Nature	www.ncbi.nlm.nih.gov/pubmed/25673413	Genetic studies of body mass index yield new insights for obesity biology.
		rs9398173	6	109000316	intronic	FOXO3	6.841e-10	18617	Waist circumference	2e-11	FOXO3	FOXO3	up to 56,910 European ancestry men, up to 86,570 European ancestry women	2017-05-23	25673412	Shungin D	2015-02-12	Nature	www.ncbi.nlm.nih.gov/pubmed/25673412	New genetic loci link adipose and insulin biology to body fat distribution.
		rs9398173	6	109000316	intronic	FOXO3	6.841e-10	18617	Schizophrenia	4e-08	NR	FOXO3	592 Ashkenazi Jewish ancestry cases, 505 Ashkenazi Jewish ancestry controls, 36,989 cases, 113,075 controls	2016-07-23	26198764	Goes FS	2015-07-21	Am J Med Genet B Neuropsychiatr Genet	www.ncbi.nlm.nih.gov/pubmed/26198764	Genome-wide association study of schizophrenia in Ashkenazi Jews.
		rs9398173	6	109000316	intronic	FOXO3	6.841e-10	18617	Schizophrenia	2e-11	FOXO3, ZNF259P1	FOXO3	7,699 Chinese ancestry cases, 35,476 European ancestry cases, 18,327 Chinese ancestry controls, 46,839 European ancestry controls	2017-11-10	28991256	Li Z	2017-10-09	Nat Genet	www.ncbi.nlm.nih.gov/pubmed/28991256	Genome-wide association analysis identifies 30 new susceptibility loci for schizophrenia.
		rs9398173	6	109000316	intronic	FOXO3	6.841e-10	18617	Hip circumference	3e-08	FOXO3A	FOXO3	up to 56,910 European ancestry men, up to 86,570 European ancestry women	2017-05-23	25673412	Shungin D	2015-02-12	Nature	www.ncbi.nlm.nih.gov/pubmed/25673412	New genetic loci link adipose and insulin biology to body fat distribution.
		rs9398173	6	109000316	intronic	FOXO3	6.841e-10	18617	Body mass index	3e-08	FOXO3	FOXO3	2,518 African American women, 86,278 European ancestry women, 1,773 Filipino ancestry women, 1,030 Indian ancestry women, 1,457 African American men, 55,137 European ancestry men, 7,648 Indian ancestry men, 5,527 European ancestry individuals	2017-08-18	28448500	Graff M	2017-04-27	PLoS Genet	www.ncbi.nlm.nih.gov/pubmed/28448500	Genome-wide physical activity interactions in adiposity - A meta-analysis of 200,452 adults.
		rs9398173	6	109000316	intronic	FOXO3	6.841e-10	18617	Body mass index	4e-13	FOXO3	FOXO3	up to 72,390 Japanese ancestry women, up to 85,894 Japanese ancestry men	2017-10-27	28892062	Akiyama M	2017-09-11	Nat Genet	www.ncbi.nlm.nih.gov/pubmed/28892062	Genome-wide association study identifies 112 new loci for body mass index in the Japanese population.
		rs538628	17	44787313	intronic	NSF	1.776e-23	18617	Neuroticism	8e-26	ARHGAP27, CRHR1, KANSL1, MAPT, PLEKHM1, SPPL2C, STH	MGC57346-CRHR1, LOC107985028	329,821 European ancestry individuals	2018-02-01	29255261	Luciano M	2017-12-18	Nat Genet	www.ncbi.nlm.nih.gov/pubmed/29255261	Association analysis in over 329,000 individuals identifies 116 independent variants influencing neuroticism.
		rs538628	17	44787313	intronic	NSF	1.776e-23	18617	Hematocrit	2e-28	CRHR1, RP11-105N13.4, RP11-293E1.1	LOC107985028, MGC57346-CRHR1	173,039 European ancestry individuals	2017-08-30	27863252	Astle WJ	2016-11-17	Cell	www.ncbi.nlm.nih.gov/pubmed/27863252	The Allelic Landscape of Human Blood Cell Trait Variation and Links to Common Complex Disease.
		rs538628	17	44787313	intronic	NSF	1.776e-23	18617	Hemoglobin concentration	3e-26	CRHR1, RP11-105N13.4, RP11-293E1.1	LOC107985028, MGC57346-CRHR1	172,925 European ancestry individuals	2017-08-30	27863252	Astle WJ	2016-11-17	Cell	www.ncbi.nlm.nih.gov/pubmed/27863252	The Allelic Landscape of Human Blood Cell Trait Variation and Links to Common Complex Disease.
		rs538628	17	44787313	intronic	NSF	1.776e-23	18617	Red blood cell count	4e-09	NR	MGC57346-CRHR1	up to 40,258 European ancestry individuals, up to 16,128 African American individuals, up to 15,252 East Asian individuals.	2017-05-11	28017375	van Rooij FJ	2016-12-22	Am J Hum Genet	www.ncbi.nlm.nih.gov/pubmed/28017375	Genome-wide Trans-ethnic Meta-analysis Identifies Seven Genetic Loci Influencing Erythrocyte Traits and a Role for RBPMS in Erythropoiesis.
		rs538628	17	44787313	intronic	NSF	1.776e-23	18617	Joint mobility (Beighton score)	6e-11	LRRC37A3, CRHR1	MGC57346-CRHR1	64,143 European ancestry individuals	2017-05-11	27182965	Pickrell JK	2016-05-16	Nat Genet	www.ncbi.nlm.nih.gov/pubmed/27182965	Detection and interpretation of shared genetic influences on 42 human traits.
		rs538628	17	44787313	intronic	NSF	1.776e-23	18617	Neuroticism	9e-12	Intergenic	MGC57346-CRHR1	91,370 European ancestry individuals, 15,346 individuals	2016-12-13	27067015	Smith DJ	2016-04-12	Mol Psychiatry	www.ncbi.nlm.nih.gov/pubmed/27067015	Genome-wide analysis of over 106ÔÇë000 individuals identifies 9 neuroticism-associated loci.
		rs538628	17	44787313	intronic	NSF	1.776e-23	18617	Subcortical brain region volumes	1e-08	MAPT, GRN, CRHR1, STH	CRHR1, MGC57346-CRHR1	up to 13,171 European ancestry individuals	2015-11-03	25607358	Hibar DP	2015-01-21	Nature	www.ncbi.nlm.nih.gov/pubmed/25607358	Common genetic variants influence human subcortical brain structures.
		rs538628	17	44787313	intronic	NSF	1.776e-23	18617	Subcortical brain region volumes	8e-09	CRHR1	CRHR1, MGC57346-CRHR1	up to 13,171 European ancestry individuals	2015-11-03	25607358	Hibar DP	2015-01-21	Nature	www.ncbi.nlm.nih.gov/pubmed/25607358	Common genetic variants influence human subcortical brain structures.
		rs538628	17	44787313	intronic	NSF	1.776e-23	18617	Red blood cell count	3e-36	SPPL2C	MGC57346-CRHR1 - MAPT-AS1	172,952 European ancestry individuals	2017-08-30	27863252	Astle WJ	2016-11-17	Cell	www.ncbi.nlm.nih.gov/pubmed/27863252	The Allelic Landscape of Human Blood Cell Trait Variation and Links to Common Complex Disease.
		rs538628	17	44787313	intronic	NSF	1.776e-23	18617	Parkinson's disease	3e-14	MAPT	MAPT-AS1, SPPL2C	3,426 European ancestry cases, 29,624 European ancestry controls	2011-07-20	21738487	Do CB	2011-06-23	PLoS Genet	www.ncbi.nlm.nih.gov/pubmed/21738487	Web-based genome-wide association study identifies two novel loci and a substantial genetic component for Parkinson's disease.
		rs538628	17	44787313	intronic	NSF	1.776e-23	18617	Corticobasal degeneration	1e-09	MAPT	MAPT-AS1, SPPL2C	152 cases, 1,986 controls	2016-07-08	26077951	Kouri N	2015-06-16	Nat Commun	www.ncbi.nlm.nih.gov/pubmed/26077951	Genome-wide association study of corticobasal degeneration identifies risk variants shared with progressive supranuclear palsy.
		rs538628	17	44787313	intronic	NSF	1.776e-23	18617	Male-pattern baldness	5e-10	intergenic	SPPL2C, MAPT-AS1	3,891 European ancestry cases, 8,915 European ancestry controls	2012-08-15	22693459	Li R	2012-05-31	PLoS Genet	www.ncbi.nlm.nih.gov/pubmed/22693459	Six novel susceptibility Loci for early-onset androgenetic alopecia and their unexpected association with common diseases.
		rs538628	17	44787313	intronic	NSF	1.776e-23	18617	Idiopathic pulmonary fibrosis	6e-09	SPPL2C, KANSL1, MAPT, CRHR1, STH	MAPT-AS1	542 European ancestry cases, 542 European ancestry controls	2014-08-06	24429156	Noth I	2013-04-17	Lancet Respir Med	www.ncbi.nlm.nih.gov/pubmed/24429156	Genetic variants associated with idiopathic pulmonary fibrosis susceptibility and mortality: a genome-wide association study.
		rs538628	17	44787313	intronic	NSF	1.776e-23	18617	Neuroticism	2e-25	intergenic	MAPT-AS1	329,821 European ancestry individuals	2018-02-01	29255261	Luciano M	2017-12-18	Nat Genet	www.ncbi.nlm.nih.gov/pubmed/29255261	Association analysis in over 329,000 individuals identifies 116 independent variants influencing neuroticism.
		rs538628	17	44787313	intronic	NSF	1.776e-23	18617	Bone mineral density	5e-11	MAPT	MAPT	Up to 32,961 European and East Asian ancestry individuals	2013-04-11	22504420	Estrada K	2012-04-15	Nat Genet	www.ncbi.nlm.nih.gov/pubmed/22504420	Genome-wide meta-analysis identifies 56 bone mineral density loci and reveals 14 loci associated with risk of fracture.
		rs538628	17	44787313	intronic	NSF	1.776e-23	18617	Cognitive ability (multi-trait analysis)	5e-12	MAPT	MAPT	436,124 European ancestry individuals	2018-01-12	29186694	Lam M	2017-11-28	Cell Rep	www.ncbi.nlm.nih.gov/pubmed/29186694	Large-Scale Cognitive GWAS Meta-Analysis Reveals Tissue-Specific Neural Expression and Potential Nootropic Drug Targets.
		rs538628	17	44787313	intronic	NSF	1.776e-23	18617	Educational attainment (years of education)	2e-12	NR	MAPT	405,072 European ancestry individuals	2017-02-24	27225129	Okbay A	2016-05-26	Nature	www.ncbi.nlm.nih.gov/pubmed/27225129	Genome-wide association study identifies 74 loci associated with educational attainment.
		rs538628	17	44787313	intronic	NSF	1.776e-23	18617	Educational attainment (college completion)	5e-11	NR	MAPT	280,007 European ancestry individuals	2017-02-25	27225129	Okbay A	2016-05-26	Nature	www.ncbi.nlm.nih.gov/pubmed/27225129	Genome-wide association study identifies 74 loci associated with educational attainment.
		rs538628	17	44787313	intronic	NSF	1.776e-23	18617	Parkinson's disease	2e-48	MAPT	MAPT	13,708 European ancestry cases, 95,282 European ancestry controls	2015-05-09	25064009	Nalls MA	2014-07-27	Nat Genet	www.ncbi.nlm.nih.gov/pubmed/25064009	Large-scale meta-analysis of genome-wide association data identifies six new risk loci for Parkinson's disease.
		rs538628	17	44787313	intronic	NSF	1.776e-23	18617	Parkinson's disease	1e-68	ARHGAP27, CRHR1, KANSL1, SPPL2C, MAPT, STH	MAPT	20,184 European ancestry cases, 397,324 European ancestry controls	2017-10-24	28892059	Chang D	2017-09-11	Nat Genet	www.ncbi.nlm.nih.gov/pubmed/28892059	A meta-analysis of genome-wide association studies identifies 17 new Parkinson's disease risk loci.
		rs538628	17	44787313	intronic	NSF	1.776e-23	18617	Breast cancer	8e-12	NR	MAPT	76,192 European ancestry cases, 63,082 European ancestry controls	2017-11-30	29059683	Michailidou K	2017-10-23	Nature	www.ncbi.nlm.nih.gov/pubmed/29059683	Association analysis identifies 65 new breast cancer risk loci.
		rs538628	17	44787313	intronic	NSF	1.776e-23	18617	Interstitial lung disease	9e-14	MAPT	MAPT	1,161 European ancestry cases, 4,683 European ancestry controls	2013-11-01	23583980	Fingerlin TE	2013-04-14	Nat Genet	www.ncbi.nlm.nih.gov/pubmed/23583980	Genome-wide association study identifies multiple susceptibility loci for pulmonary fibrosis.
		rs538628	17	44787313	intronic	NSF	1.776e-23	18617	Male-pattern baldness	1e-26	WNT3, MAPT, PLEKHM1	MAPT	25,662 British ancestry cases, 17,928 British ancestry controls	2018-01-12	29146897	Pirastu N	2017-11-17	Nat Commun	www.ncbi.nlm.nih.gov/pubmed/29146897	GWAS for male-pattern baldness identifies 71 susceptibility loci explaining 38% of the risk.
		rs538628	17	44787313	intronic	NSF	1.776e-23	18617	Parkinson's disease	7e-12	MAPT	MAPT	1,705 European ancestry cases, 5,175 European ancestry controls	2011-01-03	21044948	Spencer CC	2010-11-02	Hum Mol Genet	www.ncbi.nlm.nih.gov/pubmed/21044948	Dissection of the genetics of Parkinson's disease identifies an additional association 5' of SNCA and multiple associated haplotypes at 17q21.
		rs538628	17	44787313	intronic	NSF	1.776e-23	18617	Progressive supranuclear palsy	2e-118	MAPT	MAPT	1,069 European ancestry cases, 2,958 European ancestry controls, 45 cases, 329 controls	2011-07-14	21685912	Hoglinger GU	2011-06-19	Nat Genet	www.ncbi.nlm.nih.gov/pubmed/21685912	Identification of common variants influencing risk of the tauopathy progressive supranuclear palsy.
		rs538628	17	44787313	intronic	NSF	1.776e-23	18617	Neuroticism	1e-25	intergenic	MAPT	329,821 European ancestry individuals	2018-02-01	29255261	Luciano M	2017-12-18	Nat Genet	www.ncbi.nlm.nih.gov/pubmed/29255261	Association analysis in over 329,000 individuals identifies 116 independent variants influencing neuroticism.
		rs538628	17	44787313	intronic	NSF	1.776e-23	18617	Neuroticism	6e-11	NR	KANSL1	170,911 European ancestry individuals	2017-03-17	27089181	Okbay A	2016-04-18	Nat Genet	www.ncbi.nlm.nih.gov/pubmed/27089181	Genetic variants associated with subjective well-being, depressive symptoms, and neuroticism identified through genome-wide analyses.
		rs538628	17	44787313	intronic	NSF	1.776e-23	18617	Cognitive ability	1e-08	KANSL1	KANSL1	107,207 European ancestry individuals	2018-01-12	29186694	Lam M	2017-11-28	Cell Rep	www.ncbi.nlm.nih.gov/pubmed/29186694	Large-Scale Cognitive GWAS Meta-Analysis Reveals Tissue-Specific Neural Expression and Potential Nootropic Drug Targets.
		rs538628	17	44787313	intronic	NSF	1.776e-23	18617	Intracranial volume	8e-15	MAPT, GRN, CRHR1, STH	KANSL1	8,175 European ancestry individuals	2012-06-01	22504418	Ikram MA	2012-04-15	Nat Genet	www.ncbi.nlm.nih.gov/pubmed/22504418	Common variants at 6q22 and 17q21 are associated with intracranial volume.
		rs538628	17	44787313	intronic	NSF	1.776e-23	18617	Parkinson's disease	8e-09	MAPT	KANSL1	1,130 Ashkenazi Jewish cases, 2,611 Ashkenazi Jewish controls	2014-12-05	24842889	Vacic V	2014-05-19	Hum Mol Genet	www.ncbi.nlm.nih.gov/pubmed/24842889	Genome-wide mapping of IBD segments in an Ashkenazi PD cohort identifies associated haplotypes.
		rs538628	17	44787313	intronic	NSF	1.776e-23	18617	Lymphocyte percentage of white cells	5e-13	KANSL1	KANSL1	171,748 European ancestry individuals	2017-08-30	27863252	Astle WJ	2016-11-17	Cell	www.ncbi.nlm.nih.gov/pubmed/27863252	The Allelic Landscape of Human Blood Cell Trait Variation and Links to Common Complex Disease.
		rs538628	17	44787313	intronic	NSF	1.776e-23	18617	Lung function (FEV1)	1e-13	KANSL1	KANSL1	48,943 European ancestry individuals.	2017-06-16	28166213	Wain LV	2017-02-06	Nat Genet	www.ncbi.nlm.nih.gov/pubmed/28166213	Genome-wide association analyses for lung function and chronic obstructive pulmonary disease identify new loci and potential druggable targets.
		rs538628	17	44787313	intronic	NSF	1.776e-23	18617	Lung function (FVC)	7e-13	KANSL1	KANSL1	48,943 European ancestry individuals.	2017-06-16	28166213	Wain LV	2017-02-06	Nat Genet	www.ncbi.nlm.nih.gov/pubmed/28166213	Genome-wide association analyses for lung function and chronic obstructive pulmonary disease identify new loci and potential druggable targets.
		rs538628	17	44787313	intronic	NSF	1.776e-23	18617	High light scatter reticulocyte count	2e-16	KANSL1	KANSL1	170,761 European ancestry individuals	2017-08-30	27863252	Astle WJ	2016-11-17	Cell	www.ncbi.nlm.nih.gov/pubmed/27863252	The Allelic Landscape of Human Blood Cell Trait Variation and Links to Common Complex Disease.
		rs538628	17	44787313	intronic	NSF	1.776e-23	18617	Reticulocyte count	1e-17	KANSL1	KANSL1	170,641 European ancestry individuals	2017-08-30	27863252	Astle WJ	2016-11-17	Cell	www.ncbi.nlm.nih.gov/pubmed/27863252	The Allelic Landscape of Human Blood Cell Trait Variation and Links to Common Complex Disease.
		rs538628	17	44787313	intronic	NSF	1.776e-23	18617	Neuroticism	3e-25	intergenic	KANSL1	329,821 European ancestry individuals	2018-02-01	29255261	Luciano M	2017-12-18	Nat Genet	www.ncbi.nlm.nih.gov/pubmed/29255261	Association analysis in over 329,000 individuals identifies 116 independent variants influencing neuroticism.
		rs538628	17	44787313	intronic	NSF	1.776e-23	18617	Hand grip strength	1e-09	KANSL1	KANSL1	142,035 European ancestry individuals	2018-02-02	29313844	Willems SM	2017-07-12	Nat Commun	www.ncbi.nlm.nih.gov/pubmed/29313844	Large-scale GWAS identifies multiple loci for hand grip strength providing biological insights into muscular fitness.
		rs538628	17	44787313	intronic	NSF	1.776e-23	18617	Breast cancer	7e-13	KANSL1	KANSL1	76,192 European ancestry cases, 63,082 European ancestry controls	2017-11-30	29059683	Michailidou K	2017-10-23	Nature	www.ncbi.nlm.nih.gov/pubmed/29059683	Association analysis identifies 65 new breast cancer risk loci.
		rs538628	17	44787313	intronic	NSF	1.776e-23	18617	Neuroticism	2e-23	intergenic	LRRC37A	329,821 European ancestry individuals	2018-02-01	29255261	Luciano M	2017-12-18	Nat Genet	www.ncbi.nlm.nih.gov/pubmed/29255261	Association analysis in over 329,000 individuals identifies 116 independent variants influencing neuroticism.
		rs538628	17	44787313	intronic	NSF	1.776e-23	18617	Breast cancer	1e-10	NR	ARL17B, LRRC37A	76,192 European ancestry cases, 63,082 European ancestry controls	2017-11-30	29059683	Michailidou K	2017-10-23	Nature	www.ncbi.nlm.nih.gov/pubmed/29059683	Association analysis identifies 65 new breast cancer risk loci.
		rs538628	17	44787313	intronic	NSF	1.776e-23	18617	Neuroticism	3e-20	intergenic	NSF	329,821 European ancestry individuals	2018-02-01	29255261	Luciano M	2017-12-18	Nat Genet	www.ncbi.nlm.nih.gov/pubmed/29255261	Association analysis in over 329,000 individuals identifies 116 independent variants influencing neuroticism.
		rs538628	17	44787313	intronic	NSF	1.776e-23	18617	Ovarian cancer in BRCA1 mutation carriers	3e-08	NR	NSF	683 European ancestry cases, 2,044 European ancestry controls	2013-08-02	23544013	Couch FJ	2013-03-27	PLoS Genet	www.ncbi.nlm.nih.gov/pubmed/23544013	Genome-wide association study in BRCA1 mutation carriers identifies novel loci associated with breast and ovarian cancer risk.
		rs538628	17	44787313	intronic	NSF	1.776e-23	18617	Ovarian cancer in BRCA1 mutation carriers	3e-08	intergenic	NSF	683 European ancestry cases, 2,044 European ancestry controls	2013-08-02	23544013	Couch FJ	2013-03-27	PLoS Genet	www.ncbi.nlm.nih.gov/pubmed/23544013	Genome-wide association study in BRCA1 mutation carriers identifies novel loci associated with breast and ovarian cancer risk.
		rs538628	17	44787313	intronic	NSF	1.776e-23	18617	Epithelial ovarian cancer	2e-13	PLEKHM1	NSF	4,368 European ancestry cases, 9,123 European ancestry controls,	2015-12-18	25581431	Kuchenbaecker KB	2015-01-12	Nat Genet	www.ncbi.nlm.nih.gov/pubmed/25581431	Identification of six new susceptibility loci for invasive epithelial ovarian cancer.
		rs538628	17	44787313	intronic	NSF	1.776e-23	18617	Parkinson's disease	1e-14	NSF	NSF	1,713 European ancestry cases, 3,978 European ancestry controls	2009-12-10	19915575	Simon-Sanchez J	2009-11-15	Nat Genet	www.ncbi.nlm.nih.gov/pubmed/19915575	Genome-wide association study reveals genetic risk underlying Parkinson's disease.
		rs538628	17	44787313	intronic	NSF	1.776e-23	18617	Parkinson's disease	3e-17	WNT3	WNT3	4,238 European ancestry cases, 4,239 European ancestry controls	2012-04-20	22451204	Pankratz N	2012-03-01	Ann Neurol	www.ncbi.nlm.nih.gov/pubmed/22451204	Meta-analysis of Parkinson's disease: identification of a novel locus, RIT2.
frontal	caudal middle frontal	rs9388500	6	126876580	intergenic	MIR588(dist=70721),RSPO3(dist=563468)	2.348e-11	17891	Male-pattern baldness	2e-17	CENPW	CENPW	25,662 British ancestry cases, 17,928 British ancestry controls	2018-01-12	29146897	Pirastu N	2017-11-17	Nat Commun	www.ncbi.nlm.nih.gov/pubmed/29146897	GWAS for male-pattern baldness identifies 71 susceptibility loci explaining 38% of the risk.
		rs9388500	6	126876580	intergenic	MIR588(dist=70721),RSPO3(dist=563468)	2.348e-11	17891	Type 1 diabetes	4e-13	C6orf173	CENPW	7,514 European ancestry cases, 9,045 European ancestry controls	2009-06-01	19430480	Barrett JC	2009-05-10	Nat Genet	www.ncbi.nlm.nih.gov/pubmed/19430480	Genome-wide association study and meta-analysis find that over 40 loci affect risk of type 1 diabetes.
		rs9388500	6	126876580	intergenic	MIR588(dist=70721),RSPO3(dist=563468)	2.348e-11	17891	Height	8e-10	NR	CENPW	19,965 British ancestry individuals from 6863 families.	2017-06-21	28270201	Nagy R	2017-03-07	Genome Med	www.ncbi.nlm.nih.gov/pubmed/28270201	Exploration of haplotype research consortium imputation for genome-wide association studies in 20,032 Generation Scotland participants.
		rs9388500	6	126876580	intergenic	MIR588(dist=70721),RSPO3(dist=563468)	2.348e-11	17891	Coronary artery disease	2e-10	CENPW	CENPW	34,541 cases, 261,984 controls	2018-01-29	29212778	van der Harst P	2017-12-06	Circ Res	www.ncbi.nlm.nih.gov/pubmed/29212778	The Identification of 64 Novel Genetic Loci Provides an Expanded View on the Genetic Architecture of Coronary Artery Disease.
		rs9388500	6	126876580	intergenic	MIR588(dist=70721),RSPO3(dist=563468)	2.348e-11	17891	Coronary artery disease	2e-10	CENPW	CENPW	88,192 cases, 162,544 controls	2018-01-29	29212778	van der Harst P	2017-12-06	Circ Res	www.ncbi.nlm.nih.gov/pubmed/29212778	The Identification of 64 Novel Genetic Loci Provides an Expanded View on the Genetic Architecture of Coronary Artery Disease.
		rs9388500	6	126876580	intergenic	MIR588(dist=70721),RSPO3(dist=563468)	2.348e-11	17891	Coronary artery disease	1e-10	CENPW	CENPW	up to 122,733 cases, up to 424,528 controls	2018-01-29	29212778	van der Harst P	2017-12-06	Circ Res	www.ncbi.nlm.nih.gov/pubmed/29212778	The Identification of 64 Novel Genetic Loci Provides an Expanded View on the Genetic Architecture of Coronary Artery Disease.
		rs9388500	6	126876580	intergenic	MIR588(dist=70721),RSPO3(dist=563468)	2.348e-11	17891	Hip circumference adjusted for BMI	2e-10	CENPW	CENPW	up to 56,910 European ancestry men, up to 86,570 European ancestry women	2017-05-23	25673412	Shungin D	2015-02-12	Nature	www.ncbi.nlm.nih.gov/pubmed/25673412	New genetic loci link adipose and insulin biology to body fat distribution.
		rs9388500	6	126876580	intergenic	MIR588(dist=70721),RSPO3(dist=563468)	2.348e-11	17891	Hip circumference adjusted for BMI	2e-12	CENPW	CENPW	up to 56,910 European ancestry men, up to 86,570 European ancestry women	2017-05-23	25673412	Shungin D	2015-02-12	Nature	www.ncbi.nlm.nih.gov/pubmed/25673412	New genetic loci link adipose and insulin biology to body fat distribution.
		rs9388500	6	126876580	intergenic	MIR588(dist=70721),RSPO3(dist=563468)	2.348e-11	17891	Type 2 diabetes	3e-08	CENPW	CENPW	6,353 South Asian ancestry cases, 7,179 South Asian ancestry controls, 3,871 European ancestry cases, 16,427 European ancestry controls, 34,840 cases, 114,981 controls	2017-10-20	28869590	Zhao W	2017-09-04	Nat Genet	www.ncbi.nlm.nih.gov/pubmed/28869590	Identification of new susceptibility loci for type 2 diabetes and shared etiological pathways with coronary heart disease.
		rs9388500	6	126876580	intergenic	MIR588(dist=70721),RSPO3(dist=563468)	2.348e-11	17891	Infant length	2e-10	C6orf173	CENPW	28,238 European ancestry individuals	2015-07-07	25281659	van der Valk RJ	2014-10-03	Hum Mol Genet	www.ncbi.nlm.nih.gov/pubmed/25281659	A novel common variant in DCST2 is associated with length in early life and height in adulthood.
		rs9388500	6	126876580	intergenic	MIR588(dist=70721),RSPO3(dist=563468)	2.348e-11	17891	Menarche (age at onset)	2e-08	C6orf173, TRMT11	CENPW	86,142 European ancestry female individuals, 557 Old Order Amish (founder/genetic isolate) female individuals, 1,103 Erasmus Rucphen (founder/genetic isolate) female individuals	2014-07-01	21102462	Elks CE	2010-11-21	Nat Genet	www.ncbi.nlm.nih.gov/pubmed/21102462	Thirty new loci for age at menarche identified by a meta-analysis of genome-wide association studies.
		rs9388500	6	126876580	intergenic	MIR588(dist=70721),RSPO3(dist=563468)	2.348e-11	17891	Menarche (age at onset)	5e-13	CENPW, NCOA7	CENPW	Up to 182,413 European ancestry females	2015-04-23	25231870	Perry JR	2014-07-23	Nature	www.ncbi.nlm.nih.gov/pubmed/25231870	Parent-of-origin-specific allelic associations among 106 genomic loci for age at menarche.
		rs9388500	6	126876580	intergenic	MIR588(dist=70721),RSPO3(dist=563468)	2.348e-11	17891	Hematocrit	1e-13	intergenic	MIR588 - RNU6-200P	173,039 European ancestry individuals	2017-08-30	27863252	Astle WJ	2016-11-17	Cell	www.ncbi.nlm.nih.gov/pubmed/27863252	The Allelic Landscape of Human Blood Cell Trait Variation and Links to Common Complex Disease.
		rs9388500	6	126876580	intergenic	MIR588(dist=70721),RSPO3(dist=563468)	2.348e-11	17891	Height	4e-21	C6orf173	MIR588 - RNU6-200P	133,653 European ancestry individuals	2012-10-24	20881960	Lango Allen H	2010-09-29	Nature	www.ncbi.nlm.nih.gov/pubmed/20881960	Hundreds of variants clustered in genomic loci and biological pathways affect human height.
		rs9388500	6	126876580	intergenic	MIR588(dist=70721),RSPO3(dist=563468)	2.348e-11	17891	Height	1e-16	C6orf173	MIR588 - RNU6-200P	8,097 European ancestry tall individuals, 8,099 European ancestry short individuals	2013-09-12	23563607	Berndt SI	2013-04-07	Nat Genet	www.ncbi.nlm.nih.gov/pubmed/23563607	Genome-wide meta-analysis identifies 11 new loci for anthropometric traits and provides insights into genetic architecture.
		rs9388500	6	126876580	intergenic	MIR588(dist=70721),RSPO3(dist=563468)	2.348e-11	17891	Menarche (age at onset)	1e-10	CENPW, RSPO3	MIR588 - RNU6-200P	76,831 European ancestry individuals	2017-05-11	27182965	Pickrell JK	2016-05-16	Nat Genet	www.ncbi.nlm.nih.gov/pubmed/27182965	Detection and interpretation of shared genetic influences on 42 human traits.
		rs9388500	6	126876580	intergenic	MIR588(dist=70721),RSPO3(dist=563468)	2.348e-11	17891	Height	7e-10	intergenic	MIR588 - RNU6-200P	19,965 British ancestry individuals from 6863 families.	2017-06-21	28270201	Nagy R	2017-03-07	Genome Med	www.ncbi.nlm.nih.gov/pubmed/28270201	Exploration of haplotype research consortium imputation for genome-wide association studies in 20,032 Generation Scotland participants.
		rs9388500	6	126876580	intergenic	MIR588(dist=70721),RSPO3(dist=563468)	2.348e-11	17891	Height	1e-45	C6orf173	MIR588 - RNU6-200P	253,288 European ancestry individuals	2015-09-24	25282103	Wood AR	2014-10-05	Nat Genet	www.ncbi.nlm.nih.gov/pubmed/25282103	Defining the role of common variation in the genomic and biological architecture of adult human height.
		rs9388500	6	126876580	intergenic	MIR588(dist=70721),RSPO3(dist=563468)	2.348e-11	17891	Height	5e-13	LOC387103	PRELID1P1 - LOC105377992	13,665 European ancestry individuals	2008-09-17	18391952	Weedon MN	2008-04-06	Nat Genet	www.ncbi.nlm.nih.gov/pubmed/18391952	Genome-wide association analysis identifies 20 loci that influence adult height.
		rs9388500	6	126876580	intergenic	MIR588(dist=70721),RSPO3(dist=563468)	2.348e-11	17891	Height	7e-10	NR	LOC105377992	19,965 British ancestry individuals from 6863 families.	2017-06-21	28270201	Nagy R	2017-03-07	Genome Med	www.ncbi.nlm.nih.gov/pubmed/28270201	Exploration of haplotype research consortium imputation for genome-wide association studies in 20,032 Generation Scotland participants.
		rs9388500	6	126876580	intergenic	MIR588(dist=70721),RSPO3(dist=563468)	2.348e-11	17891	Male-pattern baldness	5e-10	CENPW, RSPO3	LOC105377992 - LOC105377989	9,009 European ancestry cases, 8,491 European ancestry controls	2017-05-11	27182965	Pickrell JK	2016-05-16	Nat Genet	www.ncbi.nlm.nih.gov/pubmed/27182965	Detection and interpretation of shared genetic influences on 42 human traits.
temporal	middle temporal	rs4273712	6	126964510	intergenic	MIR588(dist=158651),RSPO3(dist=475538)	6.928e-10	18269	Intracranial volume	2e-13	RNF146, CENPW, RSPO3	YAP1P3 - PRELID1P1	8,175 European ancestry individuals	2012-06-01	22504418	Ikram MA	2012-04-15	Nat Genet	www.ncbi.nlm.nih.gov/pubmed/22504418	Common variants at 6q22 and 17q21 are associated with intracranial volume.
	fusiform	rs199535	17	44822662	intronic	NSF	1.014e-13	18269	Breast cancer	1e-10	NR	ARL17B, LRRC37A	76,192 European ancestry cases, 63,082 European ancestry controls	2017-11-30	29059683	Michailidou K	2017-10-23	Nature	www.ncbi.nlm.nih.gov/pubmed/29059683	Association analysis identifies 65 new breast cancer risk loci.
		rs199535	17	44822662	intronic	NSF	1.014e-13	18269	Neuroticism	3e-20	intergenic	NSF	329,821 European ancestry individuals	2018-02-01	29255261	Luciano M	2017-12-18	Nat Genet	www.ncbi.nlm.nih.gov/pubmed/29255261	Association analysis in over 329,000 individuals identifies 116 independent variants influencing neuroticism.
		rs199535	17	44822662	intronic	NSF	1.014e-13	18269	Ovarian cancer in BRCA1 mutation carriers	3e-08	NR	NSF	683 European ancestry cases, 2,044 European ancestry controls	2013-08-02	23544013	Couch FJ	2013-03-27	PLoS Genet	www.ncbi.nlm.nih.gov/pubmed/23544013	Genome-wide association study in BRCA1 mutation carriers identifies novel loci associated with breast and ovarian cancer risk.
		rs199535	17	44822662	intronic	NSF	1.014e-13	18269	Ovarian cancer in BRCA1 mutation carriers	3e-08	intergenic	NSF	683 European ancestry cases, 2,044 European ancestry controls	2013-08-02	23544013	Couch FJ	2013-03-27	PLoS Genet	www.ncbi.nlm.nih.gov/pubmed/23544013	Genome-wide association study in BRCA1 mutation carriers identifies novel loci associated with breast and ovarian cancer risk.
		rs199535	17	44822662	intronic	NSF	1.014e-13	18269	Epithelial ovarian cancer	2e-13	PLEKHM1	NSF	4,368 European ancestry cases, 9,123 European ancestry controls,	2015-12-18	25581431	Kuchenbaecker KB	2015-01-12	Nat Genet	www.ncbi.nlm.nih.gov/pubmed/25581431	Identification of six new susceptibility loci for invasive epithelial ovarian cancer.
		rs199535	17	44822662	intronic	NSF	1.014e-13	18269	Parkinson's disease	1e-14	NSF	NSF	1,713 European ancestry cases, 3,978 European ancestry controls	2009-12-10	19915575	Simon-Sanchez J	2009-11-15	Nat Genet	www.ncbi.nlm.nih.gov/pubmed/19915575	Genome-wide association study reveals genetic risk underlying Parkinson's disease.
		rs199535	17	44822662	intronic	NSF	1.014e-13	18269	Parkinson's disease	3e-17	WNT3	WNT3	4,238 European ancestry cases, 4,239 European ancestry controls	2012-04-20	22451204	Pankratz N	2012-03-01	Ann Neurol	www.ncbi.nlm.nih.gov/pubmed/22451204	Meta-analysis of Parkinson's disease: identification of a novel locus, RIT2.
parietal	inferior parietal	rs6097618	20	52448936	intergenic	ZNF217(dist=249300),SUMO1P1(dist=42104)	1.778e-16	18267	Polycystic ovary syndrome	2e-09	SUMO1P1	LOC107987283 - SUMO1P1	2,254 Han Chinese ancestry cases, 3,001 Han Chinese ancestry controls	2012-10-09	22885925	Shi Y	2012-08-12	Nat Genet	www.ncbi.nlm.nih.gov/pubmed/22885925	Genome-wide association study identifies eight new risk loci for polycystic ovary syndrome.
		rs2336713	12	65797096	intronic	MSRB3	1.236e-12	18267	Primary tooth development (number of teeth)	2e-09	MSRB3	MSRB3	11,513 European ancestry individuals	2013-11-15	23704328	Fatemifar G	2013-05-23	Hum Mol Genet	www.ncbi.nlm.nih.gov/pubmed/23704328	Genome-wide association study of primary tooth eruption identifies pleiotropic loci associated with height and craniofacial distances.
		rs2336713	12	65797096	intronic	MSRB3	1.236e-12	18267	Primary tooth development (time to first tooth eruption)	7e-14	MSRB3	MSRB3	11,118 European ancestry individuals	2013-11-15	23704328	Fatemifar G	2013-05-23	Hum Mol Genet	www.ncbi.nlm.nih.gov/pubmed/23704328	Genome-wide association study of primary tooth eruption identifies pleiotropic loci associated with height and craniofacial distances.
		rs2336713	12	65797096	intronic	MSRB3	1.236e-12	18267	Primary tooth development (time to first tooth eruption)	6e-09	MSRB3	MSRB3	5,919 European ancestry related individuals	2010-03-25	20195514	Pillas D	2010-02-26	PLoS Genet	www.ncbi.nlm.nih.gov/pubmed/20195514	Genome-wide association study reveals multiple loci associated with primary tooth development during infancy.
	precuneus	rs1159211	3	190666643	intergenic	SNAR-I(dist=70804),OSTN(dist=263679)	4.49e-10	18270	Cerebrospinal T-tau levels	3e-11	GMNC, SNAR-I, OSTN	SNAR-I - LOC107986171	3,146 individuals	2017-05-23	28247064	Deming Y	2017-02-28	Acta Neuropathol	www.ncbi.nlm.nih.gov/pubmed/28247064	Genome-wide association study identifies four novel loci associated with Alzheimer's endophenotypes and disease modifiers.
		rs1159211	3	190666643	intergenic	SNAR-I(dist=70804),OSTN(dist=263679)	4.49e-10	18270	Alzheimer's disease biomarkers	5e-09	UTS2D, SNAR-I, GEMC1, OSTNIL1-RAP, CCDC50	SNAR-I - LOC107986171	591 European ancestry cases, 687 European ancestry controls	2013-09-27	23562540	Cruchaga C	2013-04-04	Neuron	www.ncbi.nlm.nih.gov/pubmed/23562540	GWAS of cerebrospinal fluid tau levels identifies risk variants for Alzheimer's disease.
pDiscovery: two-sided p-value of discovery GWAS meta-analysis in CHARGE
