# Supplementary material for: Genetic correlations and genome-wide associations of cortical structure in general population samples of 22,824 adults
Source: Nat Commun. 2020 Sep 22;11:4796. doi: 10.1038/s41467-020-18367-y (PMC7508833; doi:10.1038/s41467-020-18367-y)
Supplement: Supplementary file 15 — Supplementary Data 12 [file 41467_2020_18367_MOESM15_ESM.xlsx]

## Sheet: Supplementary Data 12
Supplementary Data 12. GWAScatalog (as implemented in FUMA) results for lead SNPs (PDiscovery<1.09x10-9) - cortical volume.
Lobe	Region	SNP	CHR	START	Type	Genes	PDiscovery	N	Trait	P	ReportedGene	MappedGene	InitialN	DateAddedToCatalog	PMID	First Author	Date	Journal	Link	Study
	global	rs11759026	6	126792095	intergenic	NONE(dist=NONE),MIR588(dist=13682)	6.305e-19	22410	Intracranial volume	2e-13	RNF146, CENPW, RSPO3	YAP1P3 - PRELID1P1	8,175 European ancestry individuals	2012-06-01	22504418	Ikram MA	2012-04-15	Nat Genet	www.ncbi.nlm.nih.gov/pubmed/22504418	Common variants at 6q22 and 17q21 are associated with intracranial volume.
		rs169201	17	44790203	intronic	NSF	2.111e-13	22784	Neuroticism	8e-26	ARHGAP27, CRHR1, KANSL1, MAPT, PLEKHM1, SPPL2C, STH	MGC57346-CRHR1, LOC107985028	329,821 European ancestry individuals	2018-02-01	29255261	Luciano M	2017-12-18	Nat Genet	www.ncbi.nlm.nih.gov/pubmed/29255261	Association analysis in over 329,000 individuals identifies 116 independent variants influencing neuroticism.
		rs169201	17	44790203	intronic	NSF	2.111e-13	22784	Hematocrit	2e-28	CRHR1, RP11-105N13.4, RP11-293E1.1	LOC107985028, MGC57346-CRHR1	173,039 European ancestry individuals	2017-08-30	27863252	Astle WJ	2016-11-17	Cell	www.ncbi.nlm.nih.gov/pubmed/27863252	The Allelic Landscape of Human Blood Cell Trait Variation and Links to Common Complex Disease.
		rs169201	17	44790203	intronic	NSF	2.111e-13	22784	Hemoglobin concentration	3e-26	CRHR1, RP11-105N13.4, RP11-293E1.1	LOC107985028, MGC57346-CRHR1	172,925 European ancestry individuals	2017-08-30	27863252	Astle WJ	2016-11-17	Cell	www.ncbi.nlm.nih.gov/pubmed/27863252	The Allelic Landscape of Human Blood Cell Trait Variation and Links to Common Complex Disease.
		rs169201	17	44790203	intronic	NSF	2.111e-13	22784	Red blood cell count	4e-09	NR	MGC57346-CRHR1	up to 40,258 European ancestry individuals, up to 16,128 African American individuals, up to 15,252 East Asian individuals.	2017-05-11	28017375	van Rooij FJ	2016-12-22	Am J Hum Genet	www.ncbi.nlm.nih.gov/pubmed/28017375	Genome-wide Trans-ethnic Meta-analysis Identifies Seven Genetic Loci Influencing Erythrocyte Traits and a Role for RBPMS in Erythropoiesis.
		rs169201	17	44790203	intronic	NSF	2.111e-13	22784	Joint mobility (Beighton score)	6e-11	LRRC37A3, CRHR1	MGC57346-CRHR1	64,143 European ancestry individuals	2017-05-11	27182965	Pickrell JK	2016-05-16	Nat Genet	www.ncbi.nlm.nih.gov/pubmed/27182965	Detection and interpretation of shared genetic influences on 42 human traits.
		rs169201	17	44790203	intronic	NSF	2.111e-13	22784	Neuroticism	9e-12	Intergenic	MGC57346-CRHR1	91,370 European ancestry individuals, 15,346 individuals	2016-12-13	27067015	Smith DJ	2016-04-12	Mol Psychiatry	www.ncbi.nlm.nih.gov/pubmed/27067015	Genome-wide analysis of over 106ÔÇë000 individuals identifies 9 neuroticism-associated loci.
		rs169201	17	44790203	intronic	NSF	2.111e-13	22784	Subcortical brain region volumes	1e-08	MAPT, GRN, CRHR1, STH	CRHR1, MGC57346-CRHR1	up to 13,171 European ancestry individuals	2015-11-03	25607358	Hibar DP	2015-01-21	Nature	www.ncbi.nlm.nih.gov/pubmed/25607358	Common genetic variants influence human subcortical brain structures.
		rs169201	17	44790203	intronic	NSF	2.111e-13	22784	Subcortical brain region volumes	8e-09	CRHR1	CRHR1, MGC57346-CRHR1	up to 13,171 European ancestry individuals	2015-11-03	25607358	Hibar DP	2015-01-21	Nature	www.ncbi.nlm.nih.gov/pubmed/25607358	Common genetic variants influence human subcortical brain structures.
		rs169201	17	44790203	intronic	NSF	2.111e-13	22784	Red blood cell count	3e-36	SPPL2C	MGC57346-CRHR1 - MAPT-AS1	172,952 European ancestry individuals	2017-08-30	27863252	Astle WJ	2016-11-17	Cell	www.ncbi.nlm.nih.gov/pubmed/27863252	The Allelic Landscape of Human Blood Cell Trait Variation and Links to Common Complex Disease.
		rs169201	17	44790203	intronic	NSF	2.111e-13	22784	Parkinson's disease	3e-14	MAPT	MAPT-AS1, SPPL2C	3,426 European ancestry cases, 29,624 European ancestry controls	2011-07-20	21738487	Do CB	2011-06-23	PLoS Genet	www.ncbi.nlm.nih.gov/pubmed/21738487	Web-based genome-wide association study identifies two novel loci and a substantial genetic component for Parkinson's disease.
		rs169201	17	44790203	intronic	NSF	2.111e-13	22784	Corticobasal degeneration	1e-09	MAPT	MAPT-AS1, SPPL2C	152 cases, 1,986 controls	2016-07-08	26077951	Kouri N	2015-06-16	Nat Commun	www.ncbi.nlm.nih.gov/pubmed/26077951	Genome-wide association study of corticobasal degeneration identifies risk variants shared with progressive supranuclear palsy.
		rs169201	17	44790203	intronic	NSF	2.111e-13	22784	Male-pattern baldness	5e-10	intergenic	SPPL2C, MAPT-AS1	3,891 European ancestry cases, 8,915 European ancestry controls	2012-08-15	22693459	Li R	2012-05-31	PLoS Genet	www.ncbi.nlm.nih.gov/pubmed/22693459	Six novel susceptibility Loci for early-onset androgenetic alopecia and their unexpected association with common diseases.
		rs169201	17	44790203	intronic	NSF	2.111e-13	22784	Idiopathic pulmonary fibrosis	6e-09	SPPL2C, KANSL1, MAPT, CRHR1, STH	MAPT-AS1	542 European ancestry cases, 542 European ancestry controls	2014-08-06	24429156	Noth I	2013-04-17	Lancet Respir Med	www.ncbi.nlm.nih.gov/pubmed/24429156	Genetic variants associated with idiopathic pulmonary fibrosis susceptibility and mortality: a genome-wide association study.
		rs169201	17	44790203	intronic	NSF	2.111e-13	22784	Neuroticism	2e-25	intergenic	MAPT-AS1	329,821 European ancestry individuals	2018-02-01	29255261	Luciano M	2017-12-18	Nat Genet	www.ncbi.nlm.nih.gov/pubmed/29255261	Association analysis in over 329,000 individuals identifies 116 independent variants influencing neuroticism.
		rs169201	17	44790203	intronic	NSF	2.111e-13	22784	Bone mineral density	5e-11	MAPT	MAPT	Up to 32,961 European and East Asian ancestry individuals	2013-04-11	22504420	Estrada K	2012-04-15	Nat Genet	www.ncbi.nlm.nih.gov/pubmed/22504420	Genome-wide meta-analysis identifies 56 bone mineral density loci and reveals 14 loci associated with risk of fracture.
		rs169201	17	44790203	intronic	NSF	2.111e-13	22784	Cognitive ability (multi-trait analysis)	5e-12	MAPT	MAPT	436,124 European ancestry individuals	2018-01-12	29186694	Lam M	2017-11-28	Cell Rep	www.ncbi.nlm.nih.gov/pubmed/29186694	Large-Scale Cognitive GWAS Meta-Analysis Reveals Tissue-Specific Neural Expression and Potential Nootropic Drug Targets.
		rs169201	17	44790203	intronic	NSF	2.111e-13	22784	Educational attainment (years of education)	2e-12	NR	MAPT	405,072 European ancestry individuals	2017-02-24	27225129	Okbay A	2016-05-26	Nature	www.ncbi.nlm.nih.gov/pubmed/27225129	Genome-wide association study identifies 74 loci associated with educational attainment.
		rs169201	17	44790203	intronic	NSF	2.111e-13	22784	Educational attainment (college completion)	5e-11	NR	MAPT	280,007 European ancestry individuals	2017-02-25	27225129	Okbay A	2016-05-26	Nature	www.ncbi.nlm.nih.gov/pubmed/27225129	Genome-wide association study identifies 74 loci associated with educational attainment.
		rs169201	17	44790203	intronic	NSF	2.111e-13	22784	Parkinson's disease	2e-48	MAPT	MAPT	13,708 European ancestry cases, 95,282 European ancestry controls	2015-05-09	25064009	Nalls MA	2014-07-27	Nat Genet	www.ncbi.nlm.nih.gov/pubmed/25064009	Large-scale meta-analysis of genome-wide association data identifies six new risk loci for Parkinson's disease.
		rs169201	17	44790203	intronic	NSF	2.111e-13	22784	Parkinson's disease	1e-68	ARHGAP27, CRHR1, KANSL1, SPPL2C, MAPT, STH	MAPT	20,184 European ancestry cases, 397,324 European ancestry controls	2017-10-24	28892059	Chang D	2017-09-11	Nat Genet	www.ncbi.nlm.nih.gov/pubmed/28892059	A meta-analysis of genome-wide association studies identifies 17 new Parkinson's disease risk loci.
		rs169201	17	44790203	intronic	NSF	2.111e-13	22784	Breast cancer	8e-12	NR	MAPT	76,192 European ancestry cases, 63,082 European ancestry controls	2017-11-30	29059683	Michailidou K	2017-10-23	Nature	www.ncbi.nlm.nih.gov/pubmed/29059683	Association analysis identifies 65 new breast cancer risk loci.
		rs169201	17	44790203	intronic	NSF	2.111e-13	22784	Interstitial lung disease	9e-14	MAPT	MAPT	1,161 European ancestry cases, 4,683 European ancestry controls	2013-11-01	23583980	Fingerlin TE	2013-04-14	Nat Genet	www.ncbi.nlm.nih.gov/pubmed/23583980	Genome-wide association study identifies multiple susceptibility loci for pulmonary fibrosis.
		rs169201	17	44790203	intronic	NSF	2.111e-13	22784	Male-pattern baldness	1e-26	WNT3, MAPT, PLEKHM1	MAPT	25,662 British ancestry cases, 17,928 British ancestry controls	2018-01-12	29146897	Pirastu N	2017-11-17	Nat Commun	www.ncbi.nlm.nih.gov/pubmed/29146897	GWAS for male-pattern baldness identifies 71 susceptibility loci explaining 38% of the risk.
		rs169201	17	44790203	intronic	NSF	2.111e-13	22784	Parkinson's disease	7e-12	MAPT	MAPT	1,705 European ancestry cases, 5,175 European ancestry controls	2011-01-03	21044948	Spencer CC	2010-11-02	Hum Mol Genet	www.ncbi.nlm.nih.gov/pubmed/21044948	Dissection of the genetics of Parkinson's disease identifies an additional association 5' of SNCA and multiple associated haplotypes at 17q21.
		rs169201	17	44790203	intronic	NSF	2.111e-13	22784	Progressive supranuclear palsy	2e-118	MAPT	MAPT	1,069 European ancestry cases, 2,958 European ancestry controls, 45 cases, 329 controls	2011-07-14	21685912	Hoglinger GU	2011-06-19	Nat Genet	www.ncbi.nlm.nih.gov/pubmed/21685912	Identification of common variants influencing risk of the tauopathy progressive supranuclear palsy.
		rs169201	17	44790203	intronic	NSF	2.111e-13	22784	Neuroticism	1e-25	intergenic	MAPT	329,821 European ancestry individuals	2018-02-01	29255261	Luciano M	2017-12-18	Nat Genet	www.ncbi.nlm.nih.gov/pubmed/29255261	Association analysis in over 329,000 individuals identifies 116 independent variants influencing neuroticism.
		rs169201	17	44790203	intronic	NSF	2.111e-13	22784	Neuroticism	6e-11	NR	KANSL1	170,911 European ancestry individuals	2017-03-17	27089181	Okbay A	2016-04-18	Nat Genet	www.ncbi.nlm.nih.gov/pubmed/27089181	Genetic variants associated with subjective well-being, depressive symptoms, and neuroticism identified through genome-wide analyses.
		rs169201	17	44790203	intronic	NSF	2.111e-13	22784	Cognitive ability	1e-08	KANSL1	KANSL1	107,207 European ancestry individuals	2018-01-12	29186694	Lam M	2017-11-28	Cell Rep	www.ncbi.nlm.nih.gov/pubmed/29186694	Large-Scale Cognitive GWAS Meta-Analysis Reveals Tissue-Specific Neural Expression and Potential Nootropic Drug Targets.
		rs169201	17	44790203	intronic	NSF	2.111e-13	22784	Intracranial volume	8e-15	MAPT, GRN, CRHR1, STH	KANSL1	8,175 European ancestry individuals	2012-06-01	22504418	Ikram MA	2012-04-15	Nat Genet	www.ncbi.nlm.nih.gov/pubmed/22504418	Common variants at 6q22 and 17q21 are associated with intracranial volume.
		rs169201	17	44790203	intronic	NSF	2.111e-13	22784	Parkinson's disease	8e-09	MAPT	KANSL1	1,130 Ashkenazi Jewish cases, 2,611 Ashkenazi Jewish controls	2014-12-05	24842889	Vacic V	2014-05-19	Hum Mol Genet	www.ncbi.nlm.nih.gov/pubmed/24842889	Genome-wide mapping of IBD segments in an Ashkenazi PD cohort identifies associated haplotypes.
		rs169201	17	44790203	intronic	NSF	2.111e-13	22784	Lymphocyte percentage of white cells	5e-13	KANSL1	KANSL1	171,748 European ancestry individuals	2017-08-30	27863252	Astle WJ	2016-11-17	Cell	www.ncbi.nlm.nih.gov/pubmed/27863252	The Allelic Landscape of Human Blood Cell Trait Variation and Links to Common Complex Disease.
		rs169201	17	44790203	intronic	NSF	2.111e-13	22784	Lung function (FEV1)	1e-13	KANSL1	KANSL1	48,943 European ancestry individuals.	2017-06-16	28166213	Wain LV	2017-02-06	Nat Genet	www.ncbi.nlm.nih.gov/pubmed/28166213	Genome-wide association analyses for lung function and chronic obstructive pulmonary disease identify new loci and potential druggable targets.
		rs169201	17	44790203	intronic	NSF	2.111e-13	22784	Lung function (FVC)	7e-13	KANSL1	KANSL1	48,943 European ancestry individuals.	2017-06-16	28166213	Wain LV	2017-02-06	Nat Genet	www.ncbi.nlm.nih.gov/pubmed/28166213	Genome-wide association analyses for lung function and chronic obstructive pulmonary disease identify new loci and potential druggable targets.
		rs169201	17	44790203	intronic	NSF	2.111e-13	22784	High light scatter reticulocyte count	2e-16	KANSL1	KANSL1	170,761 European ancestry individuals	2017-08-30	27863252	Astle WJ	2016-11-17	Cell	www.ncbi.nlm.nih.gov/pubmed/27863252	The Allelic Landscape of Human Blood Cell Trait Variation and Links to Common Complex Disease.
		rs169201	17	44790203	intronic	NSF	2.111e-13	22784	Reticulocyte count	1e-17	KANSL1	KANSL1	170,641 European ancestry individuals	2017-08-30	27863252	Astle WJ	2016-11-17	Cell	www.ncbi.nlm.nih.gov/pubmed/27863252	The Allelic Landscape of Human Blood Cell Trait Variation and Links to Common Complex Disease.
		rs169201	17	44790203	intronic	NSF	2.111e-13	22784	Neuroticism	3e-25	intergenic	KANSL1	329,821 European ancestry individuals	2018-02-01	29255261	Luciano M	2017-12-18	Nat Genet	www.ncbi.nlm.nih.gov/pubmed/29255261	Association analysis in over 329,000 individuals identifies 116 independent variants influencing neuroticism.
		rs169201	17	44790203	intronic	NSF	2.111e-13	22784	Hand grip strength	1e-09	KANSL1	KANSL1	142,035 European ancestry individuals	2018-02-02	29313844	Willems SM	2017-07-12	Nat Commun	www.ncbi.nlm.nih.gov/pubmed/29313844	Large-scale GWAS identifies multiple loci for hand grip strength providing biological insights into muscular fitness.
		rs169201	17	44790203	intronic	NSF	2.111e-13	22784	Breast cancer	7e-13	KANSL1	KANSL1	76,192 European ancestry cases, 63,082 European ancestry controls	2017-11-30	29059683	Michailidou K	2017-10-23	Nature	www.ncbi.nlm.nih.gov/pubmed/29059683	Association analysis identifies 65 new breast cancer risk loci.
		rs169201	17	44790203	intronic	NSF	2.111e-13	22784	Neuroticism	2e-23	intergenic	LRRC37A	329,821 European ancestry individuals	2018-02-01	29255261	Luciano M	2017-12-18	Nat Genet	www.ncbi.nlm.nih.gov/pubmed/29255261	Association analysis in over 329,000 individuals identifies 116 independent variants influencing neuroticism.
		rs169201	17	44790203	intronic	NSF	2.111e-13	22784	Breast cancer	1e-10	NR	ARL17B, LRRC37A	76,192 European ancestry cases, 63,082 European ancestry controls	2017-11-30	29059683	Michailidou K	2017-10-23	Nature	www.ncbi.nlm.nih.gov/pubmed/29059683	Association analysis identifies 65 new breast cancer risk loci.
		rs169201	17	44790203	intronic	NSF	2.111e-13	22784	Neuroticism	3e-20	intergenic	NSF	329,821 European ancestry individuals	2018-02-01	29255261	Luciano M	2017-12-18	Nat Genet	www.ncbi.nlm.nih.gov/pubmed/29255261	Association analysis in over 329,000 individuals identifies 116 independent variants influencing neuroticism.
		rs169201	17	44790203	intronic	NSF	2.111e-13	22784	Ovarian cancer in BRCA1 mutation carriers	3e-08	NR	NSF	683 European ancestry cases, 2,044 European ancestry controls	2013-08-02	23544013	Couch FJ	2013-03-27	PLoS Genet	www.ncbi.nlm.nih.gov/pubmed/23544013	Genome-wide association study in BRCA1 mutation carriers identifies novel loci associated with breast and ovarian cancer risk.
		rs169201	17	44790203	intronic	NSF	2.111e-13	22784	Ovarian cancer in BRCA1 mutation carriers	3e-08	intergenic	NSF	683 European ancestry cases, 2,044 European ancestry controls	2013-08-02	23544013	Couch FJ	2013-03-27	PLoS Genet	www.ncbi.nlm.nih.gov/pubmed/23544013	Genome-wide association study in BRCA1 mutation carriers identifies novel loci associated with breast and ovarian cancer risk.
		rs169201	17	44790203	intronic	NSF	2.111e-13	22784	Epithelial ovarian cancer	2e-13	PLEKHM1	NSF	4,368 European ancestry cases, 9,123 European ancestry controls,	2015-12-18	25581431	Kuchenbaecker KB	2015-01-12	Nat Genet	www.ncbi.nlm.nih.gov/pubmed/25581431	Identification of six new susceptibility loci for invasive epithelial ovarian cancer.
		rs169201	17	44790203	intronic	NSF	2.111e-13	22784	Parkinson's disease	1e-14	NSF	NSF	1,713 European ancestry cases, 3,978 European ancestry controls	2009-12-10	19915575	Simon-Sanchez J	2009-11-15	Nat Genet	www.ncbi.nlm.nih.gov/pubmed/19915575	Genome-wide association study reveals genetic risk underlying Parkinson's disease.
		rs169201	17	44790203	intronic	NSF	2.111e-13	22784	Parkinson's disease	3e-17	WNT3	WNT3	4,238 European ancestry cases, 4,239 European ancestry controls	2012-04-20	22451204	Pankratz N	2012-03-01	Ann Neurol	www.ncbi.nlm.nih.gov/pubmed/22451204	Meta-analysis of Parkinson's disease: identification of a novel locus, RIT2.
		rs169201	17	44790203	intronic	NSF	2.111e-13	22784	Breast cancer	2e-08	NR	WNT3	76,192 European ancestry cases, 63,082 European ancestry controls	2017-11-30	29059683	Michailidou K	2017-10-23	Nature	www.ncbi.nlm.nih.gov/pubmed/29059683	Association analysis identifies 65 new breast cancer risk loci.
		rs149366495	17	43549608	intronic	PLEKHM1	8.177e-13	22099	Breast cancer	2e-08	NR	ARHGAP27	76,192 European ancestry cases, 63,082 European ancestry controls	2017-11-30	29059683	Michailidou K	2017-10-23	Nature	www.ncbi.nlm.nih.gov/pubmed/29059683	Association analysis identifies 65 new breast cancer risk loci.
		rs149366495	17	43549608	intronic	PLEKHM1	8.177e-13	22099	Ovarian cancer in BRCA1 mutation carriers	1e-08	NR	PLEKHM1	683 European ancestry cases, 2,044 European ancestry controls	2013-08-02	23544013	Couch FJ	2013-03-27	PLoS Genet	www.ncbi.nlm.nih.gov/pubmed/23544013	Genome-wide association study in BRCA1 mutation carriers identifies novel loci associated with breast and ovarian cancer risk.
		rs149366495	17	43549608	intronic	PLEKHM1	8.177e-13	22099	Ovarian cancer in BRCA1 mutation carriers	1e-08	intergenic	PLEKHM1	683 European ancestry cases, 2,044 European ancestry controls	2013-08-02	23544013	Couch FJ	2013-03-27	PLoS Genet	www.ncbi.nlm.nih.gov/pubmed/23544013	Genome-wide association study in BRCA1 mutation carriers identifies novel loci associated with breast and ovarian cancer risk.
		rs149366495	17	43549608	intronic	PLEKHM1	8.177e-13	22099	Invasive epithelial ovarian cancer	2e-13	NR	PLEKHM1	22,406 European ancestry cases, 40,941 European ancestry controls	2017-08-03	28346442	Phelan CM	2017-03-27	Nat Genet	www.ncbi.nlm.nih.gov/pubmed/28346442	Identification of 12 new susceptibility loci for different histotypes of epithelial ovarian cancer.
		rs149366495	17	43549608	intronic	PLEKHM1	8.177e-13	22099	Epithelial ovarian cancer	2e-19	NR	PLEKHM1	16,924 European ancestry cases,┬á68,502 European ancestry controls	2017-08-04	28346442	Phelan CM	2017-03-27	Nat Genet	www.ncbi.nlm.nih.gov/pubmed/28346442	Identification of 12 new susceptibility loci for different histotypes of epithelial ovarian cancer.
		rs149366495	17	43549608	intronic	PLEKHM1	8.177e-13	22099	High-grade serous ovarian cancer	3e-13	NR	PLEKHM1	13,037 European ancestry cases,┬á40,941 European ancestry controls	2017-08-07	28346442	Phelan CM	2017-03-27	Nat Genet	www.ncbi.nlm.nih.gov/pubmed/28346442	Identification of 12 new susceptibility loci for different histotypes of epithelial ovarian cancer.
		rs149366495	17	43549608	intronic	PLEKHM1	8.177e-13	22099	Serous invasive ovarian cancer	3e-12	NR	PLEKHM1	14,049 European ancestry cases,┬á40,941 European ancestry controls	2017-08-07	28346442	Phelan CM	2017-03-27	Nat Genet	www.ncbi.nlm.nih.gov/pubmed/28346442	Identification of 12 new susceptibility loci for different histotypes of epithelial ovarian cancer.
		rs149366495	17	43549608	intronic	PLEKHM1	8.177e-13	22099	Neuroticism	2e-24	intergenic	PLEKHM1 - LOC105369225	329,821 European ancestry individuals	2018-02-01	29255261	Luciano M	2017-12-18	Nat Genet	www.ncbi.nlm.nih.gov/pubmed/29255261	Association analysis in over 329,000 individuals identifies 116 independent variants influencing neuroticism.
		rs149366495	17	43549608	intronic	PLEKHM1	8.177e-13	22099	Neuroticism	1e-25	intergenic	RPS26P8 - MGC57346	329,821 European ancestry individuals	2018-02-01	29255261	Luciano M	2017-12-18	Nat Genet	www.ncbi.nlm.nih.gov/pubmed/29255261	Association analysis in over 329,000 individuals identifies 116 independent variants influencing neuroticism.
		rs149366495	17	43549608	intronic	PLEKHM1	8.177e-13	22099	Granulocyte count	5e-09	CRHR1-IT1, CRHR1, RP11-105N13.4	RPS26P8 - MGC57346	169,822 European ancestry individuals	2017-08-30	27863252	Astle WJ	2016-11-17	Cell	www.ncbi.nlm.nih.gov/pubmed/27863252	The Allelic Landscape of Human Blood Cell Trait Variation and Links to Common Complex Disease.
		rs149366495	17	43549608	intronic	PLEKHM1	8.177e-13	22099	Myeloid white cell count	3e-09	CRHR1-IT1, CRHR1, RP11-105N13.4	RPS26P8 - MGC57346	169,219 European ancestry individuals	2017-08-30	27863252	Astle WJ	2016-11-17	Cell	www.ncbi.nlm.nih.gov/pubmed/27863252	The Allelic Landscape of Human Blood Cell Trait Variation and Links to Common Complex Disease.
		rs149366495	17	43549608	intronic	PLEKHM1	8.177e-13	22099	Neutrophil count	3e-11	CRHR1-IT1, CRHR1, RP11-105N13.4	RPS26P8 - MGC57346	170,702 European ancestry individuals	2017-08-30	27863252	Astle WJ	2016-11-17	Cell	www.ncbi.nlm.nih.gov/pubmed/27863252	The Allelic Landscape of Human Blood Cell Trait Variation and Links to Common Complex Disease.
		rs149366495	17	43549608	intronic	PLEKHM1	8.177e-13	22099	Sum basophil neutrophil counts	2e-11	CRHR1-IT1, CRHR1, RP11-105N13.4	RPS26P8 - MGC57346	170,143 European ancestry individuals	2017-08-30	27863252	Astle WJ	2016-11-17	Cell	www.ncbi.nlm.nih.gov/pubmed/27863252	The Allelic Landscape of Human Blood Cell Trait Variation and Links to Common Complex Disease.
		rs149366495	17	43549608	intronic	PLEKHM1	8.177e-13	22099	Sum neutrophil eosinophil counts	6e-09	CRHR1-IT1, CRHR1, RP11-105N13.4	RPS26P8 - MGC57346	170,384 European ancestry individuals	2017-08-30	27863252	Astle WJ	2016-11-17	Cell	www.ncbi.nlm.nih.gov/pubmed/27863252	The Allelic Landscape of Human Blood Cell Trait Variation and Links to Common Complex Disease.
		rs149366495	17	43549608	intronic	PLEKHM1	8.177e-13	22099	Parkinson's disease	4e-32	CRHR1, LRRC37A3	MGC57346-CRHR1, MGC57346	9,619 European ancestry cases, 324,522 European ancestry controls	2017-05-11	27182965	Pickrell JK	2016-05-16	Nat Genet	www.ncbi.nlm.nih.gov/pubmed/27182965	Detection and interpretation of shared genetic influences on 42 human traits.
		rs149366495	17	43549608	intronic	PLEKHM1	8.177e-13	22099	Parkinson's disease	1e-28	MAPT	MGC57346-CRHR1, MGC57346	5,333 European ancestry cases, 12,019 European ancestry controls	2015-04-20	21292315	Nalls MA	2011-02-01	Lancet	www.ncbi.nlm.nih.gov/pubmed/21292315	Imputation of sequence variants for identification of genetic risks for Parkinson's disease: a meta-analysis of genome-wide association studies.
		rs149366495	17	43549608	intronic	PLEKHM1	8.177e-13	22099	Parkinson's disease	2e-16	MAPT, C17orf69, KIAA1267, LOC644246	CRHR1-IT1, MGC57346-CRHR1	1,713 European ancestry cases, 3,978 European ancestry controls	2009-12-10	19915575	Simon-Sanchez J	2009-11-15	Nat Genet	www.ncbi.nlm.nih.gov/pubmed/19915575	Genome-wide association study reveals genetic risk underlying Parkinson's disease.
		rs149366495	17	43549608	intronic	PLEKHM1	8.177e-13	22099	Corticobasal degeneration	1e-12	MAPT	CRHR1-IT1, MGC57346-CRHR1	152 cases, 3,111 controls	2016-07-08	26077951	Kouri N	2015-06-16	Nat Commun	www.ncbi.nlm.nih.gov/pubmed/26077951	Genome-wide association study of corticobasal degeneration identifies risk variants shared with progressive supranuclear palsy.
		rs1042725	12	66358347	UTR3	HMGA2(NM_003483:c.*1275T>C)	7.039e-11	22784	Brain structure	1e-12	HMGA2	HMGA2	2,020 European ancestry neuropsychiatric disorder cases, 5,775 European ancestry controls	2012-06-21	22504417	Stein JL	2012-04-15	Nat Genet	www.ncbi.nlm.nih.gov/pubmed/22504417	Identification of common variants associated with human hippocampal and intracranial volumes.
		rs1042725	12	66358347	UTR3	HMGA2(NM_003483:c.*1275T>C)	7.039e-11	22784	Height	2e-65	HMGA2	HMGA2	133,653 European ancestry individuals	2012-10-24	20881960	Lango Allen H	2010-09-29	Nature	www.ncbi.nlm.nih.gov/pubmed/20881960	Hundreds of variants clustered in genomic loci and biological pathways affect human height.
		rs1042725	12	66358347	UTR3	HMGA2(NM_003483:c.*1275T>C)	7.039e-11	22784	Height	7e-32	HMGA2	HMGA2	8,097 European ancestry tall individuals, 8,099 European ancestry short individuals	2013-09-12	23563607	Berndt SI	2013-04-07	Nat Genet	www.ncbi.nlm.nih.gov/pubmed/23563607	Genome-wide meta-analysis identifies 11 new loci for anthropometric traits and provides insights into genetic architecture.
		rs1042725	12	66358347	UTR3	HMGA2(NM_003483:c.*1275T>C)	7.039e-11	22784	Hip circumference	4e-08	HMGA2	HMGA2	up to 56,910 European ancestry men, up to 86,570 European ancestry women	2017-05-23	25673412	Shungin D	2015-02-12	Nature	www.ncbi.nlm.nih.gov/pubmed/25673412	New genetic loci link adipose and insulin biology to body fat distribution.
		rs1042725	12	66358347	UTR3	HMGA2(NM_003483:c.*1275T>C)	7.039e-11	22784	Hip circumference	6e-11	HMGA2	HMGA2	up to 56,910 European ancestry men, up to 86,570 European ancestry women	2017-05-23	25673412	Shungin D	2015-02-12	Nature	www.ncbi.nlm.nih.gov/pubmed/25673412	New genetic loci link adipose and insulin biology to body fat distribution.
		rs1042725	12	66358347	UTR3	HMGA2(NM_003483:c.*1275T>C)	7.039e-11	22784	Hip circumference adjusted for BMI	2e-08	HMGA2	HMGA2	up to 56,910 European ancestry men, up to 86,570 European ancestry women	2017-05-23	25673412	Shungin D	2015-02-12	Nature	www.ncbi.nlm.nih.gov/pubmed/25673412	New genetic loci link adipose and insulin biology to body fat distribution.
		rs1042725	12	66358347	UTR3	HMGA2(NM_003483:c.*1275T>C)	7.039e-11	22784	Hip circumference adjusted for BMI	5e-13	HMGA2	HMGA2	up to 56,910 European ancestry men, up to 86,570 European ancestry women	2017-05-23	25673412	Shungin D	2015-02-12	Nature	www.ncbi.nlm.nih.gov/pubmed/25673412	New genetic loci link adipose and insulin biology to body fat distribution.
		rs1042725	12	66358347	UTR3	HMGA2(NM_003483:c.*1275T>C)	7.039e-11	22784	Birth weight	2e-33	HMGA2	HMGA2	133,903 European ancestry individuals, 6,635 African American individuals, 420 Turkish ancestry individuals, 365 Moroccan ancestry individuals, 395 Surinamese ancestry individuals, 840 Chinese ancestry individuals.	2018-01-15	27680694	Horikoshi M	2016-10-13	Nature	www.ncbi.nlm.nih.gov/pubmed/27680694	Genome-wide associations for birth weight and correlations with adult disease.
		rs1042725	12	66358347	UTR3	HMGA2(NM_003483:c.*1275T>C)	7.039e-11	22784	Height	3e-20	HMGA2	HMGA2	15,821 European ancestry individuals	2008-09-12	18391950	Lettre G	2008-04-06	Nat Genet	www.ncbi.nlm.nih.gov/pubmed/18391950	Identification of ten loci associated with height highlights new biological pathways in human growth.
		rs1042725	12	66358347	UTR3	HMGA2(NM_003483:c.*1275T>C)	7.039e-11	22784	Height	3e-18	HMGA2	HMGA2	13,665 European ancestry individuals	2008-09-17	18391952	Weedon MN	2008-04-06	Nat Genet	www.ncbi.nlm.nih.gov/pubmed/18391952	Genome-wide association analysis identifies 20 loci that influence adult height.
		rs1042725	12	66358347	UTR3	HMGA2(NM_003483:c.*1275T>C)	7.039e-11	22784	Height	6e-16	HMGA2	HMGA2	4,921 European ancestry individuals	2009-09-28	17767157	Weedon MN	2007-09-02	Nat Genet	www.ncbi.nlm.nih.gov/pubmed/17767157	A common variant of HMGA2 is associated with adult and childhood height in the general population.
		rs1042725	12	66358347	UTR3	HMGA2(NM_003483:c.*1275T>C)	7.039e-11	22784	Head circumference (infant)	3e-10	HMGA2	HMGA2	10,768 European ancestry infants	2012-05-25	22504419	Taal HR	2012-04-15	Nat Genet	www.ncbi.nlm.nih.gov/pubmed/22504419	Common variants at 12q15 and 12q24 are associated with infant head circumference.
		rs1042725	12	66358347	UTR3	HMGA2(NM_003483:c.*1275T>C)	7.039e-11	22784	Birth weight	1e-19	HMGA2	HMGA2	Up to 26,836 European ancestry individuals	2013-02-28	23202124	Horikoshi M	2012-12-02	Nat Genet	www.ncbi.nlm.nih.gov/pubmed/23202124	New loci associated with birth weight identify genetic links between intrauterine growth and adult height and metabolism.
		rs1042725	12	66358347	UTR3	HMGA2(NM_003483:c.*1275T>C)	7.039e-11	22784	Height	2e-16	HMGA2	HMGA2	30,968 European ancestry individuals	2008-07-01	18391951	Gudbjartsson DF	2008-04-06	Nat Genet	www.ncbi.nlm.nih.gov/pubmed/18391951	Many sequence variants affecting diversity of adult human height.
		rs1042725	12	66358347	UTR3	HMGA2(NM_003483:c.*1275T>C)	7.039e-11	22784	Height	5e-14	HMGA2	HMGA2	12,611 European ancestry individuals	2009-04-22	19343178	Soranzo N	2009-04-03	PLoS Genet	www.ncbi.nlm.nih.gov/pubmed/19343178	Meta-analysis of genome-wide scans for human adult stature identifies novel Loci and associations with measures of skeletal frame size.
		rs1042725	12	66358347	UTR3	HMGA2(NM_003483:c.*1275T>C)	7.039e-11	22784	Height	5e-90	HMGA2	HMGA2	253,288 European ancestry individuals	2015-09-24	25282103	Wood AR	2014-10-05	Nat Genet	www.ncbi.nlm.nih.gov/pubmed/25282103	Defining the role of common variation in the genomic and biological architecture of adult human height.
		rs1042725	12	66358347	UTR3	HMGA2(NM_003483:c.*1275T>C)	7.039e-11	22784	Infant length	3e-08	HMGA2	HMGA2 - MIR6074	28,238 European ancestry individuals	2015-07-07	25281659	van der Valk RJ	2014-10-03	Hum Mol Genet	www.ncbi.nlm.nih.gov/pubmed/25281659	A novel common variant in DCST2 is associated with length in early life and height in adulthood.
		rs1042725	12	66358347	UTR3	HMGA2(NM_003483:c.*1275T>C)	7.039e-11	22784	Waist circumference adjusted for body mass index	4e-08	HMGA2	HMGA2 - MIR6074	up to 56,910 European ancestry men, up to 86,570 European ancestry women	2017-05-23	25673412	Shungin D	2015-02-12	Nature	www.ncbi.nlm.nih.gov/pubmed/25673412	New genetic loci link adipose and insulin biology to body fat distribution.
		rs1042725	12	66358347	UTR3	HMGA2(NM_003483:c.*1275T>C)	7.039e-11	22784	Height	4e-10	HMGA2	HMGA2 - MIR6074	8,149 African American female individuals	2011-11-25	22021425	Carty CL	2011-10-21	Hum Mol Genet	www.ncbi.nlm.nih.gov/pubmed/22021425	Genome-wide association study of body height in African Americans: the Women's Health Initiative SNP Health Association Resource (SHARe).
		rs1042725	12	66358347	UTR3	HMGA2(NM_003483:c.*1275T>C)	7.039e-11	22784	Pulse pressure	5e-10	chr12mb66	HMGA2 - MIR6074	140,886 European ancestry individuals	2017-07-01	28135244	Warren HR	2017-01-30	Nat Genet	www.ncbi.nlm.nih.gov/pubmed/28135244	Genome-wide association analysis identifies novel blood pressure loci and offers biological insights into cardiovascular risk.
		rs4945816	6	109002042	UTR3	FOXO3(NM_201559:c.*1047T>C,NM_001455:c.*1047T>C)	8.927e-10	22784	Platelet distribution width	4e-09	FOXO3	FOXO3	164,433 European ancestry individuals	2017-08-30	27863252	Astle WJ	2016-11-17	Cell	www.ncbi.nlm.nih.gov/pubmed/27863252	The Allelic Landscape of Human Blood Cell Trait Variation and Links to Common Complex Disease.
		rs4945816	6	109002042	UTR3	FOXO3(NM_201559:c.*1047T>C,NM_001455:c.*1047T>C)	8.927e-10	22784	Body mass index	2e-08	FOXO3	FOXO3	up to 104,666 European ancestry male individuals, up to 132,115 European ancestry female individuals, 370 African American male individuals, 517 African American female individuals, 512 Hispanic male individuals, 764 Hispanic female individuals	2016-01-27	25673413	Locke AE	2015-02-12	Nature	www.ncbi.nlm.nih.gov/pubmed/25673413	Genetic studies of body mass index yield new insights for obesity biology.
		rs4945816	6	109002042	UTR3	FOXO3(NM_201559:c.*1047T>C,NM_001455:c.*1047T>C)	8.927e-10	22784	Waist circumference	2e-11	FOXO3	FOXO3	up to 56,910 European ancestry men, up to 86,570 European ancestry women	2017-05-23	25673412	Shungin D	2015-02-12	Nature	www.ncbi.nlm.nih.gov/pubmed/25673412	New genetic loci link adipose and insulin biology to body fat distribution.
		rs4945816	6	109002042	UTR3	FOXO3(NM_201559:c.*1047T>C,NM_001455:c.*1047T>C)	8.927e-10	22784	Schizophrenia	4e-08	NR	FOXO3	592 Ashkenazi Jewish ancestry cases, 505 Ashkenazi Jewish ancestry controls, 36,989 cases, 113,075 controls	2016-07-23	26198764	Goes FS	2015-07-21	Am J Med Genet B Neuropsychiatr Genet	www.ncbi.nlm.nih.gov/pubmed/26198764	Genome-wide association study of schizophrenia in Ashkenazi Jews.
		rs4945816	6	109002042	UTR3	FOXO3(NM_201559:c.*1047T>C,NM_001455:c.*1047T>C)	8.927e-10	22784	Schizophrenia	2e-11	FOXO3, ZNF259P1	FOXO3	7,699 Chinese ancestry cases, 35,476 European ancestry cases, 18,327 Chinese ancestry controls, 46,839 European ancestry controls	2017-11-10	28991256	Li Z	2017-10-09	Nat Genet	www.ncbi.nlm.nih.gov/pubmed/28991256	Genome-wide association analysis identifies 30 new susceptibility loci for schizophrenia.
		rs4945816	6	109002042	UTR3	FOXO3(NM_201559:c.*1047T>C,NM_001455:c.*1047T>C)	8.927e-10	22784	Hip circumference	3e-08	FOXO3A	FOXO3	up to 56,910 European ancestry men, up to 86,570 European ancestry women	2017-05-23	25673412	Shungin D	2015-02-12	Nature	www.ncbi.nlm.nih.gov/pubmed/25673412	New genetic loci link adipose and insulin biology to body fat distribution.
		rs4945816	6	109002042	UTR3	FOXO3(NM_201559:c.*1047T>C,NM_001455:c.*1047T>C)	8.927e-10	22784	Body mass index	3e-08	FOXO3	FOXO3	2,518 African American women, 86,278 European ancestry women, 1,773 Filipino ancestry women, 1,030 Indian ancestry women, 1,457 African American men, 55,137 European ancestry men, 7,648 Indian ancestry men, 5,527 European ancestry individuals	2017-08-18	28448500	Graff M	2017-04-27	PLoS Genet	www.ncbi.nlm.nih.gov/pubmed/28448500	Genome-wide physical activity interactions in adiposity - A meta-analysis of 200,452 adults.
		rs4945816	6	109002042	UTR3	FOXO3(NM_201559:c.*1047T>C,NM_001455:c.*1047T>C)	8.927e-10	22784	Body mass index	4e-13	FOXO3	FOXO3	up to 72,390 Japanese ancestry women, up to 85,894 Japanese ancestry men	2017-10-27	28892062	Akiyama M	2017-09-11	Nat Genet	www.ncbi.nlm.nih.gov/pubmed/28892062	Genome-wide association study identifies 112 new loci for body mass index in the Japanese population.
frontal	caudal middle frontal	rs853974	6	127068983	intergenic	MIR588(dist=263124),RSPO3(dist=371065)	4.823e-11	22351	Intracranial volume	2e-13	RNF146, CENPW, RSPO3	YAP1P3 - PRELID1P1	8,175 European ancestry individuals	2012-06-01	22504418	Ikram MA	2012-04-15	Nat Genet	www.ncbi.nlm.nih.gov/pubmed/22504418	Common variants at 6q22 and 17q21 are associated with intracranial volume.
	pars triangularis	rs62470042	7	96129071	intronic	C7orf76	7.384e-13	22759	Chin dimples	5e-56	C7orf76, SHFM1	LOC105375412	58,032 European ancestry cases, 13,457 European ancestry controls	2017-05-11	27182965	Pickrell JK	2016-05-16	Nat Genet	www.ncbi.nlm.nih.gov/pubmed/27182965	Detection and interpretation of shared genetic influences on 42 human traits.
	precentral	rs3781566	10	118648841	intronic	SHTN1	4.677e-11	22699	Orofacial clefts	2e-08	KIAA1598, VAX1	KIAA1598	399 European ancestry cases, 1,318 European ancestry controls	2009-12-28	20023658	Mangold E	2009-12-20	Nat Genet	www.ncbi.nlm.nih.gov/pubmed/20023658	Genome-wide association study identifies two susceptibility loci for nonsyndromic cleft lip with or without cleft palate.
		rs3781566	10	118648841	intronic	SHTN1	4.677e-11	22699	Orofacial clefts	4e-11	NR	KIAA1598	Up to 666 European ancestry trios, 399 European ancestry cases, 1,318 European ancestry controls	2012-10-09	22863734	Ludwig KU	2012-08-05	Nat Genet	www.ncbi.nlm.nih.gov/pubmed/22863734	Genome-wide meta-analyses of nonsyndromic cleft lip with or without cleft palate identify six new risk loci.
		rs3781566	10	118648841	intronic	SHTN1	4.677e-11	22699	Orofacial clefts	6e-10	NR	KIAA1598	Up to 666 European ancestry trios, 399 European ancestry cases, 1,318 European ancestry controls	2012-10-09	22863734	Ludwig KU	2012-08-05	Nat Genet	www.ncbi.nlm.nih.gov/pubmed/22863734	Genome-wide meta-analyses of nonsyndromic cleft lip with or without cleft palate identify six new risk loci.
		rs3781566	10	118648841	intronic	SHTN1	4.677e-11	22699	Nonsyndromic cleft lip with or without cleft palate	3e-10	VAX1	KIAA1598	858 Chinese ancestry cases, 1,248 Chinese ancestry controls	2015-11-21	25775280	Sun Y	2015-03-16	Nat Commun	www.ncbi.nlm.nih.gov/pubmed/25775280	Genome-wide association study identifies a new susceptibility locus for cleft lip with or without a cleft palate.
		rs3781566	10	118648841	intronic	SHTN1	4.677e-11	22699	Cleft lip with or without cleft palate	9e-11	VAX1	KIAA1598	83 Asian ancestry cases, 1,173 Asian ancestry case-parent trios, 161 Asian ancestry controls,170 European ancestry cases, 988 European ancestry case-parent trios, 835 European ancestry controls, 570 Latino or African cases, 629 Latino or African case-parent trios, 704 Latino or African controls, 21 case-parent trios.	2017-05-19	28054174	Leslie EJ	2017-01-04	Hum Genet	www.ncbi.nlm.nih.gov/pubmed/28054174	Genome-wide meta-analyses of nonsyndromic orofacial clefts identify novel associations between FOXE1 and all orofacial clefts, and TP63 and cleft lip with or without cleft palate.
		rs3781566	10	118648841	intronic	SHTN1	4.677e-11	22699	Orofacial clefts	8e-11	VAX1	KIAA1598	83 Asian ancestry cases, 1,445 Asian ancestry case-parent trios, 161 Asian ancestry controls, 208 European ancestry cases, 1,284 European ancestry case-parent trios, 835 European ancestry controls, 610 Latino or African cases, 663 Latino or African case-parent trios, 704 Latino or African controls, 35 case-parent trios.	2017-05-19	28054174	Leslie EJ	2017-01-04	Hum Genet	www.ncbi.nlm.nih.gov/pubmed/28054174	Genome-wide meta-analyses of nonsyndromic orofacial clefts identify novel associations between FOXE1 and all orofacial clefts, and TP63 and cleft lip with or without cleft palate.
temporal	superior temporal	rs13084960	3	177296448	ncRNA_intronic	LINC00578	1.118e-11	22681	Chin dimples	7e-11	TBL1XR1, KCNMB2	LINC00578	58,032 European ancestry cases, 13,457 European ancestry controls	2017-05-11	27182965	Pickrell JK	2016-05-16	Nat Genet	www.ncbi.nlm.nih.gov/pubmed/27182965	Detection and interpretation of shared genetic influences on 42 human traits.
		rs13084960	3	177296448	ncRNA_intronic	LINC00578	1.118e-11	22681	Corneal structure	1e-08	TBL1XR1, KCNMB2	LINC00578	13,057 European ancestry individuals, 2,538 Indian ancestry individuals, 2,542 Malay ancestry individuals, 1,883 Chinese ancestry individuals	2013-03-28	23291589	Lu Y	2013-01-06	Nat Genet	www.ncbi.nlm.nih.gov/pubmed/23291589	Genome-wide association analyses identify multiple loci associated with central corneal thickness and keratoconus.
parietal	inferior parietal	rs6097618	20	52448936	intergenic	ZNF217(dist=249300),SUMO1P1(dist=42104)	2.094e-17	22701	Polycystic ovary syndrome	2e-09	SUMO1P1	LOC107987283 - SUMO1P1	2,254 Han Chinese ancestry cases, 3,001 Han Chinese ancestry controls	2012-10-09	22885925	Shi Y	2012-08-12	Nat Genet	www.ncbi.nlm.nih.gov/pubmed/22885925	Genome-wide association study identifies eight new risk loci for polycystic ovary syndrome.
		rs2336713	12	65797096	intronic	MSRB3	2.468e-13	22701	Primary tooth development (number of teeth)	2e-09	MSRB3	MSRB3	11,513 European ancestry individuals	2013-11-15	23704328	Fatemifar G	2013-05-23	Hum Mol Genet	www.ncbi.nlm.nih.gov/pubmed/23704328	Genome-wide association study of primary tooth eruption identifies pleiotropic loci associated with height and craniofacial distances.
		rs2336713	12	65797096	intronic	MSRB3	2.468e-13	22701	Primary tooth development (time to first tooth eruption)	7e-14	MSRB3	MSRB3	11,118 European ancestry individuals	2013-11-15	23704328	Fatemifar G	2013-05-23	Hum Mol Genet	www.ncbi.nlm.nih.gov/pubmed/23704328	Genome-wide association study of primary tooth eruption identifies pleiotropic loci associated with height and craniofacial distances.
		rs2336713	12	65797096	intronic	MSRB3	2.468e-13	22701	Primary tooth development (time to first tooth eruption)	6e-09	MSRB3	MSRB3	5,919 European ancestry related individuals	2010-03-25	20195514	Pillas D	2010-02-26	PLoS Genet	www.ncbi.nlm.nih.gov/pubmed/20195514	Genome-wide association study reveals multiple loci associated with primary tooth development during infancy.
	precuneus	rs35055419	3	190663557	intergenic	SNAR-I(dist=67718),OSTN(dist=266765)	2.022e-10	22428	Cerebrospinal T-tau levels	3e-11	GMNC, SNAR-I, OSTN	SNAR-I - LOC107986171	3,146 individuals	2017-05-23	28247064	Deming Y	2017-02-28	Acta Neuropathol	www.ncbi.nlm.nih.gov/pubmed/28247064	Genome-wide association study identifies four novel loci associated with Alzheimer's endophenotypes and disease modifiers.
		rs35055419	3	190663557	intergenic	SNAR-I(dist=67718),OSTN(dist=266765)	2.022e-10	22428	Alzheimer's disease biomarkers	5e-09	UTS2D, SNAR-I, GEMC1, OSTNIL1-RAP, CCDC50	SNAR-I - LOC107986171	591 European ancestry cases, 687 European ancestry controls	2013-09-27	23562540	Cruchaga C	2013-04-04	Neuron	www.ncbi.nlm.nih.gov/pubmed/23562540	GWAS of cerebrospinal fluid tau levels identifies risk variants for Alzheimer's disease.
occipital	pericalcarine	rs12046466	1	113208039	intronic	CAPZA1	2.359e-12	22824	Mean platelet volume	2e-13	ST7L	ST7L	164,454 European ancestry individuals	2017-08-30	27863252	Astle WJ	2016-11-17	Cell	www.ncbi.nlm.nih.gov/pubmed/27863252	The Allelic Landscape of Human Blood Cell Trait Variation and Links to Common Complex Disease.
		rs12046466	1	113208039	intronic	CAPZA1	2.359e-12	22824	Platelet distribution width	9e-31	ST7L	ST7L	164,433 European ancestry individuals	2017-08-30	27863252	Astle WJ	2016-11-17	Cell	www.ncbi.nlm.nih.gov/pubmed/27863252	The Allelic Landscape of Human Blood Cell Trait Variation and Links to Common Complex Disease.
		rs12046466	1	113208039	intronic	CAPZA1	2.359e-12	22824	Platelet count	2e-21	CAPZA1	CAPZA1	166,066 European ancestry individuals	2017-08-30	27863252	Astle WJ	2016-11-17	Cell	www.ncbi.nlm.nih.gov/pubmed/27863252	The Allelic Landscape of Human Blood Cell Trait Variation and Links to Common Complex Disease.
		rs12700001	7	18904400	intronic	HDAC9	2.123e-10	22824	Male-pattern baldness	7e-63	TWIST1	HDAC9	25,662 British ancestry cases, 17,928 British ancestry controls	2018-01-12	29146897	Pirastu N	2017-11-17	Nat Commun	www.ncbi.nlm.nih.gov/pubmed/29146897	GWAS for male-pattern baldness identifies 71 susceptibility loci explaining 38% of the risk.
		rs12700001	7	18904400	intronic	HDAC9	2.123e-10	22824	Male-pattern baldness	1e-36	HDAC9	HDAC9	9,009 European ancestry cases, 8,491 European ancestry controls	2017-05-11	27182965	Pickrell JK	2016-05-16	Nat Genet	www.ncbi.nlm.nih.gov/pubmed/27182965	Detection and interpretation of shared genetic influences on 42 human traits.
		rs10939879	5	60315823	intronic	NDUFAF2	2.915e-10	22824	Educational attainment (years of education)	3e-14	NR	ELOVL7	405,072 European ancestry individuals	2017-02-24	27225129	Okbay A	2016-05-26	Nature	www.ncbi.nlm.nih.gov/pubmed/27225129	Genome-wide association study identifies 74 loci associated with educational attainment.
		rs10939879	5	60315823	intronic	NDUFAF2	2.915e-10	22824	Educational attainment (college completion)	6e-11	NR	ELOVL7	280,007 European ancestry individuals	2017-02-25	27225129	Okbay A	2016-05-26	Nature	www.ncbi.nlm.nih.gov/pubmed/27225129	Genome-wide association study identifies 74 loci associated with educational attainment.
		rs273594	11	30876113	intergenic	MPPED2(dist=268183),DCDC5(dist=9037)	3.513e-13	22824	Bone mineral density	2e-11	DCDC5	DCDC5	Up to 32,961 European and East Asian ancestry individuals	2013-04-11	22504420	Estrada K	2012-04-15	Nat Genet	www.ncbi.nlm.nih.gov/pubmed/22504420	Genome-wide meta-analysis identifies 56 bone mineral density loci and reveals 14 loci associated with risk of fracture.
	insula	rs61898351	11	120199924	intronic	TMEM136	3.527e-10	22543	Intraocular pressure	1e-21	ARHGEF12	ARHGEF12	56,819 European ancestry individuals, 5,748 Hispanic/Latino individuals, 5,119 East Asian ancestry individuals, 2,070 African American individuals	2018-01-18	29235454	Choquet H	2017-12-13	Nat Commun	www.ncbi.nlm.nih.gov/pubmed/29235454	A large multi-ethnic genome-wide association study identifies novel genetic loci for intraocular pressure.
pDiscovery: two-sided p-value of discovery GWAS meta-analysis in CHARGE
