# Supplementary material for: Genetic correlations and genome-wide associations of cortical structure in general population samples of 22,824 adults
Source: Nat Commun. 2020 Sep 22;11:4796. doi: 10.1038/s41467-020-18367-y (PMC7508833; doi:10.1038/s41467-020-18367-y)
Supplement: Supplementary file 16 — Supplementary Data 13 [file 41467_2020_18367_MOESM16_ESM.xlsx]

## Sheet: Supplementary Data 13
Supplementary Data 13. Annotation of genes mapped to independent lead SNPs - cortical thickness.
Lobe	Region	ensg	symbol	chr	start	end	strand	type	entrezID	HUGO	pLI	ncRVIS	posMapSNPs	posMapMaxCADD	eqtlMapSNPs	eqtlMapminP	eqtlMapminQ	eqtlMapts	eqtlDirection	ciMap	ciMapts	minGwasPDiscovery	IndSigSNPs	GenomicLocus
	global	ENSG00000150938	CRIM1	2	36583069	36778278	1	protein_coding	51232	CRIM1	0.977883	-0.413786	0	0	1	2.15901e-05	1.36248e-06	GTEx_v7_Brain_Cerebellum		No			rs2110942	1
		ENSG00000205221	VIT	2	36923833	37041935	1	protein_coding	5212	VIT	4.91296e-22	0.268291	0	0	0					Yes	hESC:IMR90:Mesenchymal_Stem_Cell:Mesendoderm:Trophoblast-like_Cell	1.099e-08	rs2110942	1
		ENSG00000268688	AC007382.1	2	37068327	37068530	-1	protein_coding					7	10.39	0					Yes	hESC:IMR90:Mesenchymal_Stem_Cell:Mesendoderm:Trophoblast-like_Cell	1.099e-08	rs2110942	1
		ENSG00000115808	STRN	2	37070783	37193615	-1	protein_coding	6801	STRN	0.969336	-1.21921	61	14.72	65	7.6533e-13	1.59376e-08	GTEx_v7_Adipose_Subcutaneous:GTEx_v7_Adipose_Visceral_Omentum:GTEx_v7_Cells_EBV-transformed_lymphocytes:GTEx_v7_Whole_Blood:GTEx_v7_Artery_Tibial:GTEx_v7_Colon_Sigmoid:GTEx_v7_Esophagus_Muscularis:GTEx_v7_Heart_Atrial_Appendage:GTEx_v7_Heart_Left_Ventricle:GTEx_v7_Nerve_Tibial:GTEx_v7_Thyroid		No		1.099e-08	rs2110942	1
		ENSG00000008869	HEATR5B	2	37195526	37311485	-1	protein_coding	54497	HEATR5B	8.10479e-10	-0.120442	19	14.72	0					Yes	Aorta:GM12878:hESC:IMR90:Left_Ventricle:Liver:Mesenchymal_Stem_Cell:Mesendoderm:Trophoblast-like_Cell	1.099e-08	rs2110942	1
		ENSG00000152133	GPATCH11	2	37311594	37326387	1	protein_coding	253635	GPATCH11	1.26666e-05	0.689032	0	0	65	4.76967e-09	3.32085e-12	GTEx_v7_Adrenal_Gland:GTEx_v7_Cells_Transformed_fibroblasts		Yes	Aorta:GM12878:hESC:IMR90:Left_Ventricle:Liver:Mesenchymal_Stem_Cell:Mesendoderm:Trophoblast-like_Cell	1.099e-08	rs2110942	1
		ENSG00000055332	EIF2AK2	2	37326353	37384208	-1	protein_coding	5610	EIF2AK2	0.0515534	-2.12188	0	0	0					Yes	Mesenchymal_Stem_Cell	9.227e-06	rs2110942	1
		ENSG00000138068	SULT6B1	2	37394963	37423741	-1	protein_coding	391365	SULT6B1	3.47921e-11	-0.185749	0	0	0					Yes	Mesenchymal_Stem_Cell	9.227e-06	rs2110942	1
		ENSG00000218739	CEBPZ-AS1	2	37423631	37443336	1	protein_coding	100505876	CEBPZ-AS1	0.346578		0	0	0					Yes	Mesenchymal_Stem_Cell	9.227e-06	rs2110942	1
		ENSG00000115816	CEBPZ	2	37428755	37458856	-1	protein_coding	10153	CEBPZ	1.78414e-05	-0.304943	0	0	0					Yes	hESC	1.099e-08	rs2110942	1
		ENSG00000003509	NDUFAF7	2	37458774	37480546	1	protein_coding	55471	NDUFAF7	1.17735e-11	0.181817	0	0	0					Yes	hESC	1.099e-08	rs2110942	1
		ENSG00000115825	PRKD3	2	37477645	37551951	-1	protein_coding	23683	PRKD3	0.00807566	2.57989	0	0	13	3.93928e-06	2.70725e-09	GTEx_v7_Heart_Atrial_Appendage		Yes	hESC:Mesenchymal_Stem_Cell	9.227e-06	rs2110942	1
		ENSG00000143889	HNRNPLL	2	38789120	38830728	-1	protein_coding	92906	HNRNPLL	0.00539439	0.353406	0	0	0					Yes	Left_Ventricle	2.096e-06	rs2110942	1
		ENSG00000269210	AC019171.1	2	39186764	39187483	-1	protein_coding	375196				0	0	0					Yes	IMR90:Mesenchymal_Stem_Cell	9.227e-06	rs2110942	1
		ENSG00000168356	SCN11A	3	38887260	38992052	-1	protein_coding	11280	SCN11A	2.51866e-19	0.2064	0	0	26	8.17623e-06	0.0324696	GTEx_v7_Small_Intestine_Terminal_Ileum		No			rs615479	2
		ENSG00000114745	GORASP1	3	39138150	39149854	-1	protein_coding	64689	GORASP1	0.698378	1.0762	0	0	9	2.69403e-05	1.68152e-07	GTEx_v7_Adipose_Subcutaneous:GTEx_v7_Muscle_Skeletal		No			rs615479	2
		ENSG00000144655	CSRNP1	3	39183346	39196053	-1	protein_coding	64651	CSRNP1	0.599531	0.0302651	0	0	0					Yes	GM12878:IMR90	1.665e-07	rs615479	2
		ENSG00000168334	XIRP1	3	39224701	39234087	-1	protein_coding	165904	XIRP1	2.18394e-17	-0.144306	0	0	0					Yes	GM12878	1.665e-07	rs615479	2
		ENSG00000168329	CX3CR1	3	39304985	39323226	-1	protein_coding	1524	CX3CR1	0.107292	0.274774	0	0	58	1.16012e-18	2.70778e-31	GTEx_v7_Adipose_Subcutaneous:GTEx_v7_Artery_Tibial:GTEx_v7_Esophagus_Muscularis:GTEx_v7_Muscle_Skeletal:GTEx_v7_Nerve_Tibial:GTEx_v7_Cells_Transformed_fibroblasts:GTEx_v7_Skin_Not_Sun_Exposed_Suprapubic:GTEx_v7_Skin_Sun_Exposed_Lower_leg:GTEx_v7_Testis		No			rs615479	2
		ENSG00000144659	SLC25A38	3	39424839	39438842	1	protein_coding	54977	SLC25A38	0.0682178	-0.436245	0	0	58	3.72017e-14	1.09864e-16	GTEx_v7_Adipose_Subcutaneous:GTEx_v7_Artery_Tibial:GTEx_v7_Muscle_Skeletal:GTEx_v7_Nerve_Tibial:GTEx_v7_Skin_Not_Sun_Exposed_Suprapubic:GTEx_v7_Skin_Sun_Exposed_Lower_leg		No			rs615479	2
		ENSG00000168028	RPSA	3	39448180	39454033	1	protein_coding	3921	RPSA	0.751851	0.547666	0	0	58	5.9519e-20	1.54641e-44	GTEx_v7_Adipose_Subcutaneous:GTEx_v7_Adipose_Visceral_Omentum:GTEx_v7_Whole_Blood:GTEx_v7_Artery_Aorta:GTEx_v7_Artery_Tibial:GTEx_v7_Brain_Cerebellar_Hemisphere:GTEx_v7_Brain_Cerebellum:GTEx_v7_Breast_Mammary_Tissue:GTEx_v7_Colon_Transverse:GTEx_v7_Esophagus_Mucosa:GTEx_v7_Liver:GTEx_v7_Lung:GTEx_v7_Nerve_Tibial:GTEx_v7_Pancreas:GTEx_v7_Pituitary:GTEx_v7_Cells_Transformed_fibroblasts:GTEx_v7_Skin…		Yes	Trophoblast-like_Cell	4.004e-08	rs615479	2
		ENSG00000168314	MOBP	3	39508689	39570970	1	protein_coding	4336	MOBP	0.59201	2.19098	10	9.109	58	5.96899e-14	1.29171e-37	GTEx_v7_Nerve_Tibial		Yes	Trophoblast-like_Cell	6.838e-08	rs615479	2
		ENSG00000114784	EIF1B	3	40351175	40353915	1	protein_coding	10289	EIF1B	0.394741	0.12161	0	0	0					Yes	hESC:IMR90:Left_Ventricle:Liver:Mesenchymal_Stem_Cell:Mesendoderm:Trophoblast-like_Cell	4.004e-08	rs615479	2
		ENSG00000168032	ENTPD3	3	40428647	40470110	1	protein_coding	956	ENTPD3	2.55563e-19	-0.0649099	0	0	0					Yes	IMR90:Mesenchymal_Stem_Cell:Mesendoderm	4.004e-08	rs615479	2
		ENSG00000188846	RPL14	3	40498783	40503861	1	protein_coding	9045	RPL14	0.936435	0.249072	0	0	2	0.000291575	0.0149219	MEDU		No			rs615479	2
		ENSG00000168036	CTNNB1	3	41236328	41301587	1	protein_coding	1499	CTNNB1	0.999813	0.417285	0	0	0					Yes	IMR90	4.004e-08	rs615479	2
		ENSG00000157093	LYZL4	3	42438570	42452092	-1	protein_coding	131375	LYZL4	0.112283	-0.18958	0	0	0					Yes	Mesenchymal_Stem_Cell	4.004e-08	rs615479	2
frontal	lateral orbitofrontal	ENSG00000030304	MUSK	9	113431051	113563859	1	protein_coding	4593	MUSK	8.17346e-05	-0.038125	0	0	0					Yes	Hippocampus	1.282e-08	rs4978966;rs10980675	1
		ENSG00000198121	LPAR1	9	113635543	113800981	-1	protein_coding	1902	LPAR1	0.00141898	0.680565	3	17.69	0					No		1.282e-08	rs4978966;rs10980675	1
		ENSG00000206923	RNU6-432P	9	113665617	113665725	1	snRNA	106479757	RNU6-432P			0	0	0					Yes	Aorta:Hippocampus	1.282e-08	rs4978966;rs10980675	1
	precentral	ENSG00000180340	FZD2	17	42634925	42636907	1	protein_coding	2535	FZD2			0	0	1	0.000675583	0.0466903	THAL		No		5.458e-06	rs11012	1
		ENSG00000161692	DBF4B	17	42785976	42829632	1	protein_coding	80174	DBF4B	4.43214e-08	-0.507761	0	0	6	0.000241261	0.00189628	OCTX		No			rs11012	1
		ENSG00000136448	NMT1	17	43128978	43186384	1	protein_coding	4836	NMT1	0.998501	0.0324477	0	0	36	9.03362e-07	1.23241e-24	GTEx_v7_Cells_Transformed_fibroblasts:GTEx_v7_Thyroid		No		7.724e-08	rs11012;rs199525	1
		ENSG00000267121	CTD-2020K17.1	17	43268298	43299589	-1	antisense	339192				0	0	48	1.72944e-08	3.35754e-05	GTEx_v7_Brain_Cerebellar_Hemisphere:GTEx_v7_Brain_Cerebellum		No		7.724e-08	rs11012;rs199525	1
		ENSG00000184922	FMNL1	17	43298811	43324687	1	protein_coding	752	FMNL1	0.999687		0	0	48	2.93523e-16	4.1654e-13	GTEx_v7_Brain_Cerebellar_Hemisphere:GTEx_v7_Brain_Cerebellum		No		7.724e-08	rs11012;rs199525	1
		ENSG00000159314	ARHGAP27	17	43471275	43511787	-1	protein_coding	201176	ARHGAP27	0.00125584	-0.761628	0	0	49	6.97852e-32	1.01723e-27	GTEx_v7_Adipose_Visceral_Omentum:GTEx_v7_Cells_EBV-transformed_lymphocytes:GTEx_v7_Brain_Caudate_basal_ganglia:GTEx_v7_Brain_Cerebellum:GTEx_v7_Brain_Nucleus_accumbens_basal_ganglia:GTEx_v7_Esophagus_Mucosa:GTEx_v7_Skin_Not_Sun_Exposed_Suprapubic:GTEx_v7_Skin_Sun_Exposed_Lower_leg:GTEx_v7_Testis		No		7.724e-08	rs11012;rs199525	1
		ENSG00000267344	CTB-39G8.3	17	43474298	43474843	1	antisense					0	0	47	3.42655e-07	1.43074e-05	GTEx_v7_Esophagus_Mucosa:GTEx_v7_Lung:GTEx_v7_Skin_Not_Sun_Exposed_Suprapubic		No		7.724e-08	rs11012;rs199525	1
		ENSG00000225190	PLEKHM1	17	43513266	43568115	-1	protein_coding	9842	PLEKHM1	0.840543	-0.663068	2	18.37	64	9.58743e-32	4.43474e-26	CRBL:GTEx_v7_Adipose_Subcutaneous:GTEx_v7_Adrenal_Gland:GTEx_v7_Brain_Caudate_basal_ganglia:GTEx_v7_Brain_Cerebellar_Hemisphere:GTEx_v7_Brain_Cerebellum:GTEx_v7_Brain_Cortex:GTEx_v7_Brain_Nucleus_accumbens_basal_ganglia:GTEx_v7_Brain_Putamen_basal_ganglia:GTEx_v7_Esophagus_Mucosa:GTEx_v7_Esophagus_Muscularis:GTEx_v7_Lung:GTEx_v7_Muscle_Skeletal:GTEx_v7_Cells_Transformed_fibroblasts:GTEx_v7_Testis		No		7.724e-08	rs11012;rs199525	1
		ENSG00000236234	AC091132.1	17	43530210	43541431	1	antisense					2	18.37	49	1.44843e-10	1.24929e-07	GTEx_v7_Cells_EBV-transformed_lymphocytes:GTEx_v7_Brain_Cerebellar_Hemisphere:GTEx_v7_Brain_Cerebellum:GTEx_v7_Esophagus_Mucosa:GTEx_v7_Testis		No		7.724e-08	rs11012;rs199525	1
		ENSG00000214425	LRRC37A4P	17	43578685	43627701	-1	pseudogene	55073	LRRC37A4P			0	0	49	3.03446e-122	2.93003e-106	GTEx_v7_Adipose_Subcutaneous:GTEx_v7_Adipose_Visceral_Omentum:GTEx_v7_Adrenal_Gland:GTEx_v7_Cells_EBV-transformed_lymphocytes:GTEx_v7_Whole_Blood:GTEx_v7_Artery_Aorta:GTEx_v7_Artery_Coronary:GTEx_v7_Artery_Tibial:GTEx_v7_Brain_Amygdala:GTEx_v7_Brain_Anterior_cingulate_cortex_BA24:GTEx_v7_Brain_Caudate_basal_ganglia:GTEx_v7_Brain_Cerebellar_Hemisphere:GTEx_v7_Brain_Cerebellum:GTEx_v7_Brain_Cortex:…		No		7.724e-08	rs11012;rs199525	1
		ENSG00000131484	RP11-798G7.5	17	43580626	43612076	1	antisense					0	0	49	4.01219e-16	7.07054e-24	GTEx_v7_Adipose_Subcutaneous:GTEx_v7_Adipose_Visceral_Omentum:GTEx_v7_Brain_Cerebellar_Hemisphere:GTEx_v7_Brain_Cerebellum:GTEx_v7_Breast_Mammary_Tissue:GTEx_v7_Esophagus_Gastroesophageal_Junction:GTEx_v7_Esophagus_Mucosa:GTEx_v7_Lung:GTEx_v7_Nerve_Tibial:GTEx_v7_Skin_Not_Sun_Exposed_Suprapubic:GTEx_v7_Skin_Sun_Exposed_Lower_leg:GTEx_v7_Spleen:GTEx_v7_Testis:GTEx_v7_Thyroid		No		7.724e-08	rs11012;rs199525	1
		ENSG00000266918	RP11-798G7.8	17	43608943	43611204	1	lincRNA					0	0	49	5.72258e-17	2.94878e-17	GTEx_v7_Brain_Cerebellar_Hemisphere:GTEx_v7_Brain_Cerebellum:GTEx_v7_Colon_Sigmoid:GTEx_v7_Colon_Transverse:GTEx_v7_Lung:GTEx_v7_Muscle_Skeletal:GTEx_v7_Nerve_Tibial:GTEx_v7_Pituitary:GTEx_v7_Thyroid:GTEx_v7_Uterus		No		7.724e-08	rs11012;rs199525	1
		ENSG00000267198	RP11-798G7.6	17	43623170	43640596	1	lincRNA					0	0	47	4.99564e-07	1.13225e-26	GTEx_v7_Esophagus_Mucosa:GTEx_v7_Skin_Sun_Exposed_Lower_leg		No		7.724e-08	rs11012;rs199525	1
		ENSG00000264070	DND1P1	17	43663237	43664295	1	pseudogene	644157	DND1P1			0	0	49	1.18065e-88	1.05224e-76	GTEx_v7_Adipose_Subcutaneous:GTEx_v7_Adipose_Visceral_Omentum:GTEx_v7_Adrenal_Gland:GTEx_v7_Cells_EBV-transformed_lymphocytes:GTEx_v7_Whole_Blood:GTEx_v7_Artery_Aorta:GTEx_v7_Artery_Coronary:GTEx_v7_Artery_Tibial:GTEx_v7_Brain_Amygdala:GTEx_v7_Brain_Anterior_cingulate_cortex_BA24:GTEx_v7_Brain_Caudate_basal_ganglia:GTEx_v7_Brain_Cerebellar_Hemisphere:GTEx_v7_Brain_Cerebellum:GTEx_v7_Brain_Cortex:…		No		7.724e-08	rs11012;rs199525	1
		ENSG00000263503	RP11-707O23.5	17	43678235	43679706	-1	pseudogene					0	0	49	8.07505e-100	1.06285e-82	GTEx_v7_Adipose_Subcutaneous:GTEx_v7_Adipose_Visceral_Omentum:GTEx_v7_Adrenal_Gland:GTEx_v7_Cells_EBV-transformed_lymphocytes:GTEx_v7_Whole_Blood:GTEx_v7_Artery_Aorta:GTEx_v7_Artery_Coronary:GTEx_v7_Artery_Tibial:GTEx_v7_Brain_Amygdala:GTEx_v7_Brain_Anterior_cingulate_cortex_BA24:GTEx_v7_Brain_Caudate_basal_ganglia:GTEx_v7_Brain_Cerebellar_Hemisphere:GTEx_v7_Brain_Cerebellum:GTEx_v7_Brain_Cortex:…		No		7.724e-08	rs11012;rs199525	1
		ENSG00000204652	RPS26P8	17	43685909	43686349	1	pseudogene	644191	RPS26P8			0	0	49	2.38787e-32	3.3436e-26	GTEx_v7_Adipose_Subcutaneous:GTEx_v7_Breast_Mammary_Tissue:GTEx_v7_Nerve_Tibial:GTEx_v7_Ovary:GTEx_v7_Pituitary:GTEx_v7_Skin_Not_Sun_Exposed_Suprapubic:GTEx_v7_Skin_Sun_Exposed_Lower_leg:GTEx_v7_Small_Intestine_Terminal_Ileum:GTEx_v7_Testis:GTEx_v7_Thyroid:GTEx_v7_Vagina		No		7.724e-08	rs11012;rs199525	1
		ENSG00000204650	CRHR1-IT1	17	43697694	43725582	1	pseudogene	147081	CRHR1-IT1			2	20.7	49	4.21407e-139	9.07833e-122	GTEx_v7_Adipose_Subcutaneous:GTEx_v7_Adipose_Visceral_Omentum:GTEx_v7_Adrenal_Gland:GTEx_v7_Cells_EBV-transformed_lymphocytes:GTEx_v7_Whole_Blood:GTEx_v7_Artery_Aorta:GTEx_v7_Artery_Coronary:GTEx_v7_Artery_Tibial:GTEx_v7_Brain_Amygdala:GTEx_v7_Brain_Anterior_cingulate_cortex_BA24:GTEx_v7_Brain_Caudate_basal_ganglia:GTEx_v7_Brain_Cerebellar_Hemisphere:GTEx_v7_Brain_Cerebellum:GTEx_v7_Brain_Cortex:…		No		7.724e-08	rs11012;rs199525	1
		ENSG00000120088	CRHR1	17	43699267	43913194	1	protein_coding	1394	CRHR1	0.792134	2.03809	9	20.7	64	1.2661e-17	2.37848e-13	CRBL:HIPP:MEDU:TCTX:WHMT:GTEx_v7_Adipose_Subcutaneous:GTEx_v7_Adipose_Visceral_Omentum:GTEx_v7_Breast_Mammary_Tissue:GTEx_v7_Esophagus_Gastroesophageal_Junction:GTEx_v7_Esophagus_Muscularis:GTEx_v7_Muscle_Skeletal:GTEx_v7_Nerve_Tibial		No		7.724e-08	rs11012;rs199525	1
		ENSG00000263715	RP11-105N13.4	17	43699274	43893909	1	processed_transcript	104909134				8	20.7	0					No		7.724e-08	rs11012;rs199525	1
		ENSG00000264589	MAPT-AS1	17	43921017	43972966	-1	antisense	100128977	MAPT-AS1			10	22.7	53	9.44942e-13	1.0217e-09	GTEx_v7_Brain_Cerebellum:GTEx_v7_Brain_Frontal_Cortex_BA9:GTEx_v7_Brain_Nucleus_accumbens_basal_ganglia:GTEx_v7_Muscle_Skeletal		No		2.614e-08	rs11012;rs199525	1
		ENSG00000185294	SPPL2C	17	43922256	43924438	1	protein_coding	162540	SPPL2C	2.29525e-05	0.187395	1	22.7	68	4.42284e-21	1.40086e-16	CRBL:GTEx_v7_Brain_Cerebellar_Hemisphere:GTEx_v7_Brain_Cerebellum:GTEx_v7_Brain_Frontal_Cortex_BA9		Yes	Neural_Progenitor_Cell	2.614e-08	rs11012;rs199525	1
		ENSG00000186868	MAPT	17	43971748	44105700	1	protein_coding	4137	MAPT	4.68265e-05	2.01024	11	34	68	3.95564e-71	2.438e-62	CRBL:MEDU:TCTX:GTEx_v7_Adipose_Subcutaneous:GTEx_v7_Artery_Aorta:GTEx_v7_Brain_Cerebellum:GTEx_v7_Colon_Sigmoid:GTEx_v7_Colon_Transverse:GTEx_v7_Esophagus_Mucosa:GTEx_v7_Heart_Left_Ventricle:GTEx_v7_Lung:GTEx_v7_Skin_Not_Sun_Exposed_Suprapubic:GTEx_v7_Skin_Sun_Exposed_Lower_leg:GTEx_v7_Spleen:GTEx_v7_Testis:GTEx_v7_Thyroid		No		2.614e-08	rs11012;rs199525	1
		ENSG00000262881	RP11-669E14.4	17	43985036	43988145	-1	antisense					1	14.49	53	6.14522e-24	1.44761e-18	GTEx_v7_Liver		No		2.614e-08	rs11012;rs199525	1
		ENSG00000256762	STH	17	44076616	44077060	1	protein_coding	246744	STH	0.00444467	0.274193	1	19.18	61	0.0017557	0.00467071	FCTX:TCTX:aveALL		Yes	Aorta	2.614e-08	rs11012;rs199525	1
		ENSG00000120071	KANSL1	17	44107282	44302733	-1	protein_coding	284058	KANSL1	0.999734	0.0589452	9	16.23	68	2.11659e-19	5.29716e-21	CRBL:FCTX:HIPP:MEDU:OCTX:TCTX:THAL:WHMT:aveALL:GTEx_v7_Adipose_Subcutaneous:GTEx_v7_Adipose_Visceral_Omentum:GTEx_v7_Cells_EBV-transformed_lymphocytes:GTEx_v7_Whole_Blood:GTEx_v7_Brain_Cerebellar_Hemisphere:GTEx_v7_Brain_Cerebellum:GTEx_v7_Esophagus_Mucosa:GTEx_v7_Lung:GTEx_v7_Muscle_Skeletal:GTEx_v7_Pituitary:GTEx_v7_Cells_Transformed_fibroblasts:GTEx_v7_Skin_Not_Sun_Exposed_Suprapubic:GTEx_v7_S…		No		2.614e-08	rs11012;rs199525	1
		ENSG00000262372	RP11-669E14.6	17	44112679	44113136	1	antisense					2	15.71	44	1.54241e-05	0.00407727	GTEx_v7_Testis		Yes	Aorta:Dorsolateral_Prefrontal_Cortex	7.724e-08	rs11012;rs199525	1
		ENSG00000252698	RNU7-101P	17	44204762	44204817	1	snRNA		RNU7-101P			1	16.23	0					Yes	Aorta:Neural_Progenitor_Cell		rs11012;rs199525	1
		ENSG00000214401	KANSL1-AS1	17	44270942	44274089	1	antisense	644246	KANSL1-AS1			2	13.7	53	1.14065e-109	4.4508e-98	GTEx_v7_Adipose_Subcutaneous:GTEx_v7_Adipose_Visceral_Omentum:GTEx_v7_Adrenal_Gland:GTEx_v7_Cells_EBV-transformed_lymphocytes:GTEx_v7_Whole_Blood:GTEx_v7_Artery_Aorta:GTEx_v7_Artery_Coronary:GTEx_v7_Artery_Tibial:GTEx_v7_Brain_Amygdala:GTEx_v7_Brain_Anterior_cingulate_cortex_BA24:GTEx_v7_Brain_Caudate_basal_ganglia:GTEx_v7_Brain_Cerebellar_Hemisphere:GTEx_v7_Brain_Cerebellum:GTEx_v7_Brain_Cortex:…		Yes	Aorta:Dorsolateral_Prefrontal_Cortex:Neural_Progenitor_Cell	2.614e-08	rs11012;rs199525	1
		ENSG00000262500	RP11-259G18.2	17	44320972	44322410	1	pseudogene					0	0	53	1.60315e-77	1.08474e-66	GTEx_v7_Adrenal_Gland:GTEx_v7_Whole_Blood:GTEx_v7_Brain_Amygdala:GTEx_v7_Brain_Anterior_cingulate_cortex_BA24:GTEx_v7_Brain_Caudate_basal_ganglia:GTEx_v7_Brain_Cerebellar_Hemisphere:GTEx_v7_Brain_Cerebellum:GTEx_v7_Brain_Cortex:GTEx_v7_Brain_Frontal_Cortex_BA9:GTEx_v7_Brain_Hippocampus:GTEx_v7_Brain_Hypothalamus:GTEx_v7_Brain_Nucleus_accumbens_basal_ganglia:GTEx_v7_Brain_Putamen_basal_ganglia:GTE…		No		2.614e-08	rs11012;rs199525	1
		ENSG00000262539	RP11-259G18.3	17	44336917	44337972	-1	pseudogene					0	0	53	3.15072e-94	6.01883e-82	GTEx_v7_Adipose_Subcutaneous:GTEx_v7_Adipose_Visceral_Omentum:GTEx_v7_Adrenal_Gland:GTEx_v7_Cells_EBV-transformed_lymphocytes:GTEx_v7_Whole_Blood:GTEx_v7_Artery_Aorta:GTEx_v7_Artery_Coronary:GTEx_v7_Artery_Tibial:GTEx_v7_Brain_Amygdala:GTEx_v7_Brain_Anterior_cingulate_cortex_BA24:GTEx_v7_Brain_Caudate_basal_ganglia:GTEx_v7_Brain_Cerebellar_Hemisphere:GTEx_v7_Brain_Cerebellum:GTEx_v7_Brain_Cortex:…		No		2.614e-08	rs11012;rs199525	1
		ENSG00000261575	RP11-259G18.1	17	44344403	44346060	1	pseudogene					0	0	53	2.6499e-46	1.72404e-39	GTEx_v7_Adipose_Subcutaneous:GTEx_v7_Adipose_Visceral_Omentum:GTEx_v7_Cells_EBV-transformed_lymphocytes:GTEx_v7_Artery_Aorta:GTEx_v7_Artery_Tibial:GTEx_v7_Brain_Amygdala:GTEx_v7_Brain_Anterior_cingulate_cortex_BA24:GTEx_v7_Brain_Caudate_basal_ganglia:GTEx_v7_Brain_Cerebellar_Hemisphere:GTEx_v7_Brain_Cerebellum:GTEx_v7_Brain_Cortex:GTEx_v7_Brain_Frontal_Cortex_BA9:GTEx_v7_Brain_Hypothalamus:GTEx_v…		No		2.614e-08	rs11012;rs199525	1
		ENSG00000228696	ARL17B	17	44352150	44439130	-1	protein_coding	100506084	ARL17B		-0.428243	0	0	53	3.17067e-27	8.14139e-22	GTEx_v7_Muscle_Skeletal:GTEx_v7_Skin_Sun_Exposed_Lower_leg:GTEx_v7_Testis		No		2.614e-08	rs11012;rs199525	1
		ENSG00000176681	LRRC37A	17	44370099	44415160	1	protein_coding	9884	LRRC37A	0.890487		0	0	68	1.0178e-31	2.8722e-58	HIPP:GTEx_v7_Adipose_Subcutaneous:GTEx_v7_Adipose_Visceral_Omentum:GTEx_v7_Whole_Blood:GTEx_v7_Artery_Aorta:GTEx_v7_Artery_Coronary:GTEx_v7_Artery_Tibial:GTEx_v7_Brain_Amygdala:GTEx_v7_Brain_Anterior_cingulate_cortex_BA24:GTEx_v7_Brain_Caudate_basal_ganglia:GTEx_v7_Brain_Cerebellar_Hemisphere:GTEx_v7_Brain_Cerebellum:GTEx_v7_Brain_Cortex:GTEx_v7_Brain_Frontal_Cortex_BA9:GTEx_v7_Brain_Hippocampus:…		No		2.614e-08	rs11012;rs199525	1
		ENSG00000238083	LRRC37A2	17	44588877	44633016	1	protein_coding	474170	LRRC37A2			1	16.27	68	1.38001e-86	6.33952e-75	CRBL:FCTX:HIPP:MEDU:OCTX:PUTM:SNIG:TCTX:THAL:WHMT:aveALL:GTEx_v7_Adipose_Subcutaneous:GTEx_v7_Adipose_Visceral_Omentum:GTEx_v7_Adrenal_Gland:GTEx_v7_Cells_EBV-transformed_lymphocytes:GTEx_v7_Whole_Blood:GTEx_v7_Artery_Aorta:GTEx_v7_Artery_Coronary:GTEx_v7_Artery_Tibial:GTEx_v7_Brain_Amygdala:GTEx_v7_Brain_Anterior_cingulate_cortex_BA24:GTEx_v7_Brain_Caudate_basal_ganglia:GTEx_v7_Brain_Cerebellar_…		No		2.614e-08	rs11012;rs199525	1
		ENSG00000185829	ARL17A	17	44594068	44657088	-1	protein_coding	51326	ARL17A		-2.38258	1	16.27	51	5.08371e-38	3.75525e-32	GTEx_v7_Adipose_Subcutaneous:GTEx_v7_Adipose_Visceral_Omentum:GTEx_v7_Adrenal_Gland:GTEx_v7_Whole_Blood:GTEx_v7_Artery_Aorta:GTEx_v7_Artery_Tibial:GTEx_v7_Brain_Amygdala:GTEx_v7_Brain_Anterior_cingulate_cortex_BA24:GTEx_v7_Brain_Caudate_basal_ganglia:GTEx_v7_Brain_Cerebellar_Hemisphere:GTEx_v7_Brain_Cerebellum:GTEx_v7_Brain_Cortex:GTEx_v7_Brain_Frontal_Cortex_BA9:GTEx_v7_Brain_Hippocampus:GTEx_v7…		No		2.614e-08	rs11012;rs199525	1
		ENSG00000232300	FAM215B	17	44636196	44640161	-1	sense_intronic	644297	FAM215B			0	0	51	1.13053e-22	1.47157e-18	GTEx_v7_Adipose_Subcutaneous:GTEx_v7_Brain_Cerebellar_Hemisphere:GTEx_v7_Brain_Cerebellum:GTEx_v7_Brain_Nucleus_accumbens_basal_ganglia:GTEx_v7_Esophagus_Gastroesophageal_Junction:GTEx_v7_Esophagus_Muscularis:GTEx_v7_Lung:GTEx_v7_Nerve_Tibial:GTEx_v7_Pituitary:GTEx_v7_Prostate:GTEx_v7_Skin_Sun_Exposed_Lower_leg:GTEx_v7_Thyroid		No		2.614e-08	rs11012;rs199525	1
		ENSG00000073969	NSF	17	44668035	44834830	1	protein_coding	4905	NSF	0.713682	-0.566247	1	16.01	50	8.6194e-08	5.96185e-06	GTEx_v7_Artery_Tibial:GTEx_v7_Esophagus_Mucosa:GTEx_v7_Nerve_Tibial:GTEx_v7_Cells_Transformed_fibroblasts:GTEx_v7_Testis		No		2.614e-08	rs11012;rs199525	1
		ENSG00000213326	RPS7P11	17	44798948	44799533	-1	pseudogene	644315	RPS7P11			1	16.01	0					No		6.066e-08	rs199525	1
		ENSG00000108379	WNT3	17	44839872	44910520	-1	protein_coding	7473	WNT3	0.946108	-0.191111	2	13.14	41	2.55015e-50	4.93282e-44	GTEx_v7_Adipose_Subcutaneous:GTEx_v7_Adrenal_Gland:GTEx_v7_Artery_Aorta:GTEx_v7_Artery_Coronary:GTEx_v7_Artery_Tibial:GTEx_v7_Breast_Mammary_Tissue:GTEx_v7_Colon_Sigmoid:GTEx_v7_Colon_Transverse:GTEx_v7_Esophagus_Gastroesophageal_Junction:GTEx_v7_Esophagus_Muscularis:GTEx_v7_Heart_Atrial_Appendage:GTEx_v7_Heart_Left_Ventricle:GTEx_v7_Lung:GTEx_v7_Muscle_Skeletal:GTEx_v7_Nerve_Tibial:GTEx_v7_Pancr…		No		2.614e-08	rs11012;rs199525	1
		ENSG00000263142	LRRC37A17P	17	45055847	45131935	1	pseudogene	644397	LRRC37A17P			0	0	19	4.57932e-10	8.49748e-07	GTEx_v7_Brain_Cerebellum:GTEx_v7_Esophagus_Mucosa:GTEx_v7_Testis		No		2.614e-08	rs11012;rs199525	1
		ENSG00000176809	LRRC37A3	17	62850430	62915598	-1	protein_coding	374819	LRRC37A3		-0.0971379	0	0	59	2.15133e-25	1.68414e-24	CRBL:FCTX:HIPP:MEDU:OCTX:PUTM:SNIG:TCTX:THAL:WHMT:aveALL		No		2.614e-08	rs11012;rs199525	1
		ENSG00000186665	C17orf58	17	65987217	65989765	-1	protein_coding	284018	C17orf58	0.0821564	0.225875	0	0	61	8.80656e-06	5.12235e-05	CRBL:MEDU:OCTX:TCTX		No		2.614e-08	rs11012;rs199525	1
	frontal pole	ENSG00000260944	RP11-463O9.5	16	86598751	86601367	-1	antisense	103752587				0	0	0					Yes	Neural_Progenitor_Cell	6.214e-08	rs12920553	1
		ENSG00000176692	FOXC2	16	86600857	86602539	1	protein_coding	2303	FOXC2			0	0	0					Yes	Neural_Progenitor_Cell	6.214e-08	rs12920553	1
		ENSG00000176678	FOXL1	16	86609974	86615303	1	protein_coding	2300	FOXL1	0.0639302	-1.05081	0	0	0					Yes	Neural_Progenitor_Cell	6.214e-08	rs12920553	1
		ENSG00000260456	C16orf95	16	87117168	87351022	-1	protein_coding	100506581	C16orf95		0.915814	1	14.71	0					No		6.214e-08	rs12920553	1
temporal	superior temporal	ENSG00000260944	RP11-463O9.5	16	86598751	86601367	-1	antisense	103752587				0	0	0					Yes	Neural_Progenitor_Cell	5.385e-12	rs4843227	3
		ENSG00000176692	FOXC2	16	86600857	86602539	1	protein_coding	2303	FOXC2			0	0	0					Yes	Neural_Progenitor_Cell	5.385e-12	rs4843227	3
		ENSG00000176678	FOXL1	16	86609974	86615303	1	protein_coding	2300	FOXL1	0.0639302	-1.05081	0	0	0					Yes	Neural_Progenitor_Cell	5.385e-12	rs4843227	3
		ENSG00000260456	C16orf95	16	87117168	87351022	-1	protein_coding	100506581	C16orf95		0.915814	1	14.71	0					No		5.385e-12	rs4843227	3
		ENSG00000261651	RP11-899L11.3	16	87249521	87250058	1	antisense					0	0	1	3.04321e-07	1.9851e-07	GTEx_v7_Testis		No		5.385e-12	rs4843227	3
		ENSG00000136448	NMT1	17	43128978	43186384	1	protein_coding	4836	NMT1	0.998501	0.0324477	0	0	28	9.03362e-07	1.23241e-24	GTEx_v7_Cells_Transformed_fibroblasts:GTEx_v7_Thyroid		No		2.882e-09	rs199504	4
		ENSG00000267121	CTD-2020K17.1	17	43268298	43299589	-1	antisense	339192				0	0	39	1.72944e-08	3.35754e-05	GTEx_v7_Brain_Cerebellar_Hemisphere:GTEx_v7_Brain_Cerebellum		No		2.882e-09	rs199504	4
		ENSG00000184922	FMNL1	17	43298811	43324687	1	protein_coding	752	FMNL1	0.999687		0	0	39	2.93523e-16	4.1654e-13	GTEx_v7_Brain_Cerebellar_Hemisphere:GTEx_v7_Brain_Cerebellum		No		2.882e-09	rs199504	4
		ENSG00000159314	ARHGAP27	17	43471275	43511787	-1	protein_coding	201176	ARHGAP27	0.00125584	-0.761628	0	0	40	5.80241e-26	1.01723e-27	GTEx_v7_Adipose_Visceral_Omentum:GTEx_v7_Cells_EBV-transformed_lymphocytes:GTEx_v7_Brain_Caudate_basal_ganglia:GTEx_v7_Brain_Nucleus_accumbens_basal_ganglia:GTEx_v7_Esophagus_Mucosa:GTEx_v7_Skin_Not_Sun_Exposed_Suprapubic:GTEx_v7_Skin_Sun_Exposed_Lower_leg:GTEx_v7_Testis		No		2.882e-09	rs199504	4
		ENSG00000267344	CTB-39G8.3	17	43474298	43474843	1	antisense					0	0	40	3.42655e-07	1.43074e-05	GTEx_v7_Esophagus_Mucosa:GTEx_v7_Lung:GTEx_v7_Skin_Not_Sun_Exposed_Suprapubic		No		2.882e-09	rs199504	4
		ENSG00000225190	PLEKHM1	17	43513266	43568115	-1	protein_coding	9842	PLEKHM1	0.840543	-0.663068	0	0	55	9.58743e-32	4.43474e-26	CRBL:GTEx_v7_Adipose_Subcutaneous:GTEx_v7_Adrenal_Gland:GTEx_v7_Brain_Cerebellar_Hemisphere:GTEx_v7_Brain_Cerebellum:GTEx_v7_Brain_Cortex:GTEx_v7_Brain_Nucleus_accumbens_basal_ganglia:GTEx_v7_Esophagus_Mucosa:GTEx_v7_Esophagus_Muscularis:GTEx_v7_Lung:GTEx_v7_Muscle_Skeletal:GTEx_v7_Testis		No		2.882e-09	rs199504	4
		ENSG00000236234	AC091132.1	17	43530210	43541431	1	antisense					0	0	40	4.78616e-10	1.24929e-07	GTEx_v7_Cells_EBV-transformed_lymphocytes:GTEx_v7_Brain_Cerebellar_Hemisphere:GTEx_v7_Brain_Cerebellum:GTEx_v7_Esophagus_Mucosa:GTEx_v7_Testis		No		2.882e-09	rs199504	4
		ENSG00000214425	LRRC37A4P	17	43578685	43627701	-1	pseudogene	55073	LRRC37A4P			0	0	40	3.03446e-122	2.93003e-106	GTEx_v7_Adipose_Subcutaneous:GTEx_v7_Adipose_Visceral_Omentum:GTEx_v7_Adrenal_Gland:GTEx_v7_Cells_EBV-transformed_lymphocytes:GTEx_v7_Whole_Blood:GTEx_v7_Artery_Aorta:GTEx_v7_Artery_Coronary:GTEx_v7_Artery_Tibial:GTEx_v7_Brain_Amygdala:GTEx_v7_Brain_Anterior_cingulate_cortex_BA24:GTEx_v7_Brain_Caudate_basal_ganglia:GTEx_v7_Brain_Cerebellar_Hemisphere:GTEx_v7_Brain_Cerebellum:GTEx_v7_Brain_Cortex:…		No		2.882e-09	rs199504	4
		ENSG00000131484	RP11-798G7.5	17	43580626	43612076	1	antisense					0	0	40	4.01219e-16	7.07054e-24	GTEx_v7_Adipose_Subcutaneous:GTEx_v7_Adipose_Visceral_Omentum:GTEx_v7_Brain_Cerebellar_Hemisphere:GTEx_v7_Brain_Cerebellum:GTEx_v7_Breast_Mammary_Tissue:GTEx_v7_Esophagus_Gastroesophageal_Junction:GTEx_v7_Esophagus_Mucosa:GTEx_v7_Lung:GTEx_v7_Nerve_Tibial:GTEx_v7_Skin_Not_Sun_Exposed_Suprapubic:GTEx_v7_Skin_Sun_Exposed_Lower_leg:GTEx_v7_Spleen:GTEx_v7_Testis:GTEx_v7_Thyroid		No		2.882e-09	rs199504	4
		ENSG00000266918	RP11-798G7.8	17	43608943	43611204	1	lincRNA					0	0	40	5.72258e-17	2.94878e-17	GTEx_v7_Brain_Cerebellar_Hemisphere:GTEx_v7_Brain_Cerebellum:GTEx_v7_Colon_Sigmoid:GTEx_v7_Colon_Transverse:GTEx_v7_Lung:GTEx_v7_Muscle_Skeletal:GTEx_v7_Nerve_Tibial:GTEx_v7_Pituitary:GTEx_v7_Thyroid:GTEx_v7_Uterus		No		2.882e-09	rs199504	4
		ENSG00000267198	RP11-798G7.6	17	43623170	43640596	1	lincRNA					0	0	40	4.99564e-07	1.13225e-26	GTEx_v7_Esophagus_Mucosa:GTEx_v7_Skin_Sun_Exposed_Lower_leg		No		2.882e-09	rs199504	4
		ENSG00000264070	DND1P1	17	43663237	43664295	1	pseudogene	644157	DND1P1			0	0	40	1.18065e-88	1.05224e-76	GTEx_v7_Adipose_Subcutaneous:GTEx_v7_Adipose_Visceral_Omentum:GTEx_v7_Adrenal_Gland:GTEx_v7_Cells_EBV-transformed_lymphocytes:GTEx_v7_Whole_Blood:GTEx_v7_Artery_Aorta:GTEx_v7_Artery_Coronary:GTEx_v7_Artery_Tibial:GTEx_v7_Brain_Amygdala:GTEx_v7_Brain_Anterior_cingulate_cortex_BA24:GTEx_v7_Brain_Caudate_basal_ganglia:GTEx_v7_Brain_Cerebellar_Hemisphere:GTEx_v7_Brain_Cerebellum:GTEx_v7_Brain_Cortex:…		No		2.882e-09	rs199504	4
		ENSG00000263503	RP11-707O23.5	17	43678235	43679706	-1	pseudogene					0	0	40	8.07505e-100	1.06285e-82	GTEx_v7_Adipose_Subcutaneous:GTEx_v7_Adipose_Visceral_Omentum:GTEx_v7_Adrenal_Gland:GTEx_v7_Cells_EBV-transformed_lymphocytes:GTEx_v7_Whole_Blood:GTEx_v7_Artery_Aorta:GTEx_v7_Artery_Coronary:GTEx_v7_Artery_Tibial:GTEx_v7_Brain_Amygdala:GTEx_v7_Brain_Anterior_cingulate_cortex_BA24:GTEx_v7_Brain_Caudate_basal_ganglia:GTEx_v7_Brain_Cerebellar_Hemisphere:GTEx_v7_Brain_Cerebellum:GTEx_v7_Brain_Cortex:…		No		2.882e-09	rs199504	4
		ENSG00000204652	RPS26P8	17	43685909	43686349	1	pseudogene	644191	RPS26P8			0	0	40	2.38787e-32	3.3436e-26	GTEx_v7_Adipose_Subcutaneous:GTEx_v7_Breast_Mammary_Tissue:GTEx_v7_Nerve_Tibial:GTEx_v7_Ovary:GTEx_v7_Pituitary:GTEx_v7_Skin_Not_Sun_Exposed_Suprapubic:GTEx_v7_Skin_Sun_Exposed_Lower_leg:GTEx_v7_Small_Intestine_Terminal_Ileum:GTEx_v7_Testis:GTEx_v7_Thyroid:GTEx_v7_Vagina		No		2.882e-09	rs199504	4
		ENSG00000204650	CRHR1-IT1	17	43697694	43725582	1	pseudogene	147081	CRHR1-IT1			0	0	40	4.21407e-139	9.07833e-122	GTEx_v7_Adipose_Subcutaneous:GTEx_v7_Adipose_Visceral_Omentum:GTEx_v7_Adrenal_Gland:GTEx_v7_Cells_EBV-transformed_lymphocytes:GTEx_v7_Whole_Blood:GTEx_v7_Artery_Aorta:GTEx_v7_Artery_Coronary:GTEx_v7_Artery_Tibial:GTEx_v7_Brain_Amygdala:GTEx_v7_Brain_Anterior_cingulate_cortex_BA24:GTEx_v7_Brain_Caudate_basal_ganglia:GTEx_v7_Brain_Cerebellar_Hemisphere:GTEx_v7_Brain_Cerebellum:GTEx_v7_Brain_Cortex:…		No		2.882e-09	rs199504	4
		ENSG00000120088	CRHR1	17	43699267	43913194	1	protein_coding	1394	CRHR1	0.792134	2.03809	4	19.83	55	1.2661e-17	2.37848e-13	CRBL:HIPP:MEDU:TCTX:WHMT:GTEx_v7_Adipose_Subcutaneous:GTEx_v7_Adipose_Visceral_Omentum:GTEx_v7_Breast_Mammary_Tissue:GTEx_v7_Esophagus_Gastroesophageal_Junction:GTEx_v7_Esophagus_Muscularis:GTEx_v7_Muscle_Skeletal:GTEx_v7_Nerve_Tibial		No		2.882e-09	rs199504	4
		ENSG00000263715	RP11-105N13.4	17	43699274	43893909	1	processed_transcript	104909134				3	19.83	0					No		2.882e-09	rs199504	4
		ENSG00000264589	MAPT-AS1	17	43921017	43972966	-1	antisense	100128977	MAPT-AS1			10	22.7	44	9.44942e-13	1.0217e-09	GTEx_v7_Brain_Cerebellum:GTEx_v7_Brain_Frontal_Cortex_BA9:GTEx_v7_Brain_Nucleus_accumbens_basal_ganglia:GTEx_v7_Muscle_Skeletal		No		7.341e-10	rs199504	4
		ENSG00000185294	SPPL2C	17	43922256	43924438	1	protein_coding	162540	SPPL2C	2.29525e-05	0.187395	1	22.7	59	7.29406e-21	1.40086e-16	CRBL:GTEx_v7_Brain_Cerebellar_Hemisphere:GTEx_v7_Brain_Cerebellum:GTEx_v7_Brain_Frontal_Cortex_BA9		No		7.341e-10	rs199504	4
		ENSG00000186868	MAPT	17	43971748	44105700	1	protein_coding	4137	MAPT	4.68265e-05	2.01024	11	34	59	3.95564e-71	2.438e-62	CRBL:MEDU:TCTX:GTEx_v7_Adipose_Subcutaneous:GTEx_v7_Artery_Aorta:GTEx_v7_Brain_Cerebellum:GTEx_v7_Colon_Sigmoid:GTEx_v7_Colon_Transverse:GTEx_v7_Esophagus_Mucosa:GTEx_v7_Heart_Left_Ventricle:GTEx_v7_Lung:GTEx_v7_Skin_Not_Sun_Exposed_Suprapubic:GTEx_v7_Skin_Sun_Exposed_Lower_leg:GTEx_v7_Spleen:GTEx_v7_Testis:GTEx_v7_Thyroid		No		7.341e-10	rs199504	4
		ENSG00000262881	RP11-669E14.4	17	43985036	43988145	-1	antisense					1	14.49	44	6.14522e-24	1.44761e-18	GTEx_v7_Liver		No		7.341e-10	rs199504	4
		ENSG00000256762	STH	17	44076616	44077060	1	protein_coding	246744	STH	0.00444467	0.274193	1	19.18	53	0.0017557	0.00467071	FCTX:TCTX:aveALL		Yes	Aorta	7.341e-10	rs199504	4
		ENSG00000120071	KANSL1	17	44107282	44302733	-1	protein_coding	284058	KANSL1	0.999734	0.0589452	9	16.23	59	2.11659e-19	5.29716e-21	CRBL:FCTX:HIPP:MEDU:OCTX:TCTX:THAL:WHMT:aveALL:GTEx_v7_Adipose_Subcutaneous:GTEx_v7_Adipose_Visceral_Omentum:GTEx_v7_Cells_EBV-transformed_lymphocytes:GTEx_v7_Whole_Blood:GTEx_v7_Brain_Cerebellar_Hemisphere:GTEx_v7_Brain_Cerebellum:GTEx_v7_Esophagus_Mucosa:GTEx_v7_Lung:GTEx_v7_Muscle_Skeletal:GTEx_v7_Pituitary:GTEx_v7_Cells_Transformed_fibroblasts:GTEx_v7_Skin_Not_Sun_Exposed_Suprapubic:GTEx_v7_S…		No		7.341e-10	rs199504	4
		ENSG00000262372	RP11-669E14.6	17	44112679	44113136	1	antisense					2	15.71	37	1.54241e-05	0.00407727	GTEx_v7_Testis		Yes	Aorta:Dorsolateral_Prefrontal_Cortex	2.882e-09	rs199504	4
		ENSG00000252698	RNU7-101P	17	44204762	44204817	1	snRNA		RNU7-101P			1	16.23	0					Yes	Aorta:Neural_Progenitor_Cell		rs199504	4
		ENSG00000214401	KANSL1-AS1	17	44270942	44274089	1	antisense	644246	KANSL1-AS1			2	13.7	44	1.14065e-109	4.4508e-98	GTEx_v7_Adipose_Subcutaneous:GTEx_v7_Adipose_Visceral_Omentum:GTEx_v7_Adrenal_Gland:GTEx_v7_Cells_EBV-transformed_lymphocytes:GTEx_v7_Whole_Blood:GTEx_v7_Artery_Aorta:GTEx_v7_Artery_Coronary:GTEx_v7_Artery_Tibial:GTEx_v7_Brain_Amygdala:GTEx_v7_Brain_Anterior_cingulate_cortex_BA24:GTEx_v7_Brain_Caudate_basal_ganglia:GTEx_v7_Brain_Cerebellar_Hemisphere:GTEx_v7_Brain_Cerebellum:GTEx_v7_Brain_Cortex:…		Yes	Aorta:Dorsolateral_Prefrontal_Cortex:Neural_Progenitor_Cell	7.341e-10	rs199504	4
		ENSG00000262500	RP11-259G18.2	17	44320972	44322410	1	pseudogene					0	0	44	1.60315e-77	1.08474e-66	GTEx_v7_Adrenal_Gland:GTEx_v7_Whole_Blood:GTEx_v7_Brain_Amygdala:GTEx_v7_Brain_Anterior_cingulate_cortex_BA24:GTEx_v7_Brain_Caudate_basal_ganglia:GTEx_v7_Brain_Cerebellar_Hemisphere:GTEx_v7_Brain_Cerebellum:GTEx_v7_Brain_Cortex:GTEx_v7_Brain_Frontal_Cortex_BA9:GTEx_v7_Brain_Hippocampus:GTEx_v7_Brain_Hypothalamus:GTEx_v7_Brain_Nucleus_accumbens_basal_ganglia:GTEx_v7_Brain_Putamen_basal_ganglia:GTE…		No		7.341e-10	rs199504	4
		ENSG00000262539	RP11-259G18.3	17	44336917	44337972	-1	pseudogene					0	0	44	3.15072e-94	6.01883e-82	GTEx_v7_Adipose_Subcutaneous:GTEx_v7_Adipose_Visceral_Omentum:GTEx_v7_Adrenal_Gland:GTEx_v7_Cells_EBV-transformed_lymphocytes:GTEx_v7_Whole_Blood:GTEx_v7_Artery_Aorta:GTEx_v7_Artery_Coronary:GTEx_v7_Artery_Tibial:GTEx_v7_Brain_Amygdala:GTEx_v7_Brain_Anterior_cingulate_cortex_BA24:GTEx_v7_Brain_Caudate_basal_ganglia:GTEx_v7_Brain_Cerebellar_Hemisphere:GTEx_v7_Brain_Cerebellum:GTEx_v7_Brain_Cortex:…		No		7.341e-10	rs199504	4
		ENSG00000261575	RP11-259G18.1	17	44344403	44346060	1	pseudogene					0	0	44	2.6499e-46	1.72404e-39	GTEx_v7_Adipose_Subcutaneous:GTEx_v7_Adipose_Visceral_Omentum:GTEx_v7_Cells_EBV-transformed_lymphocytes:GTEx_v7_Artery_Aorta:GTEx_v7_Artery_Tibial:GTEx_v7_Brain_Amygdala:GTEx_v7_Brain_Anterior_cingulate_cortex_BA24:GTEx_v7_Brain_Caudate_basal_ganglia:GTEx_v7_Brain_Cerebellar_Hemisphere:GTEx_v7_Brain_Cerebellum:GTEx_v7_Brain_Cortex:GTEx_v7_Brain_Frontal_Cortex_BA9:GTEx_v7_Brain_Hypothalamus:GTEx_v…		No		7.341e-10	rs199504	4
		ENSG00000228696	ARL17B	17	44352150	44439130	-1	protein_coding	100506084	ARL17B		-0.428243	0	0	44	3.17067e-27	8.14139e-22	GTEx_v7_Muscle_Skeletal:GTEx_v7_Skin_Sun_Exposed_Lower_leg:GTEx_v7_Testis		No		7.341e-10	rs199504	4
		ENSG00000176681	LRRC37A	17	44370099	44415160	1	protein_coding	9884	LRRC37A	0.890487		0	0	59	1.0178e-31	2.8722e-58	HIPP:GTEx_v7_Adipose_Subcutaneous:GTEx_v7_Adipose_Visceral_Omentum:GTEx_v7_Whole_Blood:GTEx_v7_Artery_Aorta:GTEx_v7_Artery_Coronary:GTEx_v7_Artery_Tibial:GTEx_v7_Brain_Amygdala:GTEx_v7_Brain_Anterior_cingulate_cortex_BA24:GTEx_v7_Brain_Caudate_basal_ganglia:GTEx_v7_Brain_Cerebellar_Hemisphere:GTEx_v7_Brain_Cerebellum:GTEx_v7_Brain_Cortex:GTEx_v7_Brain_Frontal_Cortex_BA9:GTEx_v7_Brain_Hippocampus:…		No		7.341e-10	rs199504	4
		ENSG00000238083	LRRC37A2	17	44588877	44633016	1	protein_coding	474170	LRRC37A2			1	16.27	59	1.38001e-86	6.33952e-75	CRBL:FCTX:HIPP:MEDU:OCTX:PUTM:SNIG:TCTX:THAL:WHMT:aveALL:GTEx_v7_Adipose_Subcutaneous:GTEx_v7_Adipose_Visceral_Omentum:GTEx_v7_Adrenal_Gland:GTEx_v7_Cells_EBV-transformed_lymphocytes:GTEx_v7_Whole_Blood:GTEx_v7_Artery_Aorta:GTEx_v7_Artery_Coronary:GTEx_v7_Artery_Tibial:GTEx_v7_Brain_Amygdala:GTEx_v7_Brain_Anterior_cingulate_cortex_BA24:GTEx_v7_Brain_Caudate_basal_ganglia:GTEx_v7_Brain_Cerebellar_…		No		7.341e-10	rs199504	4
		ENSG00000185829	ARL17A	17	44594068	44657088	-1	protein_coding	51326	ARL17A		-2.38258	1	16.27	44	5.08371e-38	3.75525e-32	GTEx_v7_Adipose_Subcutaneous:GTEx_v7_Adipose_Visceral_Omentum:GTEx_v7_Adrenal_Gland:GTEx_v7_Whole_Blood:GTEx_v7_Artery_Aorta:GTEx_v7_Artery_Tibial:GTEx_v7_Brain_Amygdala:GTEx_v7_Brain_Anterior_cingulate_cortex_BA24:GTEx_v7_Brain_Caudate_basal_ganglia:GTEx_v7_Brain_Cerebellar_Hemisphere:GTEx_v7_Brain_Cerebellum:GTEx_v7_Brain_Cortex:GTEx_v7_Brain_Frontal_Cortex_BA9:GTEx_v7_Brain_Hippocampus:GTEx_v7…		No		7.341e-10	rs199504	4
		ENSG00000232300	FAM215B	17	44636196	44640161	-1	sense_intronic	644297	FAM215B			0	0	44	1.13053e-22	1.47157e-18	GTEx_v7_Adipose_Subcutaneous:GTEx_v7_Brain_Cerebellar_Hemisphere:GTEx_v7_Brain_Cerebellum:GTEx_v7_Brain_Nucleus_accumbens_basal_ganglia:GTEx_v7_Esophagus_Gastroesophageal_Junction:GTEx_v7_Esophagus_Muscularis:GTEx_v7_Lung:GTEx_v7_Nerve_Tibial:GTEx_v7_Pituitary:GTEx_v7_Prostate:GTEx_v7_Skin_Sun_Exposed_Lower_leg:GTEx_v7_Thyroid		No		7.341e-10	rs199504	4
		ENSG00000073969	NSF	17	44668035	44834830	1	protein_coding	4905	NSF	0.713682	-0.566247	1	16.01	43	8.6194e-08	5.96185e-06	GTEx_v7_Artery_Tibial:GTEx_v7_Esophagus_Mucosa:GTEx_v7_Nerve_Tibial:GTEx_v7_Cells_Transformed_fibroblasts:GTEx_v7_Testis		No		7.341e-10	rs199504	4
		ENSG00000213326	RPS7P11	17	44798948	44799533	-1	pseudogene	644315	RPS7P11			1	16.01	0					No		1.233e-09	rs199504	4
		ENSG00000108379	WNT3	17	44839872	44910520	-1	protein_coding	7473	WNT3	0.946108	-0.191111	2	13.14	41	2.55015e-50	4.93282e-44	GTEx_v7_Adipose_Subcutaneous:GTEx_v7_Adrenal_Gland:GTEx_v7_Artery_Aorta:GTEx_v7_Artery_Coronary:GTEx_v7_Artery_Tibial:GTEx_v7_Breast_Mammary_Tissue:GTEx_v7_Colon_Sigmoid:GTEx_v7_Colon_Transverse:GTEx_v7_Esophagus_Gastroesophageal_Junction:GTEx_v7_Esophagus_Muscularis:GTEx_v7_Heart_Atrial_Appendage:GTEx_v7_Heart_Left_Ventricle:GTEx_v7_Lung:GTEx_v7_Muscle_Skeletal:GTEx_v7_Nerve_Tibial:GTEx_v7_Pancr…		No		7.341e-10	rs199504	4
		ENSG00000263142	LRRC37A17P	17	45055847	45131935	1	pseudogene	644397	LRRC37A17P			0	0	19	4.57932e-10	8.49748e-07	GTEx_v7_Brain_Cerebellum:GTEx_v7_Esophagus_Mucosa:GTEx_v7_Testis		No		7.341e-10	rs199504	4
		ENSG00000176809	LRRC37A3	17	62850430	62915598	-1	protein_coding	374819	LRRC37A3		-0.0971379	0	0	51	2.15133e-25	1.68414e-24	CRBL:FCTX:HIPP:MEDU:OCTX:PUTM:SNIG:TCTX:THAL:WHMT:aveALL		No		7.388e-10	rs199504	4
		ENSG00000186665	C17orf58	17	65987217	65989765	-1	protein_coding	284018	C17orf58	0.0821564	0.225875	0	0	53	8.80656e-06	5.12235e-05	CRBL:MEDU:OCTX:TCTX		No		7.341e-10	rs199504	4
	parahippocampal	ENSG00000259731	RP11-326N17.1	15	39048755	39051614	-1	lincRNA					0	0	0					Yes	Aorta:Neural_Progenitor_Cell	0.0002817	rs2411299	2
		ENSG00000259278	RP11-62C7.2	15	39311434	39317119	1	lincRNA					0	0	0					Yes	Neural_Progenitor_Cell	0.0002817	rs2411299	2
		ENSG00000259423	RP11-265N7.2	15	39459940	39472231	1	lincRNA					0	0	0					Yes	Neural_Progenitor_Cell	0.0002817	rs2411299	2
		ENSG00000259450	RP11-265N7.1	15	39480639	39486510	-1	lincRNA					0	0	0					Yes	Neural_Progenitor_Cell	0.0002817	rs2411299	2
		ENSG00000259390	RP11-27M9.1	15	39804607	39812055	-1	lincRNA					0	0	0					Yes	Aorta	0.0002817	rs2411299	2
		ENSG00000137801	THBS1	15	39873280	39891667	1	protein_coding	7057	THBS1	0.999073	0.270686	1	13.12	0					No		0.0002817	rs2411299	2
		ENSG00000259279	CTD-2033D15.1	15	39885781	39886432	-1	antisense					1	13.12	0					No		0.0002817	rs2411299	2
		ENSG00000150667	FSIP1	15	39892232	40075031	-1	protein_coding	161835	FSIP1	4.51253e-07	0.0658521	1	15.39	0					No		1.613e-06	rs2411299	2
		ENSG00000128944	KNSTRN	15	40674922	40686447	1	protein_coding	90417	KNSTRN	3.15834e-07	0.229116	0	0	2	2.58523e-06	8.22668e-26	GTEx_v7_Colon_Transverse		No		1.613e-06	rs2411299	2
parietal	superior parietal	ENSG00000198121	LPAR1	9	113635543	113800981	-1	protein_coding	1902	LPAR1	0.00141898	0.680565	0	0	2	9.43249e-09	4.93418e-05	GTEx_v7_Lung		No			rs7039165	2
		ENSG00000260944	RP11-463O9.5	16	86598751	86601367	-1	antisense	103752587				0	0	0					Yes	Neural_Progenitor_Cell	1.705e-13	rs9937293;rs12919133	3
		ENSG00000176692	FOXC2	16	86600857	86602539	1	protein_coding	2303	FOXC2			0	0	0					Yes	Neural_Progenitor_Cell	1.705e-13	rs9937293;rs12919133	3
		ENSG00000176678	FOXL1	16	86609974	86615303	1	protein_coding	2300	FOXL1	0.0639302	-1.05081	0	0	0					Yes	Neural_Progenitor_Cell	1.705e-13	rs9937293;rs12919133	3
		ENSG00000260456	C16orf95	16	87117168	87351022	-1	protein_coding	100506581	C16orf95		0.915814	2	14.71	0					No		1.705e-13	rs9937293;rs12919133	3
		ENSG00000261095	RP11-899L11.1	16	87245728	87260036	1	lincRNA	101928708				1	13.96	0					No		7.257e-08	rs12919133	3
		ENSG00000261651	RP11-899L11.3	16	87249521	87250058	1	antisense					1	13.96	2	9.02728e-10	1.9851e-07	GTEx_v7_Testis		No		1.705e-13	rs9937293;rs12919133	3
	postcentral	ENSG00000207264	RNU6-15P	10	21610890	21610996	1	snRNA	100302741	RNU6-15P			0	0	0					Yes	Neural_Progenitor_Cell	2.76e-08	rs12357321	1
		ENSG00000199222	Y_RNA	10	21770645	21770746	1	misc_RNA					0	0	0					Yes	Neural_Progenitor_Cell	3.089e-07	rs12357321	1
		ENSG00000251749	U3	10	21774567	21774666	1	snoRNA					1	14.33	0					Yes	Neural_Progenitor_Cell	2.76e-08	rs12357321	1
		ENSG00000204682	CASC10	10	21781587	21786191	-1	protein_coding	399726	CASC10	0.0200549	-1.90404	1	14.33	2	7.68679e-06	0.00034744	GTEx_v7_Skin_Sun_Exposed_Lower_leg:GTEx_v7_Testis		Yes	Neural_Progenitor_Cell	2.76e-08	rs12357321	1
		ENSG00000222071	MIR1915	10	21785491	21785570	-1	miRNA	100302129	MIR1915			1	14.33	0					Yes	Neural_Progenitor_Cell	2.76e-08	rs12357321	1
		ENSG00000180592	SKIDA1	10	21802407	21814611	-1	protein_coding	387640	SKIDA1		-1.17475	0	0	0					Yes	Neural_Progenitor_Cell	2.76e-08	rs12357321	1
		ENSG00000078403	MLLT10	10	21823094	22032559	1	protein_coding	8028	MLLT10	0.999584	-0.518307	1	12.91	1	8.94367e-06	0.00236481	GTEx_v7_Skin_Sun_Exposed_Lower_leg		Yes	Neural_Progenitor_Cell	2.76e-08	rs12357321	1
		ENSG00000201364	RN7SKP37	10	22222072	22222367	1	misc_RNA	106480844	RN7SKP37			0	0	0					Yes	Neural_Progenitor_Cell	2.76e-08	rs12357321	1
		ENSG00000223601	EBLN1	10	22497743	22498950	-1	protein_coding	340900	EBLN1	6.91019e-05	-0.17263	0	0	0					Yes	Aorta	2.76e-08	rs12357321	1
		ENSG00000260205	RP11-108B14.5	10	22507003	22510097	1	lincRNA					0	0	0					Yes	Aorta	2.76e-08	rs12357321	1
		ENSG00000227462	RP11-108B14.4	10	22514627	22514953	1	pseudogene					0	0	0					Yes	Aorta	2.76e-08	rs12357321	1
		ENSG00000148444	COMMD3	10	22604903	22609235	1	protein_coding	23412	COMMD3	0.00742011		0	0	0					Yes	Aorta:Hippocampus:Neural_Progenitor_Cell	2.76e-08	rs12357321	1
		ENSG00000269897	COMMD3-BMI1	10	22605317	22618471	1	protein_coding	100532731	COMMD3-BMI1	0.0225993		0	0	0					Yes	Aorta:Hippocampus:Neural_Progenitor_Cell	2.76e-08	rs12357321	1
		ENSG00000168283	BMI1	10	22610140	22620413	1	protein_coding	648	BMI1	0.515145	-0.143841	0	0	0					Yes	Aorta:Hippocampus:Neural_Progenitor_Cell	2.76e-08	rs12357321	1
		ENSG00000272516	RP11-573G6.9	10	22621333	22621916	1	lincRNA					0	0	0					Yes	Aorta:Hippocampus:Neural_Progenitor_Cell	2.76e-08	rs12357321	1
		ENSG00000271981	RP11-573G6.8	10	22621516	22621910	-1	lincRNA					0	0	0					Yes	Aorta:Hippocampus:Neural_Progenitor_Cell	2.76e-08	rs12357321	1
		ENSG00000272366	RP11-573G6.10	10	22629306	22629544	-1	lincRNA					0	0	0					Yes	Aorta:Hippocampus:Neural_Progenitor_Cell	2.76e-08	rs12357321	1
		ENSG00000077327	SPAG6	10	22634399	22743153	1	protein_coding	9576	SPAG6	7.41292e-06	-0.814068	0	0	0					Yes	Aorta:Hippocampus:Neural_Progenitor_Cell	2.76e-08	rs12357321	1
		ENSG00000184922	FMNL1	17	43298811	43324687	1	protein_coding	752	FMNL1	0.999687		0	0	2	1.23791e-07	4.1654e-13	GTEx_v7_Brain_Cerebellar_Hemisphere:GTEx_v7_Brain_Cerebellum		No		9.149e-07	rs12944712	3
		ENSG00000159314	ARHGAP27	17	43471275	43511787	-1	protein_coding	201176	ARHGAP27	0.00125584	-0.761628	0	0	2	5.8219e-08	1.01723e-27	GTEx_v7_Cells_EBV-transformed_lymphocytes:GTEx_v7_Esophagus_Mucosa:GTEx_v7_Esophagus_Muscularis:GTEx_v7_Skin_Not_Sun_Exposed_Suprapubic:GTEx_v7_Skin_Sun_Exposed_Lower_leg		No		9.149e-07	rs12944712	3
		ENSG00000225190	PLEKHM1	17	43513266	43568115	-1	protein_coding	9842	PLEKHM1	0.840543	-0.663068	0	0	2	1.85215e-13	4.43474e-26	GTEx_v7_Brain_Cerebellar_Hemisphere:GTEx_v7_Brain_Cerebellum:GTEx_v7_Esophagus_Mucosa		No		9.149e-07	rs12944712	3
		ENSG00000214425	LRRC37A4P	17	43578685	43627701	-1	pseudogene	55073	LRRC37A4P			0	0	2	2.64988e-22	2.93003e-106	GTEx_v7_Adipose_Subcutaneous:GTEx_v7_Adipose_Visceral_Omentum:GTEx_v7_Adrenal_Gland:GTEx_v7_Cells_EBV-transformed_lymphocytes:GTEx_v7_Whole_Blood:GTEx_v7_Artery_Aorta:GTEx_v7_Artery_Coronary:GTEx_v7_Artery_Tibial:GTEx_v7_Brain_Anterior_cingulate_cortex_BA24:GTEx_v7_Brain_Caudate_basal_ganglia:GTEx_v7_Brain_Cerebellar_Hemisphere:GTEx_v7_Brain_Cerebellum:GTEx_v7_Brain_Cortex:GTEx_v7_Brain_Frontal_C…		No		9.149e-07	rs12944712	3
		ENSG00000131484	RP11-798G7.5	17	43580626	43612076	1	antisense					0	0	2	2.09024e-09	7.07054e-24	GTEx_v7_Brain_Cerebellar_Hemisphere:GTEx_v7_Brain_Cerebellum:GTEx_v7_Esophagus_Mucosa:GTEx_v7_Lung:GTEx_v7_Skin_Sun_Exposed_Lower_leg:GTEx_v7_Testis:GTEx_v7_Thyroid		No		9.149e-07	rs12944712	3
		ENSG00000266918	RP11-798G7.8	17	43608943	43611204	1	lincRNA					0	0	2	1.64911e-07	9.61233e-14	GTEx_v7_Artery_Aorta:GTEx_v7_Muscle_Skeletal		No		9.149e-07	rs12944712	3
		ENSG00000264070	DND1P1	17	43663237	43664295	1	pseudogene	644157	DND1P1			0	0	2	7.95615e-23	1.05224e-76	GTEx_v7_Adipose_Subcutaneous:GTEx_v7_Adipose_Visceral_Omentum:GTEx_v7_Adrenal_Gland:GTEx_v7_Cells_EBV-transformed_lymphocytes:GTEx_v7_Whole_Blood:GTEx_v7_Artery_Aorta:GTEx_v7_Artery_Coronary:GTEx_v7_Artery_Tibial:GTEx_v7_Brain_Amygdala:GTEx_v7_Brain_Anterior_cingulate_cortex_BA24:GTEx_v7_Brain_Caudate_basal_ganglia:GTEx_v7_Brain_Cortex:GTEx_v7_Brain_Frontal_Cortex_BA9:GTEx_v7_Brain_Nucleus_accumb…		No		9.149e-07	rs12944712	3
		ENSG00000263503	RP11-707O23.5	17	43678235	43679706	-1	pseudogene					0	0	2	2.79592e-18	1.06285e-82	GTEx_v7_Adipose_Subcutaneous:GTEx_v7_Adipose_Visceral_Omentum:GTEx_v7_Adrenal_Gland:GTEx_v7_Cells_EBV-transformed_lymphocytes:GTEx_v7_Whole_Blood:GTEx_v7_Artery_Aorta:GTEx_v7_Artery_Coronary:GTEx_v7_Artery_Tibial:GTEx_v7_Brain_Anterior_cingulate_cortex_BA24:GTEx_v7_Brain_Cerebellar_Hemisphere:GTEx_v7_Brain_Cerebellum:GTEx_v7_Brain_Cortex:GTEx_v7_Brain_Frontal_Cortex_BA9:GTEx_v7_Brain_Hippocampus:…		No		9.149e-07	rs12944712	3
		ENSG00000204652	RPS26P8	17	43685909	43686349	1	pseudogene	644191	RPS26P8			0	0	2	2.45554e-06	3.3436e-26	GTEx_v7_Nerve_Tibial:GTEx_v7_Thyroid		No		9.149e-07	rs12944712	3
		ENSG00000204650	CRHR1-IT1	17	43697694	43725582	1	pseudogene	147081	CRHR1-IT1			0	0	2	1.71093e-26	9.07833e-122	GTEx_v7_Adipose_Subcutaneous:GTEx_v7_Adipose_Visceral_Omentum:GTEx_v7_Adrenal_Gland:GTEx_v7_Whole_Blood:GTEx_v7_Artery_Aorta:GTEx_v7_Artery_Coronary:GTEx_v7_Artery_Tibial:GTEx_v7_Brain_Amygdala:GTEx_v7_Brain_Anterior_cingulate_cortex_BA24:GTEx_v7_Brain_Cerebellum:GTEx_v7_Brain_Cortex:GTEx_v7_Brain_Hippocampus:GTEx_v7_Brain_Putamen_basal_ganglia:GTEx_v7_Brain_Spinal_cord_cervical_c-1:GTEx_v7_Breas…		No		9.149e-07	rs12944712	3
		ENSG00000120088	CRHR1	17	43699267	43913194	1	protein_coding	1394	CRHR1	0.792134	2.03809	1	12.75	2	1.17028e-05	2.37848e-13	GTEx_v7_Adipose_Visceral_Omentum:GTEx_v7_Breast_Mammary_Tissue:HIPP:MEDU:WHMT		No		9.149e-07	rs12944712	3
		ENSG00000263715	RP11-105N13.4	17	43699274	43893909	1	processed_transcript	104909134				1	12.75	0					No		9.149e-07	rs12944712	3
		ENSG00000185294	SPPL2C	17	43922256	43924438	1	protein_coding	162540	SPPL2C	2.29525e-05	0.187395	0	0	2	2.03637e-05	1.40086e-16	GTEx_v7_Brain_Cerebellum		No		9.149e-07	rs12944712	3
		ENSG00000186868	MAPT	17	43971748	44105700	1	protein_coding	4137	MAPT	4.68265e-05	2.01024	0	0	2	3.21568e-12	2.438e-62	GTEx_v7_Colon_Sigmoid:GTEx_v7_Colon_Transverse:GTEx_v7_Esophagus_Mucosa:GTEx_v7_Heart_Left_Ventricle:GTEx_v7_Lung:GTEx_v7_Skin_Sun_Exposed_Lower_leg:GTEx_v7_Testis:GTEx_v7_Thyroid:MEDU		No		9.149e-07	rs12944712	3
		ENSG00000120071	KANSL1	17	44107282	44302733	-1	protein_coding	284058	KANSL1	0.999734	0.0589452	0	0	2	1.94443e-06	6.94925e-16	GTEx_v7_Whole_Blood:GTEx_v7_Esophagus_Mucosa:GTEx_v7_Muscle_Skeletal:GTEx_v7_Cells_Transformed_fibroblasts:CRBL:HIPP:MEDU:TCTX:WHMT		No		9.149e-07	rs12944712	3
		ENSG00000214401	KANSL1-AS1	17	44270942	44274089	1	antisense	644246	KANSL1-AS1			0	0	2	5.08921e-26	4.4508e-98	GTEx_v7_Adipose_Subcutaneous:GTEx_v7_Adipose_Visceral_Omentum:GTEx_v7_Adrenal_Gland:GTEx_v7_Cells_EBV-transformed_lymphocytes:GTEx_v7_Whole_Blood:GTEx_v7_Artery_Aorta:GTEx_v7_Artery_Coronary:GTEx_v7_Artery_Tibial:GTEx_v7_Brain_Anterior_cingulate_cortex_BA24:GTEx_v7_Brain_Caudate_basal_ganglia:GTEx_v7_Brain_Cerebellar_Hemisphere:GTEx_v7_Brain_Cerebellum:GTEx_v7_Brain_Cortex:GTEx_v7_Brain_Frontal_C…		No		9.149e-07	rs12944712	3
		ENSG00000262500	RP11-259G18.2	17	44320972	44322410	1	pseudogene					0	0	2	6.31125e-20	1.08474e-66	GTEx_v7_Adrenal_Gland:GTEx_v7_Whole_Blood:GTEx_v7_Brain_Anterior_cingulate_cortex_BA24:GTEx_v7_Brain_Caudate_basal_ganglia:GTEx_v7_Brain_Cerebellar_Hemisphere:GTEx_v7_Brain_Cerebellum:GTEx_v7_Brain_Cortex:GTEx_v7_Brain_Frontal_Cortex_BA9:GTEx_v7_Brain_Hippocampus:GTEx_v7_Brain_Putamen_basal_ganglia:GTEx_v7_Colon_Sigmoid:GTEx_v7_Colon_Transverse:GTEx_v7_Esophagus_Gastroesophageal_Junction:GTEx_v7_…		No		9.149e-07	rs12944712	3
		ENSG00000262539	RP11-259G18.3	17	44336917	44337972	-1	pseudogene					0	0	2	3.57534e-22	6.01883e-82	GTEx_v7_Adipose_Subcutaneous:GTEx_v7_Adipose_Visceral_Omentum:GTEx_v7_Adrenal_Gland:GTEx_v7_Cells_EBV-transformed_lymphocytes:GTEx_v7_Whole_Blood:GTEx_v7_Artery_Aorta:GTEx_v7_Artery_Coronary:GTEx_v7_Artery_Tibial:GTEx_v7_Brain_Amygdala:GTEx_v7_Brain_Anterior_cingulate_cortex_BA24:GTEx_v7_Brain_Caudate_basal_ganglia:GTEx_v7_Brain_Cerebellar_Hemisphere:GTEx_v7_Brain_Cerebellum:GTEx_v7_Brain_Cortex:…		No		9.149e-07	rs12944712	3
		ENSG00000261575	RP11-259G18.1	17	44344403	44346060	1	pseudogene					0	0	2	2.44671e-10	1.72404e-39	GTEx_v7_Brain_Caudate_basal_ganglia:GTEx_v7_Brain_Cerebellar_Hemisphere:GTEx_v7_Brain_Cerebellum:GTEx_v7_Esophagus_Mucosa:GTEx_v7_Skin_Sun_Exposed_Lower_leg:GTEx_v7_Testis:GTEx_v7_Thyroid		No		9.149e-07	rs12944712	3
		ENSG00000176681	LRRC37A	17	44370099	44415160	1	protein_coding	9884	LRRC37A	0.890487		0	0	2	2.65982e-07	1.10866e-43	GTEx_v7_Adipose_Subcutaneous:GTEx_v7_Artery_Tibial:GTEx_v7_Nerve_Tibial		No		9.149e-07	rs12944712	3
		ENSG00000260075	NSFP1	17	44450221	44564507	1	pseudogene	728806	NSFP1			0	0	1	5.47733e-05	3.28083e-24	GTEx_v7_Esophagus_Gastroesophageal_Junction		No		9.149e-07	rs12944712	3
		ENSG00000238083	LRRC37A2	17	44588877	44633016	1	protein_coding	474170	LRRC37A2			0	0	2	6.56636e-16	6.33952e-75	GTEx_v7_Adipose_Subcutaneous:GTEx_v7_Adipose_Visceral_Omentum:GTEx_v7_Adrenal_Gland:GTEx_v7_Whole_Blood:GTEx_v7_Artery_Aorta:GTEx_v7_Artery_Coronary:GTEx_v7_Artery_Tibial:GTEx_v7_Brain_Caudate_basal_ganglia:GTEx_v7_Brain_Cerebellar_Hemisphere:GTEx_v7_Brain_Cerebellum:GTEx_v7_Brain_Cortex:GTEx_v7_Brain_Frontal_Cortex_BA9:GTEx_v7_Brain_Putamen_basal_ganglia:GTEx_v7_Breast_Mammary_Tissue:GTEx_v7_Col…		No		9.149e-07	rs12944712	3
		ENSG00000185829	ARL17A	17	44594068	44657088	-1	protein_coding	51326	ARL17A		-2.38258	0	0	2	3.02298e-10	3.75525e-32	GTEx_v7_Adrenal_Gland:GTEx_v7_Artery_Aorta:GTEx_v7_Brain_Cerebellar_Hemisphere:GTEx_v7_Brain_Cerebellum:GTEx_v7_Brain_Cortex:GTEx_v7_Brain_Frontal_Cortex_BA9:GTEx_v7_Pituitary:GTEx_v7_Cells_Transformed_fibroblasts:GTEx_v7_Thyroid		No		9.149e-07	rs12944712	3
		ENSG00000232300	FAM215B	17	44636196	44640161	-1	sense_intronic	644297	FAM215B			0	0	2	2.58954e-07	1.47157e-18	GTEx_v7_Brain_Cerebellum:GTEx_v7_Thyroid		No		9.149e-07	rs12944712	3
		ENSG00000176809	LRRC37A3	17	62850430	62915598	-1	protein_coding	374819	LRRC37A3		-0.0971379	0	0	2	2.14264e-06	3.52133e-06	CRBL:FCTX:HIPP:MEDU:SNIG:TCTX:THAL:WHMT:aveALL		No		9.149e-07	rs12944712	3
		ENSG00000186665	C17orf58	17	65987217	65989765	-1	protein_coding	284018	C17orf58	0.0821564	0.225875	0	0	2	0.00892505	0.0129376	CRBL		No		9.149e-07	rs12944712	3
occipital	lateral occipital	ENSG00000228716	DHFR	5	79922047	79950802	-1	protein_coding	1719	DHFR	0.276594	-0.716983	0	0	1	1.97411e-07	5.99013e-25	GTEx_v7_Nerve_Tibial:GTEx_v7_Skin_Not_Sun_Exposed_Suprapubic:GTEx_v7_Thyroid		No			rs34235624	1
		ENSG00000113318	MSH3	5	79950467	80172279	1	protein_coding	4437	MSH3	4.56586e-23		0	0	1	1.84122e-12	8.64814e-37	GTEx_v7_Adipose_Visceral_Omentum:GTEx_v7_Whole_Blood:GTEx_v7_Artery_Aorta:GTEx_v7_Artery_Tibial:GTEx_v7_Breast_Mammary_Tissue:GTEx_v7_Colon_Sigmoid:GTEx_v7_Colon_Transverse:GTEx_v7_Esophagus_Gastroesophageal_Junction:GTEx_v7_Esophagus_Mucosa:GTEx_v7_Esophagus_Muscularis:GTEx_v7_Heart_Left_Ventricle:GTEx_v7_Liver:GTEx_v7_Lung:GTEx_v7_Muscle_Skeletal:GTEx_v7_Nerve_Tibial:GTEx_v7_Pancreas:GTEx_v7_Ce…		No			rs34235624	1
	cuneus	ENSG00000131966	ACTR10	14	58666798	58701750	1	protein_coding	55860	ACTR10	0.00473624		0	0	1	1.10487e-05	1.16471e-05	GTEx_v7_Brain_Cerebellum		No		8.754e-11	rs4901904	1
		ENSG00000258682	CTD-2002H8.2	14	58731380	58736399	1	sense_overlapping					0	0	0					Yes	Aorta	8.972e-07	rs76957852	1
		ENSG00000180189	HMGB1P14	14	58751491	58752116	1	pseudogene	319130	HMGB1P14			0	0	0					Yes	Aorta	8.972e-07	rs76957852	1
		ENSG00000268466	AL132989.1	14	58754751	58755865	1	protein_coding					0	0	0					Yes	Aorta	8.972e-07	rs76957852	1
		ENSG00000252782	RNU6-341P	14	58759011	58759106	-1	snRNA	106481287	RNU6-341P			0	0	0					Yes	Aorta	8.972e-07	rs76957852	1
		ENSG00000258650	HSBP1P1	14	58930689	58930854	1	pseudogene	326296	HSBP1P1			0	0	0					Yes	Aorta:Neural_Progenitor_Cell	8.754e-11	rs4901904	1
		ENSG00000239510	RPL9P5	14	59030864	59031334	1	pseudogene	100129179	RPL9P5			0	0	0					Yes	Aorta	8.754e-11	rs4901904;rs76957852	1
		ENSG00000165617	DACT1	14	59100685	59115039	1	protein_coding	51339	DACT1	0.816598		0	0	0					Yes	Aorta:Neural_Progenitor_Cell	8.754e-11	rs4901904	1
		ENSG00000221427	AL121819.1	14	59237870	59237964	-1	miRNA					0	0	0					Yes	Aorta	8.754e-11	rs4901904;rs76957852	1
		ENSG00000258685	CTD-2315A10.2	14	59602206	59603139	-1	pseudogene					1	12.98	0					Yes	Aorta	1.014e-11	rs4901904;rs76957852	1
		ENSG00000258996	CTD-2315A10.1	14	59648311	59648658	1	pseudogene					0	0	0					Yes	Aorta:Hippocampus:Neural_Progenitor_Cell	8.972e-07	rs76957852	1
		ENSG00000100592	DAAM1	14	59655364	59838123	1	protein_coding	23002	DAAM1	0.999991	1.58236	5	19.39	4	6.64664e-06	1.72943e-05	GTEx_v7_Pituitary		Yes	Aorta:Hippocampus:Neural_Progenitor_Cell	1.014e-11	rs76957852;rs4901904	1
		ENSG00000252869	AL159140.1	14	59866741	59866869	1	miRNA					0	0	0					Yes	Aorta	1.014e-11	rs4901904;rs76957852	1
		ENSG00000181619	GPR135	14	59895740	59932060	-1	protein_coding	64582	GPR135	0.00393204	-1.12548	0	0	0					Yes	Aorta	1.014e-11	rs4901904;rs76957852	1
		ENSG00000126790	L3HYPDH	14	59927081	59951148	-1	protein_coding	112849	L3HYPDH	1.52384e-07	0.127956	0	0	8	1.06289e-09	3.11741e-57	GTEx_v7_Adipose_Subcutaneous:GTEx_v7_Adipose_Visceral_Omentum:GTEx_v7_Whole_Blood:GTEx_v7_Brain_Hippocampus:GTEx_v7_Esophagus_Mucosa:GTEx_v7_Esophagus_Muscularis:GTEx_v7_Lung:GTEx_v7_Muscle_Skeletal:GTEx_v7_Nerve_Tibial:GTEx_v7_Cells_Transformed_fibroblasts:GTEx_v7_Skin_Not_Sun_Exposed_Suprapubic:GTEx_v7_Skin_Sun_Exposed_Lower_leg:GTEx_v7_Stomach:GTEx_v7_Thyroid		Yes	Aorta	2.092e-13	rs4901904;rs76957852	1
		ENSG00000258782	RP11-701B16.2	14	59945992	59992155	-1	processed_transcript					0	0	0					Yes	Aorta	8.754e-11	rs4901904	1
		ENSG00000050130	JKAMP	14	59951161	59972128	1	protein_coding	51528	JKAMP	0.0598977	0.727922	0	0	8	8.02828e-11	2.53137e-16	GTEx_v7_Artery_Aorta:GTEx_v7_Artery_Tibial:GTEx_v7_Colon_Transverse:GTEx_v7_Esophagus_Mucosa:GTEx_v7_Lung:GTEx_v7_Stomach		Yes	Aorta	2.092e-13	rs4901904;rs76957852	1
		ENSG00000151838	CCDC175	14	59971257	60043549	-1	protein_coding	729665	CCDC175		0.514366	0	0	0					Yes	Aorta	8.754e-11	rs4901904	1
	pericalcarine	ENSG00000145390	USP53	4	120133742	120216672	1	protein_coding	54532	USP53	0.00105335	-0.952036	0	0	3	6.24215e-21	1.37911e-23	GTEx_v7_Whole_Blood:GTEx_v7_Small_Intestine_Terminal_Ileum		No		3.001e-05	rs17334151	1
		ENSG00000245958	RP11-33B1.1	4	120375946	120473180	1	pseudogene	645513				1	18.22	3	4.56269e-10	3.63666e-65	GTEx_v7_Adipose_Subcutaneous:GTEx_v7_Adipose_Visceral_Omentum:GTEx_v7_Artery_Tibial:GTEx_v7_Brain_Anterior_cingulate_cortex_BA24:GTEx_v7_Brain_Caudate_basal_ganglia:GTEx_v7_Brain_Cerebellum:GTEx_v7_Brain_Hippocampus:GTEx_v7_Brain_Nucleus_accumbens_basal_ganglia:GTEx_v7_Colon_Transverse:GTEx_v7_Esophagus_Mucosa:GTEx_v7_Esophagus_Muscularis:GTEx_v7_Heart_Left_Ventricle:GTEx_v7_Lung:GTEx_v7_Muscle_S…		No		3.001e-05	rs17334151	1
		ENSG00000138735	PDE5A	4	120415550	120550146	-1	protein_coding	8654	PDE5A	0.00339091	-0.799947	3	18.22	3	3.30545e-06	0.00162281	GTEx_v7_Thyroid		No		3.001e-05	rs17334151	1
		ENSG00000221245	SNORA11	4	120490854	120490980	1	snoRNA	677799				1	16.2	0					Yes	Aorta	9.461e-05	rs17334151	1
		ENSG00000253825	RP11-96A1.5	4	120956188	120961770	-1	lincRNA					0	0	0					Yes	Aorta:Neural_Progenitor_Cell	9.461e-05	rs17334151	1
		ENSG00000164109	MAD2L1	4	120976763	120988229	-1	protein_coding	4085	MAD2L1	0.0131675	0.612363	0	0	0					Yes	Aorta:Neural_Progenitor_Cell	9.461e-05	rs17334151	1
		ENSG00000250938	RP11-679C8.2	4	120988113	121337921	1	antisense					0	0	0					Yes	Aorta:Neural_Progenitor_Cell	9.461e-05	rs17334151	1
	insula	ENSG00000146122	DAAM2	6	39760142	39872648	1	protein_coding	23500	DAAM2	0.998286	0.571965	4	21	0					No		1.236e-08	rs9471172	1
		ENSG00000030304	MUSK	9	113431051	113563859	1	protein_coding	4593	MUSK	8.17346e-05	-0.038125	0	0	0					Yes	Hippocampus	3.572e-05	rs56302512	2
		ENSG00000198121	LPAR1	9	113635543	113800981	-1	protein_coding	1902	LPAR1	0.00141898	0.680565	2	17.69	2	9.43249e-09	4.93418e-05	GTEx_v7_Lung		No		2.084e-05	rs56302512	2
		ENSG00000206923	RNU6-432P	9	113665617	113665725	1	snRNA	106479757	RNU6-432P			0	0	0					Yes	Aorta:Hippocampus	2.084e-05	rs56302512	2
		ENSG00000103449	SALL1	16	51169886	51185278	-1	protein_coding	6299	SALL1	0.994674	-0.4331	0	0	0					Yes	Neural_Progenitor_Cell	1.719e-13	rs7197215	3
		ENSG00000261238	AC009166.5	16	51183150	51183730	1	antisense					0	0	0					Yes	Neural_Progenitor_Cell	1.719e-13	rs7197215	3
		ENSG00000260850	RP11-437L7.1	16	51388367	51390443	-1	lincRNA					0	0	0					Yes	Aorta:Neural_Progenitor_Cell	1.719e-13	rs7197215	3
		ENSG00000224578	HNRNPA1P48	16	51679667	51681043	1	pseudogene	642659	HNRNPA1P48			0	0	0					Yes	Neural_Progenitor_Cell	1.719e-13	rs7197215	3
		ENSG00000223168	RN7SKP142	16	51705147	51705474	-1	misc_RNA	106480877	RN7SKP142			0	0	0					Yes	Neural_Progenitor_Cell	1.719e-13	rs7197215	3
		ENSG00000260057	RP11-7O14.1	16	51796430	51807084	1	lincRNA	101927364				0	0	0					Yes	Neural_Progenitor_Cell	1.719e-13	rs7197215	3
