# Supplementary material for: Genetic correlations and genome-wide associations of cortical structure in general population samples of 22,824 adults
Source: Nat Commun. 2020 Sep 22;11:4796. doi: 10.1038/s41467-020-18367-y (PMC7508833; doi:10.1038/s41467-020-18367-y)
Supplement: Supplementary file 17 — Supplementary Data 14 [file 41467_2020_18367_MOESM17_ESM.xlsx]

## Sheet: Supplementary Data 14
Supplementary Data 14. Annotation of genes mapped to independent lead SNPs - cortical surface area.
Lobe	Region	ensg	symbol	chr	start	end	strand	type	entrezID	HUGO	pLI	ncRVIS	posMapSNPs	posMapMaxCADD	eqtlMapSNPs	eqtlMapminP	eqtlMapminQ	eqtlMapts	eqtlDirection	ciMap	ciMapts	minGwasPDiscovery	IndSigSNPs	GenomicLocus
	global	ENSG00000226759	DAB1-AS1	1	58326204	58346577	1	antisense	101926890	DAB1-AS1			0	0	0					Yes	IMR90	4.188e-08	rs11207680	1
		ENSG00000134716	CYP2J2	1	60358980	60392462	-1	protein_coding	1573	CYP2J2	4.51202e-12	0.320328	0	0	0					Yes	Left_Ventricle:Mesenchymal_Stem_Cell:Mesendoderm	4.188e-08	rs11207680	1
		ENSG00000265535	RN7SL475P	1	60440431	60440726	-1	misc_RNA	106481845	RN7SL475P			0	0	0					Yes	hESC:IMR90:Left_Ventricle:Mesenchymal_Stem_Cell:Mesendoderm:Trophoblast-like_Cell	4.188e-08	rs11207680	1
		ENSG00000162598	C1orf87	1	60452941	60539442	-1	protein_coding	127795	C1orf87	1.57688e-17	-0.34916	0	0	0					Yes	IMR90:Mesendoderm	4.188e-08	rs11207680	1
		ENSG00000229332	PGBD4P8	1	60563087	60563648	1	pseudogene	100421185	PGBD4P8			0	0	0					Yes	hESC:IMR90:Mesenchymal_Stem_Cell:Mesendoderm	4.188e-08	rs11207680	1
		ENSG00000238242	RP11-575B7.3	1	60580547	60615351	1	lincRNA					0	0	0					Yes	hESC:IMR90:Mesenchymal_Stem_Cell:Mesendoderm	4.188e-08	rs11207680	1
		ENSG00000231252	RP11-436K8.1	1	61125303	61291256	-1	lincRNA	101926964				0	0	0					Yes	hESC:Left_Ventricle:Mesenchymal_Stem_Cell:Mesendoderm	4.188e-08	rs11207680	1
		ENSG00000162599	NFIA	1	61330931	61928465	1	protein_coding	4774	NFIA	0.999555	-0.180372	1	6.518	0					No		4.188e-08	rs11207680	1
		ENSG00000237928	RP4-668G5.1	1	61405911	61436448	-1	antisense	100996570				0	0	0					Yes	hESC:Mesendoderm	4.188e-08	rs11207680	1
		ENSG00000270742	RP4-802A10.1	1	61590405	61590874	1	sense_intronic					0	0	0					Yes	hESC:Mesenchymal_Stem_Cell:Mesendoderm	4.188e-08	rs11207680	1
		ENSG00000237853	RP5-833A20.1	1	61714617	61719182	-1	lincRNA	645030				0	0	0					Yes	hESC	4.188e-08	rs11207680	1
		ENSG00000264551	AC099791.1	1	62094703	62094793	1	miRNA					0	0	0					Yes	hESC:IMR90:Left_Ventricle:Mesenchymal_Stem_Cell:Mesendoderm:Trophoblast-like_Cell	4.188e-08	rs11207680	1
		ENSG00000223920	RP11-430G17.1	1	62119866	62120580	1	pseudogene					0	0	0					Yes	hESC:IMR90:Left_Ventricle:Mesenchymal_Stem_Cell:Mesendoderm:Right_Ventricle:Trophoblast-like_Cell	4.188e-08	rs11207680	1
		ENSG00000271200	RP11-430G17.3	1	62207670	62208096	-1	lincRNA					0	0	0					Yes	Mesenchymal_Stem_Cell	4.188e-08	rs11207680	1
		ENSG00000132849	INADL	1	62208149	62629592	1	protein_coding	10207	INADL	6.18135e-26	0.297697	0	0	0					Yes	Mesenchymal_Stem_Cell	4.188e-08	rs11207680	1
		ENSG00000200575	RNU6-414P	1	62282091	62282194	1	snRNA	106479749	RNU6-414P			0	0	0					Yes	hESC:IMR90:Mesenchymal_Stem_Cell:Mesendoderm:Right_Ventricle:Trophoblast-like_Cell	4.188e-08	rs11207680	1
		ENSG00000212360	RNU6-1177P	1	62318171	62318274	1	snRNA	106480645	RNU6-1177P			0	0	0					Yes	hESC:IMR90:Mesenchymal_Stem_Cell:Mesendoderm:Right_Ventricle:Trophoblast-like_Cell	4.188e-08	rs11207680	1
		ENSG00000236646	LAMTOR5P1	1	62504514	62504783	1	pseudogene	106478910	LAMTOR5P1			0	0	0					Yes	Mesenchymal_Stem_Cell	4.188e-08	rs11207680	1
		ENSG00000242860	RN7SL180P	1	62538120	62538411	1	misc_RNA	106480970	RN7SL180P			0	0	0					Yes	Mesenchymal_Stem_Cell	4.188e-08	rs11207680	1
		ENSG00000263908	MIR3116-2	1	62544458	62544531	1	miRNA	100422902	MIR3116-2			0	0	0					Yes	Mesenchymal_Stem_Cell	4.188e-08	rs11207680	1
		ENSG00000234318	RP4-771M4.3	1	63361680	63367310	1	lincRNA					0	0	0					Yes	IMR90:Mesenchymal_Stem_Cell	4.188e-08	rs11207680	1
		ENSG00000237163	RP4-771M4.2	1	63370851	63371153	1	pseudogene					0	0	0					Yes	IMR90:Mesenchymal_Stem_Cell	4.188e-08	rs11207680	1
		ENSG00000229537	RP11-5P4.1	1	63466168	63478142	-1	lincRNA	105378769				0	0	0					Yes	IMR90	4.188e-08	rs11207680	1
		ENSG00000252259	RNA5SP49	1	63652007	63652121	-1	rRNA	100873288	RNA5SP49			0	0	0					Yes	Mesenchymal_Stem_Cell	4.188e-08	rs11207680	1
		ENSG00000244710	RN7SL47P	6	106731290	106731586	-1	misc_RNA	106479242	RN7SL47P			0	0	0					Yes	IMR90	1.885e-09	rs9398173;rs9384679:rs3800232	2
		ENSG00000252444	RNU6-344P	6	106752051	106752161	1	snRNA	106480572	RNU6-344P			0	0	0					Yes	IMR90	1.885e-09	rs9398173;rs9384679:rs3800232	2
		ENSG00000112297	AIM1	6	106959730	107018326	1	protein_coding	202	AIM1	7.45739e-20	1.64128	0	0	0					Yes	IMR90	1.459e-09	rs9398173;rs9384679:rs3800232:rs9398173	2
		ENSG00000025796	SEC63	6	108188960	108279393	-1	protein_coding	11231	SEC63	1.24262e-05	0.856984	0	0	0					Yes	GM12878:IMR90:Mesenchymal_Stem_Cell	1.885e-09	rs9384679:rs9398173;rs9384679:rs3800232	2
		ENSG00000238420	RNU6-437P	6	108251292	108251386	1	snRNA	106479759	RNU6-437P			0	0	0					Yes	GM12878:IMR90:Mesenchymal_Stem_Cell	1.885e-09	rs9384679:rs9398173;rs9384679:rs3800232	2
		ENSG00000232778	RPL23AP50	6	108253004	108253458	1	pseudogene	728106	RPL23AP50			0	0	0					Yes	GM12878:IMR90:Mesenchymal_Stem_Cell	1.885e-09	rs9384679:rs9398173;rs9384679:rs3800232	2
		ENSG00000272476	RP1-191J18.66	6	108278617	108281190	1	antisense					0	0	0					Yes	GM12878:IMR90:Mesenchymal_Stem_Cell	1.885e-09	rs9384679:rs9398173;rs9384679:rs3800232	2
		ENSG00000224987	RP1-191J18.65	6	108306293	108306894	-1	pseudogene					0	0	0					Yes	GM12878:hESC:IMR90:Left_Ventricle:Mesenchymal_Stem_Cell:Mesendoderm:Trophoblast-like_Cell	1.459e-09	rs9398173:rs9398173;rs9384679:rs9384679:rs3800232	2
		ENSG00000253090	SNORA73	6	108306863	108306983	-1	snoRNA					0	0	0					Yes	GM12878:hESC:IMR90:Left_Ventricle:Mesenchymal_Stem_Cell:Mesendoderm:Trophoblast-like_Cell	1.459e-09	rs9398173:rs9398173;rs9384679:rs9384679:rs3800232	2
		ENSG00000231112	MTHFD2P3	6	108307015	108307235	-1	pseudogene	106481665	MTHFD2P3			0	0	0					Yes	GM12878:hESC:IMR90:Left_Ventricle:Mesenchymal_Stem_Cell:Mesendoderm:Trophoblast-like_Cell	1.459e-09	rs9398173:rs9398173;rs9384679:rs9384679:rs3800232	2
		ENSG00000081087	OSTM1	6	108362613	108487058	-1	protein_coding	28962	OSTM1	0.0604714	3.26319	0	0	0					Yes	hESC:IMR90:Mesenchymal_Stem_Cell:Mesendoderm:Trophoblast-like_Cell	6.841e-10	rs9384679:rs9398173;rs9384679:rs9398173:rs3800232	2
		ENSG00000238490	Y_RNA	6	108382022	108382134	1	misc_RNA					0	0	0					Yes	hESC:IMR90:Mesenchymal_Stem_Cell:Mesendoderm:Trophoblast-like_Cell	6.841e-10	rs9384679:rs9398173;rs9384679:rs3800232:rs9398173	2
		ENSG00000225174	OSTM1-AS1	6	108444719	108480596	1	lincRNA	100287366	OSTM1-AS1			0	0	0					Yes	GM12878:hESC:IMR90:Liver:Mesenchymal_Stem_Cell:Mesendoderm:Trophoblast-like_Cell	1.885e-09	rs9384679:rs9398173;rs9384679:rs9398173:rs3800232	2
		ENSG00000112333	NR2E1	6	108487262	108510013	1	protein_coding	7101	NR2E1	0.990509	-1.64427	0	0	0					Yes	hESC:IMR90:Mesenchymal_Stem_Cell:Mesendoderm:Trophoblast-like_Cell	6.841e-10	rs9384679:rs9398173;rs9384679:rs9398173:rs3800232	2
		ENSG00000271608	RP11-697G4.4	6	108872221	108872410	-1	pseudogene					5	6.759	0					Yes	GM12878:hESC:IMR90:Left_Ventricle:Mesenchymal_Stem_Cell:Mesendoderm:Trophoblast-like_Cell	6.841e-10	rs9384679;rs9398173;rs9398173:rs3800232:rs9398173	2
		ENSG00000118689	FOXO3	6	108881038	109005977	1	protein_coding	2309	FOXO3		-1.48776	67	19.92	10	1.01446e-06	9.85624e-05	GTEx_v7_Muscle_Skeletal:GTEx_v7_Nerve_Tibial		Yes	Adrenal:Aorta:Bladder:Dorsolateral_Prefrontal_Cortex:GM12878:hESC:Hippocampus:IMR90:Left_Ventricle:Liver:Lung:Mesenchymal_Stem_Cell:Mesendoderm:Pancreas:Psoas:Right_Ventricle:Spleen:Trophoblast-like_Cell	6.841e-10	rs9398173;rs9384679;rs3800232;rs9384679:rs3800232:rs9398173:rs9384679	2
		ENSG00000228976	SUMO2P8	6	108939203	108939488	-1	pseudogene	100506244	SUMO2P8			5	19.92	0					Yes	Adrenal:Aorta:Bladder:GM12878:hESC:Hippocampus:IMR90:Left_Ventricle:Liver:Lung:Mesenchymal_Stem_Cell:Mesendoderm:Neural_Progenitor_Cell:Pancreas:Psoas:Right_Ventricle:Spleen:Trophoblast-like_Cell	6.841e-10	rs3800232;rs9398173;rs9384679;rs9384679:rs3800232:rs9398173:rs9384679	2
		ENSG00000203801	LINC00222	6	109072857	109091145	1	lincRNA	387111	LINC00222			0	0	64	2.20872e-08	6.76483e-05	GTEx_v7_Artery_Tibial:GTEx_v7_Nerve_Tibial		Yes	Aorta:GM12878:hESC:IMR90:Left_Ventricle:Liver:Mesenchymal_Stem_Cell:Mesendoderm:Spleen:Trophoblast-like_Cell	6.841e-10	rs9398173;rs9384679;rs9384679:rs3800232:rs9384679:rs9398173	2
		ENSG00000219565	ZNF259P1	6	109103329	109108256	-1	pseudogene	442240	ZNF259P1			0	0	0					Yes	Aorta:Dorsolateral_Prefrontal_Cortex:GM12878:hESC:IMR90:Left_Ventricle:Liver:Lung:Mesenchymal_Stem_Cell:Mesendoderm:Neural_Progenitor_Cell:Right_Ventricle:Spleen:Trophoblast-like_Cell	6.841e-10	rs9384679:rs9398173;rs9384679:rs9398173:rs3800232	2
		ENSG00000231559	RP3-354J5.3	6	109138883	109139129	1	pseudogene					0	0	0					Yes	Aorta:Dorsolateral_Prefrontal_Cortex:GM12878:hESC:Hippocampus:IMR90:Left_Ventricle:Liver:Lung:Mesenchymal_Stem_Cell:Mesendoderm:Neural_Progenitor_Cell:Pancreas:Psoas:Right_Ventricle:Spleen:Trophoblast-like_Cell	6.841e-10	rs9384679:rs9398173;rs9384679:rs9398173:rs3800232	2
		ENSG00000118690	ARMC2	6	109169619	109295186	1	protein_coding	84071	ARMC2	2.20161e-08	0.466251	0	0	0					Yes	Aorta:Dorsolateral_Prefrontal_Cortex:GM12878:hESC:IMR90:Left_Ventricle:Liver:Mesenchymal_Stem_Cell:Mesendoderm:Right_Ventricle:Spleen:Trophoblast-like_Cell	6.841e-10	rs9384679:rs9398173;rs9384679:rs9398173:rs3800232	2
		ENSG00000218872	RP11-249L21.2	6	109177603	109177940	-1	pseudogene					0	0	0					Yes	Aorta:Dorsolateral_Prefrontal_Cortex:GM12878:hESC:IMR90:Left_Ventricle:Liver:Mesenchymal_Stem_Cell:Mesendoderm:Right_Ventricle:Spleen:Trophoblast-like_Cell	6.841e-10	rs9384679:rs9398173;rs9384679:rs9398173:rs3800232	2
		ENSG00000228834	RP11-249L21.4	6	109228818	109229076	-1	pseudogene					0	0	0					Yes	Aorta:GM12878:hESC:IMR90:Left_Ventricle:Liver:Mesenchymal_Stem_Cell:Mesendoderm:Neural_Progenitor_Cell:Spleen:Trophoblast-like_Cell	6.841e-10	rs9384679:rs9398173;rs9384679:rs3800232:rs9398173	2
		ENSG00000230290	ARMC2-AS1	6	109244179	109245306	-1	antisense	101929716	ARMC2-AS1			0	0	0					Yes	Aorta:GM12878:hESC:IMR90:Left_Ventricle:Liver:Mesenchymal_Stem_Cell:Mesendoderm:Trophoblast-like_Cell	6.841e-10	rs9384679:rs9398173;rs9384679:rs3800232:rs9398173	2
		ENSG00000080546	SESN1	6	109307640	109416022	-1	protein_coding	27244	SESN1	0.000638248	-1.11185	0	0	0					Yes	Aorta:GM12878:hESC:Hippocampus:IMR90:Left_Ventricle:Liver:Mesenchymal_Stem_Cell:Mesendoderm:Pancreas:Right_Ventricle:Spleen:Trophoblast-like_Cell	6.841e-10	rs9384679:rs9398173;rs9384679:rs9398173:rs3800232	2
		ENSG00000271730	RP11-787I22.3	6	109319685	109320328	1	antisense					0	0	0					Yes	Aorta:GM12878:hESC:IMR90:Left_Ventricle:Liver:Lung:Mesenchymal_Stem_Cell:Mesendoderm:Neural_Progenitor_Cell:Spleen:Trophoblast-like_Cell	6.841e-10	rs9384679:rs9398173;rs9384679:rs9398173:rs3800232	2
		ENSG00000199944	RNU6-653P	6	109380712	109380817	-1	snRNA	106480397	RNU6-653P			0	0	0					Yes	GM12878:hESC:IMR90:Mesenchymal_Stem_Cell:Mesendoderm:Neural_Progenitor_Cell:Spleen	1.459e-09	rs9398173:rs9398173;rs9384679:rs9384679:rs3800232	2
		ENSG00000183137	CEP57L1	6	109416313	109485135	1	protein_coding	285753	CEP57L1	4.26476e-09	-0.858775	0	0	0					Yes	Aorta:GM12878:hESC:Hippocampus:IMR90:Left_Ventricle:Liver:Mesenchymal_Stem_Cell:Mesendoderm:Pancreas:Right_Ventricle:Spleen:Trophoblast-like_Cell	6.841e-10	rs9384679:rs9398173;rs9384679:rs9398173:rs3800232	2
		ENSG00000243587	C6orf183	6	109487036	109592217	1	polymorphic_pseudogene	221262	C6orf183			0	0	0					Yes	hESC:Left_Ventricle:Mesenchymal_Stem_Cell:Mesendoderm	1.885e-09	rs9398173;rs9384679:rs3800232:rs9384679	2
		ENSG00000233908	RP11-425D10.1	6	109609643	109609765	1	pseudogene					0	0	0					Yes	IMR90	4.697e-08	rs9384679:rs9398173;rs9384679	2
		ENSG00000219700	PTCHD3P3	6	109609774	109611706	-1	pseudogene	100533665	PTCHD3P3			0	0	0					Yes	IMR90	4.697e-08	rs9384679:rs9398173;rs9384679	2
		ENSG00000203799	CCDC162P	6	109612231	109676266	1	pseudogene	221262	CCDC162P			0	0	0					Yes	IMR90	4.697e-08	rs9384679:rs9398173;rs9384679	2
		ENSG00000238474	snoU13	6	109612458	109612561	-1	snoRNA					0	0	0					Yes	IMR90	4.697e-08	rs9384679:rs9398173;rs9384679	2
		ENSG00000201023	Y_RNA	6	109626697	109626798	1	misc_RNA					0	0	0					Yes	IMR90	4.697e-08	rs9384679:rs9398173;rs9384679	2
		ENSG00000135535	CD164	6	109687717	109703762	-1	protein_coding	8763	CD164	0.401084	1.25902	0	0	0					Yes	GM12878:hESC:IMR90:Left_Ventricle:Mesenchymal_Stem_Cell:Mesendoderm	1.459e-09	rs9398173:rs9398173;rs9384679:rs9384679:rs3800232	2
		ENSG00000260273	RP11-425D10.10	6	109703998	109704869	1	antisense					0	0	0					Yes	GM12878:hESC:IMR90:Left_Ventricle:Mesenchymal_Stem_Cell:Mesendoderm	1.459e-09	rs9398173:rs9398173;rs9384679:rs9384679:rs3800232	2
		ENSG00000185250	PPIL6	6	109711418	109762374	-1	protein_coding	285755	PPIL6	6.30258e-08		0	0	0					Yes	IMR90:Left_Ventricle:Mesenchymal_Stem_Cell:Mesendoderm:Trophoblast-like_Cell	1.885e-09	rs9398173:rs9398173;rs9384679:rs3800232:rs9384679	2
		ENSG00000135587	SMPD2	6	109761966	109765122	1	protein_coding	6610	SMPD2	8.11572e-11		0	0	0					Yes	IMR90:Left_Ventricle:Mesenchymal_Stem_Cell:Mesendoderm:Trophoblast-like_Cell	1.885e-09	rs9398173:rs9398173;rs9384679:rs3800232:rs9384679	2
		ENSG00000135596	MICAL1	6	109765265	109787171	-1	protein_coding	64780	MICAL1	2.54827e-12		0	0	0					Yes	IMR90:Left_Ventricle:Mesenchymal_Stem_Cell:Mesendoderm:Trophoblast-like_Cell	1.885e-09	rs9398173:rs9398173;rs9384679:rs3800232:rs9384679	2
		ENSG00000009413	REV3L	6	111620234	111804918	-1	protein_coding	5980	REV3L	1		0	0	0					Yes	IMR90:Left_Ventricle	1.885e-09	rs9398173:rs9398173;rs9384679:rs3800232	2
		ENSG00000229276	REV3L-IT1	6	111681844	111682810	-1	sense_intronic	106478974	REV3L-IT1			0	0	0					Yes	IMR90	2.558e-08	rs9398173:rs9398173;rs9384679	2
		ENSG00000218676	BRD7P4	6	111751463	111752984	1	pseudogene	100287229	BRD7P4			0	0	0					Yes	IMR90	1.885e-09	rs9398173;rs9384679:rs3800232	2
		ENSG00000231889	TRAF3IP2-AS1	6	111804714	111919505	1	antisense	643749	TRAF3IP2-AS1			0	0	0					Yes	IMR90:Left_Ventricle	1.885e-09	rs9398173:rs9398173;rs9384679:rs3800232	2
		ENSG00000220506	RP3-415N12.1	6	111816194	111816916	-1	pseudogene					0	0	0					Yes	IMR90:Left_Ventricle	1.885e-09	rs9398173:rs9398173;rs9384679:rs3800232	2
		ENSG00000111907	TPD52L1	6	125440195	125585553	1	protein_coding	7164	TPD52L1	0.00842006	0.000949749	0	0	0					Yes	hESC:IMR90:Left_Ventricle:Mesenchymal_Stem_Cell:Mesendoderm	6.314e-20	rs9388490:rs1262476:rs11759026:rs9375477:rs9491675:rs9375477;rs9491675	3
		ENSG00000226409	RP11-735G4.1	6	125691357	125695470	-1	antisense					0	0	0					Yes	Mesenchymal_Stem_Cell	4.861e-13	rs9375477:rs9491675:rs9375477;rs9491675	3
		ENSG00000228704	RP11-138M12.1	6	125746773	125766329	-1	lincRNA					0	0	0					Yes	IMR90	1.513e-09	rs9491675	3
		ENSG00000224506	RP1-293L8.2	6	125995499	126041364	1	lincRNA	643623				0	0	0					Yes	IMR90:Left_Ventricle:Mesenchymal_Stem_Cell	4.861e-13	rs1262476:rs9375477:rs9491675:rs9375477;rs9491675:rs9388490	3
		ENSG00000111912	NCOA7	6	126102307	126252266	1	protein_coding	135112	NCOA7	0.960908	-0.230225	0	0	0					Yes	IMR90	4.861e-13	rs9375477:rs9491675:rs9375477;rs9491675	3
		ENSG00000232131	NCOA7-AS1	6	126119002	126140004	-1	antisense	104355145	NCOA7-AS1			0	0	0					Yes	Mesenchymal_Stem_Cell	4.861e-13	rs9388490:rs1262476:rs9375477:rs9491675:rs9375477;rs9491675	3
		ENSG00000222445	RN7SKP56	6	126196314	126196644	1	misc_RNA	106481807	RN7SKP56			0	0	0					Yes	Left_Ventricle:Mesenchymal_Stem_Cell	4.861e-13	rs1262476:rs9375477:rs9491675:rs9375477;rs9491675	3
		ENSG00000251920	RNA5SP216	6	126300958	126301080	-1	rRNA	100873476	RNA5SP216			0	0	0					Yes	IMR90:Mesenchymal_Stem_Cell:Mesendoderm:Neural_Progenitor_Cell:Trophoblast-like_Cell	6.314e-20	rs1262476:rs9375477:rs9491675:rs9375477;rs9491675:rs9388490:rs11759026	3
		ENSG00000066651	TRMT11	6	126307576	126360422	1	protein_coding	60487	TRMT11	8.2383e-06	-0.44212	0	0	0					Yes	IMR90:Mesenchymal_Stem_Cell:Mesendoderm:Neural_Progenitor_Cell:Trophoblast-like_Cell	6.314e-20	rs1262476:rs9375477:rs9491675:rs9375477;rs9491675:rs9388490:rs11759026	3
		ENSG00000231842	RP11-527F13.1	6	126498339	126523385	1	lincRNA					0	0	0					Yes	hESC:IMR90:Left_Ventricle:Mesenchymal_Stem_Cell:Mesendoderm:Neural_Progenitor_Cell:Trophoblast-like_Cell	4.53e-20	rs9388490:rs11759026:rs1262476:rs9375477:rs9491675:rs9375477;rs9491675	3
		ENSG00000213133	PPP1R14BP5	6	126579067	126579501	-1	pseudogene	442256	PPP1R14BP5			0	0	0					Yes	hESC:IMR90:Mesenchymal_Stem_Cell:Mesendoderm	4.861e-13	rs9388490:rs1262476:rs9375477:rs9491675:rs9375477;rs9491675	3
		ENSG00000203760	CENPW	6	126661320	126670021	1	protein_coding	387103	CENPW	0.500136	-0.442381	15	10.52	216	3.32756e-09	2.33501e-05	GTEx_v7_Adipose_Subcutaneous:GTEx_v7_Artery_Coronary:GTEx_v7_Artery_Tibial:GTEx_v7_Heart_Atrial_Appendage:GTEx_v7_Nerve_Tibial:GTEx_v7_Spleen		Yes	hESC:Mesendoderm	4.861e-13	rs9388490;rs9491675:rs9388490:rs1262476:rs9375477:rs9375477;rs9491675	3
		ENSG00000207632	MIR588	6	126805777	126805859	1	miRNA	693173	MIR588			11	22.6	0					Yes	hESC:IMR90:Left_Ventricle:Liver:Mesenchymal_Stem_Cell:Mesendoderm:Neural_Progenitor_Cell:Trophoblast-like_Cell	5.209e-22	rs9388490;rs1262476;rs9388490:rs1262476:rs11759026:rs9375477:rs9491675:rs9375477;rs9491675	3
		ENSG00000201613	RNU6-200P	6	126911433	126911539	-1	snRNA	106479655	RNU6-200P			8	2.943	0					Yes	hESC:IMR90:Left_Ventricle:Mesenchymal_Stem_Cell:Mesendoderm	5.209e-22	rs9388490;rs9388490:rs1262476:rs11759026:rs9491675:rs9375477:rs9375477;rs9491675	3
		ENSG00000220548	VIMP1	6	126923502	126924795	-1	pseudogene	100130535	VIMP1			10	5.326	0					Yes	Aorta:hESC:IMR90:Left_Ventricle:Liver:Mesenchymal_Stem_Cell:Mesendoderm:Neural_Progenitor_Cell:Trophoblast-like_Cell	5.209e-22	rs9388490;rs9375477:rs9491675:rs9375477;rs9491675:rs9388490:rs1262476:rs11759026	3
		ENSG00000217325	PRELID1P1	6	126964634	126965536	1	pseudogene	728666	PRELID1P1			10	5.916	0					Yes	hESC:Left_Ventricle:Mesenchymal_Stem_Cell:Mesendoderm	5.209e-22	rs9388490;rs11759026;rs9388490:rs1262476:rs11759026:rs9375477:rs9491675:rs9375477;rs9491675	3
		ENSG00000217404	RPS4XP9	6	127004181	127004992	1	pseudogene	442257	RPS4XP9			17	12.18	0					Yes	Aorta:hESC:IMR90:Left_Ventricle:Mesenchymal_Stem_Cell:Mesendoderm:Neural_Progenitor_Cell:Trophoblast-like_Cell	5.209e-22	rs9388490;rs9388490:rs1262476:rs9375477:rs9491675:rs11759026:rs9375477;rs9491675	3
		ENSG00000146374	RSPO3	6	127439749	127518910	1	protein_coding	84870	RSPO3	0.0439763		0	0	0					Yes	GM12878:hESC:IMR90:Left_Ventricle:Liver:Mesenchymal_Stem_Cell:Mesendoderm:Neural_Progenitor_Cell:Trophoblast-like_Cell	5.209e-22	rs1262476:rs9388490:rs11759026:rs9375477:rs9491675:rs9375477;rs9491675	3
		ENSG00000118518	RNF146	6	127587755	127609712	1	protein_coding	81847	RNF146	0.445213	-0.181265	0	0	0					Yes	Left_Ventricle:Mesenchymal_Stem_Cell	4.861e-13	rs9375477:rs9491675:rs9375477;rs9491675:rs9388490:rs1262476	3
		ENSG00000093144	ECHDC1	6	127609855	127664754	-1	protein_coding	55862	ECHDC1	6.03175e-05	0.227821	0	0	0					Yes	hESC:Left_Ventricle:Mesenchymal_Stem_Cell:Mesendoderm	4.53e-20	rs1262476:rs9388490:rs11759026:rs9375477:rs9491675:rs9375477;rs9491675	3
		ENSG00000251768	RNA5SP217	6	127639028	127639118	-1	rRNA	100873477	RNA5SP217			0	0	0					Yes	hESC:Mesenchymal_Stem_Cell:Mesendoderm	4.53e-20	rs1262476:rs9388490:rs11759026:rs9375477:rs9491675:rs9375477;rs9491675	3
		ENSG00000213131	YWHAZP4	6	127676901	127677934	1	pseudogene	246737	YWHAZP4			0	0	0					Yes	hESC:Left_Ventricle:Mesenchymal_Stem_Cell:Mesendoderm	4.53e-20	rs1262476:rs9388490:rs11759026:rs9375477:rs9491675:rs9375477;rs9491675	3
		ENSG00000220744	RPL5P18	6	127683658	127684548	1	pseudogene	389428	RPL5P18			0	0	0					Yes	hESC:Left_Ventricle:Mesenchymal_Stem_Cell	4.53e-20	rs1262476:rs9388490:rs11759026:rs9375477:rs9491675:rs9375477;rs9491675	3
		ENSG00000214338	SOGA3	6	127759551	127840500	-1	protein_coding	387104	SOGA3		0.147041	0	0	0					Yes	hESC:IMR90:Left_Ventricle:Mesenchymal_Stem_Cell:Mesendoderm	5.209e-22	rs1262476:rs9375477:rs9491675:rs9375477;rs9491675:rs9388490:rs11759026	3
		ENSG00000255330	SOGA3	6	127759551	127840146	-1	protein_coding	387104			0.147041	0	0	0					Yes	hESC:IMR90:Left_Ventricle:Mesenchymal_Stem_Cell:Mesendoderm	5.209e-22	rs1262476:rs9375477:rs9491675:rs9375477;rs9491675:rs9388490:rs11759026	3
		ENSG00000219284	RP11-151M7.1	6	127954103	127956466	-1	pseudogene					0	0	0					Yes	hESC:IMR90:Left_Ventricle	4.861e-13	rs9491675:rs9388490:rs11759026:rs1262476:rs9375477:rs9375477;rs9491675	3
		ENSG00000220110	RP1-6P5.2	6	128960333	128960798	-1	pseudogene					0	0	0					Yes	Liver	1.513e-09	rs9491675	3
		ENSG00000220884	MESTP1	6	129250140	129251133	-1	pseudogene	338470	MESTP1			0	0	0					Yes	Left_Ventricle	2.711e-08	rs1262476	3
		ENSG00000219642	BMPR1APS1	6	129478668	129480265	-1	pseudogene	100421515	BMPR1APS1			0	0	0					Yes	Mesendoderm	1.513e-09	rs9491675	3
		ENSG00000219666	RP11-174C7.1	6	130104914	130105190	-1	pseudogene					0	0	0					Yes	Mesendoderm	4.861e-13	rs9375477:rs9491675:rs9375477;rs9491675	3
		ENSG00000257664	RSL24D1P5	12	63449055	63449545	-1	pseudogene	100129941	RSL24D1P5			0	0	0					Yes	Left_Ventricle	3.062e-09	rs1351394	4
		ENSG00000256199	RP11-439H13.2	12	64900946	64927418	-1	lincRNA					0	0	0					Yes	IMR90:Mesenchymal_Stem_Cell	3.062e-09	rs1351394	4
		ENSG00000223294	SNORD83	12	64969445	64969521	1	snoRNA					0	0	0					Yes	IMR90:Mesenchymal_Stem_Cell:Mesendoderm	3.062e-09	rs1351394	4
		ENSG00000256314	RP11-338E21.3	12	65047840	65048799	-1	antisense					0	0	0					Yes	Mesenchymal_Stem_Cell	3.062e-09	rs1351394	4
		ENSG00000268028	AC025262.1	12	65090189	65090329	-1	protein_coding					0	0	0					Yes	hESC:IMR90:Mesenchymal_Stem_Cell	3.062e-09	rs1351394	4
		ENSG00000111490	TBC1D30	12	65174589	65274812	1	protein_coding	23329	TBC1D30		-0.289858	0	0	0					Yes	GM12878:hESC:IMR90:Left_Ventricle:Mesenchymal_Stem_Cell:Mesendoderm:Trophoblast-like_Cell	3.062e-09	rs1351394	4
		ENSG00000243020	RPL7P39	12	65261736	65262479	-1	pseudogene	100271217	RPL7P39			0	0	0					Yes	Aorta:GM12878:hESC:IMR90:Left_Ventricle:Liver:Mesenchymal_Stem_Cell:Mesendoderm:Trophoblast-like_Cell	3.062e-09	rs1351394	4
		ENSG00000255693	RP11-766N7.3	12	65277174	65371302	1	lincRNA	400046				0	0	0					Yes	Aorta:GM12878:hESC:IMR90:Left_Ventricle:Liver:Mesenchymal_Stem_Cell:Mesendoderm:Trophoblast-like_Cell	3.062e-09	rs1351394	4
		ENSG00000248995	RP11-766N7.4	12	65314625	65376304	-1	lincRNA	109729131				0	0	0					Yes	hESC:Left_Ventricle:Liver:Mesenchymal_Stem_Cell:Mesendoderm:Trophoblast-like_Cell	3.062e-09	rs1351394	4
		ENSG00000221564	RNU6ATAC42P	12	65332803	65332897	1	snRNA	106481173	RNU6ATAC42P			0	0	0					Yes	hESC:Left_Ventricle:Liver:Mesenchymal_Stem_Cell:Mesendoderm:Right_Ventricle:Trophoblast-like_Cell	3.062e-09	rs1351394	4
		ENSG00000198671	RP11-168J19.2	12	65411248	65413586	1	lincRNA					0	0	0					Yes	hESC:Left_Ventricle:Liver:Mesenchymal_Stem_Cell:Mesendoderm:Trophoblast-like_Cell	3.062e-09	rs1351394	4
		ENSG00000156076	WIF1	12	65444406	65515346	-1	protein_coding	11197	WIF1	2.41723e-05	-0.475964	0	0	0					Yes	hESC:IMR90:Left_Ventricle:Liver:Mesenchymal_Stem_Cell:Mesendoderm:Trophoblast-like_Cell	3.062e-09	rs1351394	4
		ENSG00000207099	RNU6-166P	12	65489529	65489635	1	snRNA	106481879	RNU6-166P			0	0	0					Yes	hESC:IMR90:Left_Ventricle:Liver:Mesenchymal_Stem_Cell:Mesendoderm:Trophoblast-like_Cell	3.062e-09	rs1351394	4
		ENSG00000255700	APOOP3	12	65528468	65529053	1	pseudogene	100131528	APOOP3			0	0	0					Yes	hESC:IMR90:Left_Ventricle:Mesenchymal_Stem_Cell:Mesendoderm:Trophoblast-like_Cell	3.062e-09	rs1351394	4
		ENSG00000174106	LEMD3	12	65563351	65642107	1	protein_coding	23592	LEMD3	0.998968	-0.755533	0	0	0					Yes	GM12878:hESC:IMR90:Left_Ventricle:Mesenchymal_Stem_Cell:Mesendoderm:Trophoblast-like_Cell	3.062e-09	rs1351394	4
		ENSG00000174099	MSRB3	12	65672423	65882024	1	protein_coding	253827	MSRB3	0.0070268	-0.542321	0	0	0					Yes	hESC:IMR90:Mesenchymal_Stem_Cell:Mesendoderm:Trophoblast-like_Cell	3.062e-09	rs1351394	4
		ENSG00000250280	RP11-305O6.3	12	65675437	65680508	1	sense_intronic					0	0	0					Yes	hESC:IMR90:Mesenchymal_Stem_Cell:Mesendoderm:Trophoblast-like_Cell	3.062e-09	rs1351394	4
		ENSG00000215208	KRT18P60	12	65812511	65813807	-1	pseudogene	100418829	KRT18P60			0	0	0					Yes	hESC:IMR90:Left_Ventricle:Liver:Mesenchymal_Stem_Cell:Mesendoderm:Trophoblast-like_Cell	3.062e-09	rs1351394	4
		ENSG00000250748	RP11-230G5.2	12	65860600	66036152	-1	lincRNA	105369187				0	0	0					Yes	Aorta:hESC:IMR90:Left_Ventricle:Liver:Mesenchymal_Stem_Cell:Mesendoderm:Neural_Progenitor_Cell:Trophoblast-like_Cell	3.062e-09	rs1351394	4
		ENSG00000255866	RP11-221N13.2	12	65953371	65954669	1	lincRNA					0	0	0					Yes	hESC:IMR90:Left_Ventricle:Liver:Mesenchymal_Stem_Cell:Mesendoderm:Neural_Progenitor_Cell:Right_Ventricle:Trophoblast-like_Cell	3.062e-09	rs1351394	4
		ENSG00000256268	RP11-221N13.3	12	65996649	66006777	1	lincRNA	105369807				0	0	0					Yes	hESC:IMR90:Left_Ventricle:Mesenchymal_Stem_Cell:Mesendoderm	3.062e-09	rs1351394	4
		ENSG00000256915	RP11-221N13.4	12	66038114	66057079	1	lincRNA					0	0	0					Yes	Aorta:hESC:IMR90:Left_Ventricle:Liver:Mesenchymal_Stem_Cell:Mesendoderm:Neural_Progenitor_Cell:Trophoblast-like_Cell	3.062e-09	rs1351394	4
		ENSG00000213344	PCNPP3	12	66039772	66040242	-1	pseudogene	729298	PCNPP3			0	0	0					Yes	Aorta:hESC:IMR90:Left_Ventricle:Liver:Mesenchymal_Stem_Cell:Mesendoderm:Neural_Progenitor_Cell:Trophoblast-like_Cell	3.062e-09	rs1351394	4
		ENSG00000241749	RPSAP52	12	66151800	66220754	-1	pseudogene	204010	RPSAP52			0	0	0					Yes	hESC:IMR90:Left_Ventricle:Mesenchymal_Stem_Cell:Mesendoderm:Trophoblast-like_Cell	3.062e-09	rs1351394	4
		ENSG00000149948	HMGA2	12	66217911	66360075	1	protein_coding	8091	HMGA2	0.733852	0.335144	15	9.14	14	6.20393e-06	0.00945631	GTEx_v7_Cells_Transformed_fibroblasts		Yes	hESC:IMR90:Left_Ventricle:Mesenchymal_Stem_Cell:Mesendoderm:Trophoblast-like_Cell	3.062e-09	rs1351394	4
		ENSG00000197301	RP11-366L20.2	12	66245120	66275947	-1	protein_coding	100129940				0	0	0					Yes	hESC:IMR90:Mesenchymal_Stem_Cell:Mesendoderm:Trophoblast-like_Cell	3.062e-09	rs1351394	4
		ENSG00000211577	AC090673.1	12	66251793	66251912	1	miRNA					0	0	0					Yes	hESC:IMR90:Mesenchymal_Stem_Cell:Mesendoderm:Trophoblast-like_Cell	3.062e-09	rs1351394	4
		ENSG00000267942	AC090673.2	12	66291518	66317967	-1	protein_coding					2	3.537	0					Yes	GM12878:hESC:IMR90:Left_Ventricle:Liver:Mesenchymal_Stem_Cell:Mesendoderm:Neural_Progenitor_Cell:Trophoblast-like_Cell	3.062e-09	rs1351394	4
		ENSG00000256083	RP11-366L20.3	12	66328557	66342259	-1	antisense					7	9.14	0					Yes	Aorta:GM12878:hESC:IMR90:Left_Ventricle:Liver:Mesenchymal_Stem_Cell:Mesendoderm:Trophoblast-like_Cell	3.062e-09	rs1351394	4
		ENSG00000256259	RP11-366L20.4	12	66421505	66424846	-1	lincRNA	105369810				0	0	0					Yes	GM12878:hESC:IMR90:Left_Ventricle:Mesenchymal_Stem_Cell:Mesendoderm:Trophoblast-like_Cell	3.062e-09	rs1351394	4
		ENSG00000213343	RP11-118B13.1	12	66431015	66431494	1	pseudogene					0	0	0					Yes	GM12878:hESC:IMR90:Left_Ventricle:Mesenchymal_Stem_Cell:Mesendoderm:Trophoblast-like_Cell	3.062e-09	rs1351394	4
		ENSG00000251857	RNA5SP362	12	66460001	66460118	1	rRNA	100873621	RNA5SP362			0	0	0					Yes	GM12878:hESC:IMR90:Left_Ventricle:Mesenchymal_Stem_Cell:Mesendoderm:Trophoblast-like_Cell	3.062e-09	rs1351394	4
		ENSG00000135679	MDM2	12	69201956	69239214	1	protein_coding	4193	MDM2	0.995411	0.52048	0	0	0					Yes	Left_Ventricle	3.062e-09	rs1351394	4
		ENSG00000256325	RP11-611O2.1	12	69221898	69222333	1	antisense					0	0	0					Yes	Left_Ventricle	3.062e-09	rs1351394	4
		ENSG00000257181	RP11-611O2.5	12	69235068	69237017	-1	antisense					0	0	0					Yes	Left_Ventricle	3.062e-09	rs1351394	4
		ENSG00000256664	RP11-611O2.3	12	69235726	69236164	1	pseudogene					0	0	0					Yes	Left_Ventricle	3.062e-09	rs1351394	4
		ENSG00000126581	BECN1	17	40962152	40985367	-1	protein_coding	8678	BECN1	0.998698	-0.469388	0	0	0					Yes	Left_Ventricle	1.473e-10	rs149366495:rs149366495;rs62054807	5
		ENSG00000131467	PSME3	17	40976402	40995774	1	protein_coding	10197	PSME3	0.988104	-1.7453	0	0	0					Yes	Left_Ventricle	1.473e-10	rs149366495:rs149366495;rs62054807	5
		ENSG00000131480	AOC2	17	40996617	41002724	1	protein_coding	314	AOC2	5.1394e-10	0.0413506	0	0	0					Yes	Left_Ventricle	1.473e-10	rs149366495:rs149366495;rs62054807	5
		ENSG00000161647	MPP3	17	41878167	41910538	-1	protein_coding	4356	MPP3	1.99786e-05		0	0	0					Yes	Mesenchymal_Stem_Cell	6.003e-23	rs538628;rs2074404:rs538628	5
		ENSG00000180340	FZD2	17	42634925	42636907	1	protein_coding	2535	FZD2			0	0	2	0.000653598	0.0460232	THAL		No			rs149366495	5
		ENSG00000161692	DBF4B	17	42785976	42829632	1	protein_coding	80174	DBF4B	4.43214e-08	-0.507761	0	0	552	0.000110718	0.00189628	OCTX		No			rs149366495;rs62054807;rs538628	5
		ENSG00000108883	EFTUD2	17	42927311	42977030	-1	protein_coding	9343	EFTUD2	0.999991	0.211209	0	0	3	4.23016e-05	0.0163079	GTEx_v7_Whole_Blood		No			rs242951	5
		ENSG00000172992	DCAKD	17	43100708	43138473	-1	protein_coding	79877	DCAKD	0.0293861	0.848595	0	0	18	7.80124e-06	1.88168e-33	GTEx_v7_Whole_Blood:GTEx_v7_Artery_Tibial:GTEx_v7_Skin_Sun_Exposed_Lower_leg:GTEx_v7_Thyroid		No			rs538628;rs149366495;rs62054807;rs2074404	5
		ENSG00000136448	NMT1	17	43128978	43186384	1	protein_coding	4836	NMT1	0.998501	0.0324477	0	0	1994	2.17035e-08	1.23241e-24	GTEx_v7_Adipose_Visceral_Omentum:GTEx_v7_Brain_Cerebellum:GTEx_v7_Brain_Spinal_cord_cervical_c-1:GTEx_v7_Cells_Transformed_fibroblasts:GTEx_v7_Thyroid		No			rs61572747;rs538628;rs149366495;rs62054807;rs2074404	5
		ENSG00000161714	PLCD3	17	43186335	43210721	-1	protein_coding	113026	PLCD3	0.000143297		0	0	0					Yes	Mesenchymal_Stem_Cell	2.239e-08	rs117642368	5
		ENSG00000181513	ACBD4	17	43209967	43221548	1	protein_coding	79777	ACBD4	1.82643e-05	-0.326407	0	0	1	6.2293e-05	0.000689951	GTEx_v7_Artery_Tibial		Yes	Mesenchymal_Stem_Cell	2.239e-08	rs538628;rs117642368	5
		ENSG00000186834	HEXIM1	17	43224684	43229468	1	protein_coding	10614	HEXIM1	0.9444	-1.49531	0	0	0					Yes	Mesenchymal_Stem_Cell	2.239e-08	rs117642368	5
		ENSG00000224505	AC002117.1	17	43227767	43238877	-1	antisense					0	0	0					Yes	Mesenchymal_Stem_Cell	2.239e-08	rs117642368	5
		ENSG00000168517	HEXIM2	17	43238067	43247407	1	protein_coding	124790	HEXIM2	0.368237	-0.798107	0	0	0					Yes	Mesenchymal_Stem_Cell	2.239e-08	rs117642368	5
		ENSG00000267121	CTD-2020K17.1	17	43268298	43299589	-1	antisense	339192				0	0	2658	4.37439e-09	3.35754e-05	GTEx_v7_Brain_Cerebellar_Hemisphere:GTEx_v7_Brain_Cerebellum		Yes	GM12878:IMR90:Mesenchymal_Stem_Cell	3.618e-13	rs149366495;rs62054807;rs538628;rs2074404;rs12944712;rs117642368:rs149366495:rs61572747	5
		ENSG00000184922	FMNL1	17	43298811	43324687	1	protein_coding	752	FMNL1	0.999687		0	0	2703	2.87414e-18	4.1654e-13	GTEx_v7_Brain_Cerebellar_Hemisphere:GTEx_v7_Brain_Cerebellum		Yes	GM12878:IMR90:Mesenchymal_Stem_Cell	3.618e-13	rs117642368;rs149366495;rs62054807;rs538628;rs12944712;rs2074404;rs242951;rs61572747;rs117642368:rs149366495:rs61572747	5
		ENSG00000233175	CTD-2020K17.3	17	43315395	43319101	-1	antisense	107985040				0	0	11	1.81642e-05	1.45488e-11	GTEx_v7_Brain_Cerebellum		Yes	GM12878:IMR90:Mesenchymal_Stem_Cell	3.618e-13	rs149366495;rs62054807;rs538628;rs242951;rs2074404;rs117642368:rs149366495:rs61572747	5
		ENSG00000233483	CTD-2020K17.4	17	43322553	43326203	-1	antisense					0	0	0					Yes	GM12878:hESC:IMR90:Left_Ventricle:Liver:Mesenchymal_Stem_Cell:Mesendoderm:Spleen:Trophoblast-like_Cell	5.013e-14	rs117642368:rs149366495:rs61572747:rs538628;rs149366495;rs62054807;rs2074404:rs242951:rs538628;rs62054807:rs538628;rs149366495:rs12944712:rs538628	5
		ENSG00000267278	MAP3K14-AS1	17	43325292	43345997	1	antisense	100133991	MAP3K14-AS1			0	0	0					Yes	GM12878:hESC:IMR90:Left_Ventricle:Liver:Mesenchymal_Stem_Cell:Mesendoderm:Spleen:Trophoblast-like_Cell	5.013e-14	rs117642368:rs149366495:rs61572747:rs538628;rs149366495;rs62054807;rs2074404:rs242951:rs538628;rs62054807:rs538628;rs149366495:rs12944712:rs538628	5
		ENSG00000184361	SPATA32	17	43331760	43339479	-1	protein_coding	124783	SPATA32	2.95265e-05	-0.414756	0	0	2	3.11872e-05	1.73991e-15	GTEx_v7_Whole_Blood		Yes	GM12878:hESC:IMR90:Left_Ventricle:Liver:Mesenchymal_Stem_Cell:Mesendoderm:Spleen:Trophoblast-like_Cell	5.013e-14	rs117642368;rs117642368:rs149366495:rs61572747:rs538628;rs149366495;rs62054807;rs2074404:rs242951:rs538628;rs62054807:rs538628;rs149366495:rs12944712:rs538628	5
		ENSG00000006062	MAP3K14	17	43340488	43394414	-1	processed_transcript	9020	MAP3K14			1	1.227	0					Yes	Aorta:GM12878:hESC:IMR90:Left_Ventricle:Liver:Mesenchymal_Stem_Cell:Mesendoderm:Neural_Progenitor_Cell:Spleen:Trophoblast-like_Cell	6.003e-23	rs117642368;rs149366495:rs61572747:rs117642368:rs538628;rs149366495;rs62054807;rs2074404:rs538628;rs62054807:rs538628;rs149366495:rs538628:rs242951:rs12944712:rs538628;rs2074404:rs149366495;rs2074404	5
		ENSG00000199953	RNA5SP443	17	43404732	43404863	-1	rRNA	106481745	RNA5SP443			1	1.227	0					Yes	GM12878:hESC:IMR90:Left_Ventricle:Mesenchymal_Stem_Cell:Mesendoderm:Trophoblast-like_Cell	5.013e-14	rs117642368;rs117642368:rs149366495:rs61572747:rs538628;rs149366495;rs62054807;rs2074404:rs242951:rs538628;rs62054807:rs538628;rs149366495:rs12944712:rs538628	5
		ENSG00000267446	CTB-39G8.2	17	43448768	43449423	-1	lincRNA					0	0	0					Yes	Aorta:GM12878:hESC:IMR90:Left_Ventricle:Liver:Mesenchymal_Stem_Cell:Mesendoderm:Neural_Progenitor_Cell:Spleen:Trophoblast-like_Cell	3.13e-14	rs117642368:rs538628;rs149366495;rs62054807;rs2074404:rs242951:rs538628;rs62054807:rs538628;rs149366495:rs12944712:rs538628	5
		ENSG00000159314	ARHGAP27	17	43471275	43511787	-1	protein_coding	201176	ARHGAP27	0.00125584	-0.761628	84	15.45	2815	4.27922e-34	1.01723e-27	GTEx_v7_Adipose_Visceral_Omentum:GTEx_v7_Cells_EBV-transformed_lymphocytes:GTEx_v7_Brain_Caudate_basal_ganglia:GTEx_v7_Brain_Cerebellum:GTEx_v7_Brain_Cortex:GTEx_v7_Brain_Nucleus_accumbens_basal_ganglia:GTEx_v7_Esophagus_Mucosa:GTEx_v7_Esophagus_Muscularis:GTEx_v7_Heart_Left_Ventricle:GTEx_v7_Skin_Not_Sun_Exposed_Suprapubic:GTEx_v7_Skin_Sun_Exposed_Lower_leg:GTEx_v7_Testis		No		3.632e-19	rs149366495;rs62054807;rs538628;rs2074404;rs12944712;rs242951;rs117642368;rs61572747	5
		ENSG00000267344	CTB-39G8.3	17	43474298	43474843	1	antisense					10	12.58	2694	8.17704e-08	1.43074e-05	GTEx_v7_Esophagus_Mucosa:GTEx_v7_Lung:GTEx_v7_Skin_Not_Sun_Exposed_Suprapubic		Yes	Aorta:GM12878:hESC:IMR90:Left_Ventricle:Liver:Mesenchymal_Stem_Cell:Mesendoderm:Neural_Progenitor_Cell:Spleen:Trophoblast-like_Cell	3.13e-14	rs149366495;rs62054807;rs538628;rs12944712;rs2074404;rs117642368:rs538628;rs2074404:rs242951:rs538628;rs62054807:rs538628;rs149366495:rs12944712:rs538628	5
		ENSG00000264038	AC091132.2	17	43494179	43494272	-1	miRNA					42	11.91	0					No		7.408e-14	rs149366495	5
		ENSG00000225190	PLEKHM1	17	43513266	43568115	-1	protein_coding	9842	PLEKHM1	0.840543	-0.663068	140	18.37	3284	1.41645e-33	4.43474e-26	GTEx_v7_Adipose_Subcutaneous:GTEx_v7_Adipose_Visceral_Omentum:GTEx_v7_Adrenal_Gland:GTEx_v7_Brain_Anterior_cingulate_cortex_BA24:GTEx_v7_Brain_Caudate_basal_ganglia:GTEx_v7_Brain_Cerebellar_Hemisphere:GTEx_v7_Brain_Cerebellum:GTEx_v7_Brain_Cortex:GTEx_v7_Brain_Frontal_Cortex_BA9:GTEx_v7_Brain_Nucleus_accumbens_basal_ganglia:GTEx_v7_Brain_Putamen_basal_ganglia:GTEx_v7_Esophagus_Mucosa:GTEx_v7_Esop…		No		3.624e-19	rs149366495;rs62054807;rs61572747;rs538628;rs2074404;rs242951;rs117642368;rs12944712	5
		ENSG00000236234	AC091132.1	17	43530210	43541431	1	antisense					54	18.37	2798	1.51832e-11	1.24929e-07	GTEx_v7_Cells_EBV-transformed_lymphocytes:GTEx_v7_Brain_Cerebellar_Hemisphere:GTEx_v7_Brain_Cerebellum:GTEx_v7_Esophagus_Mucosa:GTEx_v7_Testis		No		3.624e-19	rs149366495;rs62054807;rs538628;rs2074404;rs12944712;rs61572747;rs242951	5
		ENSG00000264225	RN7SL730P	17	43547899	43548188	-1	misc_RNA		RN7SL730P			46	11.75	0					No		3.624e-19	rs149366495	5
		ENSG00000214425	LRRC37A4P	17	43578685	43627701	-1	pseudogene	55073	LRRC37A4P			23	7.855	2815	1.85273e-125	2.93003e-106	GTEx_v7_Adipose_Subcutaneous:GTEx_v7_Adipose_Visceral_Omentum:GTEx_v7_Adrenal_Gland:GTEx_v7_Cells_EBV-transformed_lymphocytes:GTEx_v7_Whole_Blood:GTEx_v7_Artery_Aorta:GTEx_v7_Artery_Coronary:GTEx_v7_Artery_Tibial:GTEx_v7_Brain_Amygdala:GTEx_v7_Brain_Anterior_cingulate_cortex_BA24:GTEx_v7_Brain_Caudate_basal_ganglia:GTEx_v7_Brain_Cerebellar_Hemisphere:GTEx_v7_Brain_Cerebellum:GTEx_v7_Brain_Cortex:…		No		1.473e-10	rs149366495;rs62054807;rs117642368;rs61572747;rs538628;rs12944712;rs2074404;rs242951	5
		ENSG00000131484	RP11-798G7.5	17	43580626	43612076	1	antisense					16	7.313	2815	5.53276e-18	7.07054e-24	GTEx_v7_Adipose_Subcutaneous:GTEx_v7_Adipose_Visceral_Omentum:GTEx_v7_Whole_Blood:GTEx_v7_Brain_Cerebellar_Hemisphere:GTEx_v7_Brain_Cerebellum:GTEx_v7_Breast_Mammary_Tissue:GTEx_v7_Esophagus_Gastroesophageal_Junction:GTEx_v7_Esophagus_Mucosa:GTEx_v7_Esophagus_Muscularis:GTEx_v7_Lung:GTEx_v7_Nerve_Tibial:GTEx_v7_Cells_Transformed_fibroblasts:GTEx_v7_Skin_Not_Sun_Exposed_Suprapubic:GTEx_v7_Skin_Sun…		No			rs149366495;rs62054807;rs538628;rs2074404;rs242951;rs12944712;rs117642368;rs61572747	5
		ENSG00000266918	RP11-798G7.8	17	43608943	43611204	1	lincRNA					0	0	2815	5.27966e-19	2.94878e-17	GTEx_v7_Adipose_Visceral_Omentum:GTEx_v7_Whole_Blood:GTEx_v7_Artery_Aorta:GTEx_v7_Artery_Tibial:GTEx_v7_Brain_Cerebellar_Hemisphere:GTEx_v7_Brain_Cerebellum:GTEx_v7_Brain_Cortex:GTEx_v7_Colon_Sigmoid:GTEx_v7_Colon_Transverse:GTEx_v7_Esophagus_Gastroesophageal_Junction:GTEx_v7_Lung:GTEx_v7_Muscle_Skeletal:GTEx_v7_Nerve_Tibial:GTEx_v7_Ovary:GTEx_v7_Pancreas:GTEx_v7_Pituitary:GTEx_v7_Small_Intestine…		No			rs538628;rs149366495;rs12944712;rs62054807;rs2074404;rs117642368;rs61572747;rs242951	5
		ENSG00000267198	RP11-798G7.6	17	43623170	43640596	1	lincRNA					1	0	2686	1.1551e-09	1.13225e-26	GTEx_v7_Brain_Cerebellum:GTEx_v7_Esophagus_Mucosa:GTEx_v7_Skin_Sun_Exposed_Lower_leg:GTEx_v7_Testis		No			rs149366495;rs62054807;rs538628;rs2074404;rs242951	5
		ENSG00000264070	DND1P1	17	43663237	43664295	1	pseudogene	644157	DND1P1			68	14.2	2815	2.851e-91	1.05224e-76	GTEx_v7_Adipose_Subcutaneous:GTEx_v7_Adipose_Visceral_Omentum:GTEx_v7_Adrenal_Gland:GTEx_v7_Cells_EBV-transformed_lymphocytes:GTEx_v7_Whole_Blood:GTEx_v7_Artery_Aorta:GTEx_v7_Artery_Coronary:GTEx_v7_Artery_Tibial:GTEx_v7_Brain_Amygdala:GTEx_v7_Brain_Anterior_cingulate_cortex_BA24:GTEx_v7_Brain_Caudate_basal_ganglia:GTEx_v7_Brain_Cerebellar_Hemisphere:GTEx_v7_Brain_Cerebellum:GTEx_v7_Brain_Cortex:…		No		2.011e-11	rs149366495;rs62054807;rs117642368;rs61572747;rs538628;rs12944712;rs2074404;rs242951	5
		ENSG00000263503	RP11-707O23.5	17	43678235	43679706	-1	pseudogene					73	14.2	2815	4.01271e-102	1.06285e-82	GTEx_v7_Adipose_Subcutaneous:GTEx_v7_Adipose_Visceral_Omentum:GTEx_v7_Adrenal_Gland:GTEx_v7_Cells_EBV-transformed_lymphocytes:GTEx_v7_Whole_Blood:GTEx_v7_Artery_Aorta:GTEx_v7_Artery_Coronary:GTEx_v7_Artery_Tibial:GTEx_v7_Brain_Amygdala:GTEx_v7_Brain_Anterior_cingulate_cortex_BA24:GTEx_v7_Brain_Caudate_basal_ganglia:GTEx_v7_Brain_Cerebellar_Hemisphere:GTEx_v7_Brain_Cerebellum:GTEx_v7_Brain_Cortex:…		No			rs149366495;rs62054807;rs117642368;rs61572747;rs538628;rs12944712;rs2074404;rs242951	5
		ENSG00000204652	RPS26P8	17	43685909	43686349	1	pseudogene	644191	RPS26P8			57	14.66	2815	9.26658e-33	3.3436e-26	GTEx_v7_Adipose_Subcutaneous:GTEx_v7_Brain_Spinal_cord_cervical_c-1:GTEx_v7_Breast_Mammary_Tissue:GTEx_v7_Nerve_Tibial:GTEx_v7_Ovary:GTEx_v7_Pituitary:GTEx_v7_Skin_Not_Sun_Exposed_Suprapubic:GTEx_v7_Skin_Sun_Exposed_Lower_leg:GTEx_v7_Small_Intestine_Terminal_Ileum:GTEx_v7_Testis:GTEx_v7_Thyroid:GTEx_v7_Uterus:GTEx_v7_Vagina		Yes	hESC:IMR90:Mesenchymal_Stem_Cell:Mesendoderm	6.003e-23	rs149366495;rs62054807;rs117642368;rs538628;rs12944712;rs2074404;rs242951;rs61572747;rs2074404:rs242951:rs538628;rs62054807:rs538628;rs149366495:rs12944712:rs538628:rs538628	5
		ENSG00000204650	CRHR1-IT1	17	43697694	43725582	1	pseudogene	147081	CRHR1-IT1			118	20.7	2815	7.56075e-141	9.07833e-122	GTEx_v7_Adipose_Subcutaneous:GTEx_v7_Adipose_Visceral_Omentum:GTEx_v7_Adrenal_Gland:GTEx_v7_Cells_EBV-transformed_lymphocytes:GTEx_v7_Whole_Blood:GTEx_v7_Artery_Aorta:GTEx_v7_Artery_Coronary:GTEx_v7_Artery_Tibial:GTEx_v7_Brain_Amygdala:GTEx_v7_Brain_Anterior_cingulate_cortex_BA24:GTEx_v7_Brain_Caudate_basal_ganglia:GTEx_v7_Brain_Cerebellar_Hemisphere:GTEx_v7_Brain_Cerebellum:GTEx_v7_Brain_Cortex:…		Yes	hESC:IMR90:Mesenchymal_Stem_Cell:Mesendoderm	6.003e-23	rs149366495;rs62054807;rs117642368;rs61572747;rs538628;rs12944712;rs2074404;rs242951;rs2074404:rs242951:rs538628;rs62054807:rs538628;rs149366495:rs12944712:rs538628:rs538628	5
		ENSG00000120088	CRHR1	17	43699267	43913194	1	protein_coding	1394	CRHR1	0.792134	2.03809	939	21.8	3299	1.15732e-18	2.37848e-13	GTEx_v7_Adipose_Subcutaneous:GTEx_v7_Adipose_Visceral_Omentum:GTEx_v7_Brain_Hippocampus:GTEx_v7_Brain_Nucleus_accumbens_basal_ganglia:GTEx_v7_Brain_Putamen_basal_ganglia:GTEx_v7_Breast_Mammary_Tissue:GTEx_v7_Esophagus_Gastroesophageal_Junction:GTEx_v7_Esophagus_Muscularis:GTEx_v7_Muscle_Skeletal:GTEx_v7_Nerve_Tibial:GTEx_v7_Thyroid:CRBL:FCTX:HIPP:MEDU:TCTX:WHMT:aveALL		Yes	hESC:IMR90:Mesenchymal_Stem_Cell:Mesendoderm	6.003e-23	rs149366495;rs62054807;rs538628;rs12944712;rs2074404;rs242951;rs61572747;rs117642368;rs2074404:rs242951:rs538628;rs62054807:rs538628;rs149366495:rs12944712:rs538628:rs538628	5
		ENSG00000263715	RP11-105N13.4	17	43699274	43893909	1	processed_transcript	104909134				842	21.8	0					Yes	hESC:IMR90:Mesenchymal_Stem_Cell:Mesendoderm	6.003e-23	rs149366495;rs62054807;rs538628;rs12944712;rs2074404;rs242951;rs2074404:rs242951:rs538628;rs62054807:rs538628;rs149366495:rs12944712:rs538628:rs538628	5
		ENSG00000265547	RP11-293E1.2	17	43809069	43810343	-1	lincRNA					100	13.11	0					Yes	hESC:IMR90:Left_Ventricle:Mesenchymal_Stem_Cell:Mesendoderm:Spleen:Trophoblast-like_Cell	6.003e-23	rs538628;rs149366495;rs62054807;rs62054807:rs149366495:rs538628;rs62054807:rs538628:rs538628;rs2074404:rs242951:rs538628;rs149366495:rs12944712:rs117642368:rs538628;rs2074404	5
		ENSG00000265964	RP11-293E1.1	17	43810719	43812035	-1	lincRNA					97	13.11	6	5.46787e-05	0.0215566	GTEx_v7_Testis		Yes	hESC:IMR90:Left_Ventricle:Mesenchymal_Stem_Cell:Mesendoderm:Spleen:Trophoblast-like_Cell	6.003e-23	rs538628;rs149366495;rs62054807;rs62054807:rs149366495:rs538628;rs62054807:rs538628:rs538628;rs2074404:rs242951:rs538628;rs149366495:rs12944712:rs117642368:rs538628;rs2074404	5
		ENSG00000264589	MAPT-AS1	17	43921017	43972966	-1	antisense	100128977	MAPT-AS1			426	22.7	2865	7.85488e-14	1.0217e-09	GTEx_v7_Brain_Amygdala:GTEx_v7_Brain_Cerebellum:GTEx_v7_Brain_Frontal_Cortex_BA9:GTEx_v7_Brain_Nucleus_accumbens_basal_ganglia:GTEx_v7_Muscle_Skeletal		Yes	hESC:IMR90:Mesenchymal_Stem_Cell:Mesendoderm	6.003e-23	rs538628;rs149366495;rs62054807;rs2074404;rs12944712;rs242951;rs61572747;rs62054807:rs149366495:rs538628;rs2074404:rs242951:rs538628;rs62054807:rs538628;rs149366495:rs12944712:rs538628:rs538628	5
		ENSG00000185294	SPPL2C	17	43922256	43924438	1	protein_coding	162540	SPPL2C	2.29525e-05	0.187395	126	22.7	3369	3.52205e-22	1.40086e-16	GTEx_v7_Brain_Cerebellar_Hemisphere:GTEx_v7_Brain_Cerebellum:GTEx_v7_Brain_Frontal_Cortex_BA9:CRBL		Yes	Aorta:hESC:IMR90:Left_Ventricle:Liver:Mesenchymal_Stem_Cell:Mesendoderm:Neural_Progenitor_Cell:Trophoblast-like_Cell	6.003e-23	rs538628;rs149366495;rs62054807;rs2074404;rs242951;rs12944712;rs117642368;rs2074404:rs538628:rs117642368:rs149366495;rs62054807:rs149366495:rs538628;rs62054807:rs538628;rs149366495:rs538628;rs2074404:rs61572747:rs538628	5
		ENSG00000186868	MAPT	17	43971748	44105700	1	protein_coding	4137	MAPT	4.68265e-05	2.01024	779	34	3372	2.68969e-73	2.438e-62	GTEx_v7_Adipose_Subcutaneous:GTEx_v7_Artery_Aorta:GTEx_v7_Artery_Tibial:GTEx_v7_Brain_Cerebellum:GTEx_v7_Colon_Sigmoid:GTEx_v7_Colon_Transverse:GTEx_v7_Esophagus_Mucosa:GTEx_v7_Esophagus_Muscularis:GTEx_v7_Heart_Left_Ventricle:GTEx_v7_Lung:GTEx_v7_Skin_Not_Sun_Exposed_Suprapubic:GTEx_v7_Skin_Sun_Exposed_Lower_leg:GTEx_v7_Spleen:GTEx_v7_Testis:GTEx_v7_Thyroid:CRBL:MEDU:TCTX:THAL:WHMT		Yes	hESC:IMR90:Mesenchymal_Stem_Cell:Mesendoderm	6.003e-23	rs538628;rs149366495;rs62054807;rs2074404;rs12944712;rs117642368;rs242951;rs61572747;rs62054807:rs149366495:rs538628;rs2074404:rs242951:rs538628;rs62054807:rs538628;rs149366495:rs12944712:rs538628:rs538628	5
		ENSG00000262881	RP11-669E14.4	17	43985036	43988145	-1	antisense					114	14.49	2862	1.22618e-24	1.44761e-18	GTEx_v7_Liver		Yes	hESC:IMR90:Mesenchymal_Stem_Cell:Mesendoderm	6.003e-23	rs538628;rs149366495;rs62054807;rs2074404;rs117642368;rs61572747;rs12944712;rs62054807:rs149366495:rs538628;rs2074404:rs242951:rs538628;rs62054807:rs538628;rs149366495:rs12944712:rs538628:rs538628	5
		ENSG00000256762	STH	17	44076616	44077060	1	protein_coding	246744	STH	0.00444467	0.274193	95	19.18	3057	0.000661056	0.00467071	FCTX:TCTX:aveALL		Yes	Aorta:GM12878:hESC:IMR90:Left_Ventricle:Liver:Mesenchymal_Stem_Cell:Mesendoderm:Trophoblast-like_Cell	6.003e-23	rs538628;rs149366495;rs62054807;rs2074404;rs12944712;rs242951;rs117642368;rs2074404:rs538628:rs538628;rs149366495:rs538628;rs62054807:rs149366495;rs62054807:rs149366495:rs242951:rs12944712:rs538628;rs2074404:rs538628;rs2074404:rs2074404:rs117642368	5
		ENSG00000120071	KANSL1	17	44107282	44302733	-1	protein_coding	284058	KANSL1	0.999734	0.0589452	1065	24.7	3372	2.11659e-19	6.74239e-26	GTEx_v7_Adipose_Subcutaneous:GTEx_v7_Adipose_Visceral_Omentum:GTEx_v7_Cells_EBV-transformed_lymphocytes:GTEx_v7_Whole_Blood:GTEx_v7_Artery_Tibial:GTEx_v7_Brain_Caudate_basal_ganglia:GTEx_v7_Brain_Cerebellar_Hemisphere:GTEx_v7_Brain_Cerebellum:GTEx_v7_Brain_Cortex:GTEx_v7_Colon_Transverse:GTEx_v7_Esophagus_Mucosa:GTEx_v7_Heart_Left_Ventricle:GTEx_v7_Lung:GTEx_v7_Muscle_Skeletal:GTEx_v7_Pituitary:G…		Yes	GM12878:Mesenchymal_Stem_Cell	2.086e-14	rs538628;rs149366495;rs62054807;rs2074404;rs12944712;rs61572747;rs117642368;rs242951;rs2074404:rs538628;rs62054807:rs538628:rs538628	5
		ENSG00000262372	RP11-669E14.6	17	44112679	44113136	1	antisense					85	15.71	2459	2.16621e-06	0.00407727	GTEx_v7_Colon_Sigmoid:GTEx_v7_Testis:GTEx_v7_Thyroid		Yes	Aorta:Dorsolateral_Prefrontal_Cortex:GM12878:hESC:IMR90:Left_Ventricle:Liver:Mesenchymal_Stem_Cell:Mesendoderm:Pancreas:Psoas:Right_Ventricle:Spleen:Trophoblast-like_Cell	6.003e-23	rs538628;rs149366495;rs62054807;rs2074404;rs2074404:rs538628;rs62054807:rs538628:rs538628;rs149366495:rs538628;rs2074404:rs117642368:rs149366495;rs62054807:rs149366495:rs242951:rs12944712:rs538628	5
		ENSG00000252698	RNU7-101P	17	44204762	44204817	1	snRNA		RNU7-101P			104	16.23	0					Yes	Aorta:GM12878:hESC:IMR90:Left_Ventricle:Liver:Mesenchymal_Stem_Cell:Mesendoderm:Neural_Progenitor_Cell:Trophoblast-like_Cell	6.003e-23	rs538628;rs149366495;rs62054807;rs2074404;rs2074404:rs538628;rs62054807:rs538628:rs538628;rs149366495:rs117642368:rs538628;rs2074404:rs149366495;rs62054807:rs149366495:rs242951:rs12944712:rs538628	5
		ENSG00000214401	KANSL1-AS1	17	44270942	44274089	1	antisense	644246	KANSL1-AS1			136	19.14	2882	2.63826e-114	4.4508e-98	GTEx_v7_Adipose_Subcutaneous:GTEx_v7_Adipose_Visceral_Omentum:GTEx_v7_Adrenal_Gland:GTEx_v7_Cells_EBV-transformed_lymphocytes:GTEx_v7_Whole_Blood:GTEx_v7_Artery_Aorta:GTEx_v7_Artery_Coronary:GTEx_v7_Artery_Tibial:GTEx_v7_Brain_Amygdala:GTEx_v7_Brain_Anterior_cingulate_cortex_BA24:GTEx_v7_Brain_Caudate_basal_ganglia:GTEx_v7_Brain_Cerebellar_Hemisphere:GTEx_v7_Brain_Cerebellum:GTEx_v7_Brain_Cortex:…		Yes	Adrenal:Aorta:Bladder:Dorsolateral_Prefrontal_Cortex:GM12878:hESC:IMR90:Left_Ventricle:Liver:Mesenchymal_Stem_Cell:Mesendoderm:Neural_Progenitor_Cell:Psoas:Right_Ventricle:Spleen:Trophoblast-like_Cell	1.776e-23	rs538628;rs149366495;rs62054807;rs2074404;rs117642368;rs61572747;rs12944712;rs242951;rs2074404:rs538628;rs62054807:rs538628:rs538628;rs149366495:rs117642368:rs149366495;rs62054807:rs149366495:rs242951:rs12944712:rs538628;rs2074404:rs61572747:rs538628;rs62054807:rs2074404	5
		ENSG00000238723	Y_RNA	17	44292436	44292537	-1	misc_RNA					95	15.75	0					Yes	GM12878:Mesenchymal_Stem_Cell	2.086e-14	rs538628;rs149366495;rs62054807;rs2074404;rs2074404:rs538628;rs62054807:rs538628:rs538628	5
		ENSG00000262500	RP11-259G18.2	17	44320972	44322410	1	pseudogene					82	17.14	2882	4.98656e-79	1.08474e-66	GTEx_v7_Adrenal_Gland:GTEx_v7_Whole_Blood:GTEx_v7_Brain_Amygdala:GTEx_v7_Brain_Anterior_cingulate_cortex_BA24:GTEx_v7_Brain_Caudate_basal_ganglia:GTEx_v7_Brain_Cerebellar_Hemisphere:GTEx_v7_Brain_Cerebellum:GTEx_v7_Brain_Cortex:GTEx_v7_Brain_Frontal_Cortex_BA9:GTEx_v7_Brain_Hippocampus:GTEx_v7_Brain_Hypothalamus:GTEx_v7_Brain_Nucleus_accumbens_basal_ganglia:GTEx_v7_Brain_Putamen_basal_ganglia:GTE…		Yes	GM12878:hESC:IMR90:Mesenchymal_Stem_Cell:Mesendoderm:Trophoblast-like_Cell	6.003e-23	rs538628;rs149366495;rs62054807;rs2074404;rs117642368;rs12944712;rs242951;rs61572747;rs2074404:rs538628;rs62054807:rs538628;rs149366495:rs538628:rs149366495;rs62054807:rs149366495:rs242951:rs12944712:rs538628;rs2074404:rs117642368	5
		ENSG00000262539	RP11-259G18.3	17	44336917	44337972	-1	pseudogene					167	17.14	2882	2.27851e-95	6.01883e-82	GTEx_v7_Adipose_Subcutaneous:GTEx_v7_Adipose_Visceral_Omentum:GTEx_v7_Adrenal_Gland:GTEx_v7_Cells_EBV-transformed_lymphocytes:GTEx_v7_Whole_Blood:GTEx_v7_Artery_Aorta:GTEx_v7_Artery_Coronary:GTEx_v7_Artery_Tibial:GTEx_v7_Brain_Amygdala:GTEx_v7_Brain_Anterior_cingulate_cortex_BA24:GTEx_v7_Brain_Caudate_basal_ganglia:GTEx_v7_Brain_Cerebellar_Hemisphere:GTEx_v7_Brain_Cerebellum:GTEx_v7_Brain_Cortex:…		Yes	GM12878:hESC:IMR90:Mesenchymal_Stem_Cell:Mesendoderm:Trophoblast-like_Cell	6.003e-23	rs538628;rs149366495;rs62054807;rs2074404;rs117642368;rs61572747;rs12944712;rs242951;rs2074404:rs538628;rs62054807:rs538628;rs149366495:rs538628:rs149366495;rs62054807:rs149366495:rs242951:rs12944712:rs538628;rs2074404:rs117642368	5
		ENSG00000261575	RP11-259G18.1	17	44344403	44346060	1	pseudogene					242	13.28	2882	2.89626e-47	1.72404e-39	GTEx_v7_Adipose_Subcutaneous:GTEx_v7_Adipose_Visceral_Omentum:GTEx_v7_Cells_EBV-transformed_lymphocytes:GTEx_v7_Artery_Aorta:GTEx_v7_Artery_Tibial:GTEx_v7_Brain_Amygdala:GTEx_v7_Brain_Anterior_cingulate_cortex_BA24:GTEx_v7_Brain_Caudate_basal_ganglia:GTEx_v7_Brain_Cerebellar_Hemisphere:GTEx_v7_Brain_Cerebellum:GTEx_v7_Brain_Cortex:GTEx_v7_Brain_Frontal_Cortex_BA9:GTEx_v7_Brain_Hippocampus:GTEx_v7…		Yes	GM12878:hESC:IMR90:Mesenchymal_Stem_Cell:Mesendoderm:Trophoblast-like_Cell	6.003e-23	rs538628;rs149366495;rs62054807;rs2074404;rs117642368;rs61572747;rs12944712;rs242951;rs2074404:rs538628;rs62054807:rs538628;rs149366495:rs538628:rs149366495;rs62054807:rs149366495:rs242951:rs12944712:rs538628;rs2074404:rs117642368	5
		ENSG00000228696	ARL17B	17	44352150	44439130	-1	protein_coding	100506084	ARL17B		-0.428243	287	12.22	2872	7.09702e-28	2.96637e-27	GTEx_v7_Cells_EBV-transformed_lymphocytes:GTEx_v7_Whole_Blood:GTEx_v7_Brain_Cerebellar_Hemisphere:GTEx_v7_Brain_Cerebellum:GTEx_v7_Muscle_Skeletal:GTEx_v7_Pituitary:GTEx_v7_Skin_Not_Sun_Exposed_Suprapubic:GTEx_v7_Skin_Sun_Exposed_Lower_leg:GTEx_v7_Testis:GTEx_v7_Thyroid		No			rs538628;rs149366495;rs62054807;rs2074404;rs242951;rs61572747;rs12944712	5
		ENSG00000176681	LRRC37A	17	44370099	44415160	1	protein_coding	9884	LRRC37A	0.890487		67	10.67	3350	3.80996e-33	2.8722e-58	GTEx_v7_Adipose_Subcutaneous:GTEx_v7_Adipose_Visceral_Omentum:GTEx_v7_Adrenal_Gland:GTEx_v7_Whole_Blood:GTEx_v7_Artery_Aorta:GTEx_v7_Artery_Coronary:GTEx_v7_Artery_Tibial:GTEx_v7_Brain_Amygdala:GTEx_v7_Brain_Anterior_cingulate_cortex_BA24:GTEx_v7_Brain_Caudate_basal_ganglia:GTEx_v7_Brain_Cerebellar_Hemisphere:GTEx_v7_Brain_Cerebellum:GTEx_v7_Brain_Cortex:GTEx_v7_Brain_Frontal_Cortex_BA9:GTEx_v7_B…		Yes	GM12878:Mesenchymal_Stem_Cell:Mesendoderm	6.003e-23	rs538628;rs149366495;rs62054807;rs117642368;rs12944712;rs2074404;rs242951;rs61572747;rs2074404:rs538628;rs62054807:rs538628:rs538628;rs149366495:rs149366495;rs62054807:rs149366495:rs538628;rs2074404:rs242951:rs12944712	5
		ENSG00000265411	RN7SL656P	17	44397045	44397325	1	misc_RNA	106481760	RN7SL656P			2	2.182	0					Yes	GM12878:Mesenchymal_Stem_Cell:Mesendoderm	6.003e-23	rs538628;rs149366495;rs62054807;rs2074404:rs538628;rs62054807:rs538628:rs538628;rs149366495:rs149366495;rs62054807:rs149366495:rs538628;rs2074404:rs242951:rs12944712	5
		ENSG00000260075	NSFP1	17	44450221	44564507	1	pseudogene	728806	NSFP1			25	15.19	15	3.22178e-06	3.73183e-49	GTEx_v7_Esophagus_Gastroesophageal_Junction:GTEx_v7_Thyroid		No			rs538628;rs149366495;rs62054807;rs2074404;rs12944712;rs242951	5
		ENSG00000266497	RP11-995C19.2	17	44581312	44586705	1	pseudogene					2	1.5	0					Yes	Mesenchymal_Stem_Cell		rs538628;rs149366495;rs62054807;rs2074404:rs538628:rs538628;rs149366495:rs538628	5
		ENSG00000238083	LRRC37A2	17	44588877	44633016	1	protein_coding	474170	LRRC37A2			4	16.27	3358	5.0151e-87	6.33952e-75	GTEx_v7_Adipose_Subcutaneous:GTEx_v7_Adipose_Visceral_Omentum:GTEx_v7_Adrenal_Gland:GTEx_v7_Cells_EBV-transformed_lymphocytes:GTEx_v7_Whole_Blood:GTEx_v7_Artery_Aorta:GTEx_v7_Artery_Coronary:GTEx_v7_Artery_Tibial:GTEx_v7_Brain_Amygdala:GTEx_v7_Brain_Anterior_cingulate_cortex_BA24:GTEx_v7_Brain_Caudate_basal_ganglia:GTEx_v7_Brain_Cerebellar_Hemisphere:GTEx_v7_Brain_Cerebellum:GTEx_v7_Brain_Cortex:…		Yes	Mesenchymal_Stem_Cell		rs538628;rs62054807;rs149366495;rs12944712;rs2074404;rs242951;rs117642368;rs61572747;rs2074404:rs538628:rs538628;rs149366495:rs538628	5
		ENSG00000185829	ARL17A	17	44594068	44657088	-1	protein_coding	51326	ARL17A		-2.38258	3	16.27	2729	1.17659e-38	3.75525e-32	GTEx_v7_Adipose_Subcutaneous:GTEx_v7_Adipose_Visceral_Omentum:GTEx_v7_Adrenal_Gland:GTEx_v7_Cells_EBV-transformed_lymphocytes:GTEx_v7_Whole_Blood:GTEx_v7_Artery_Aorta:GTEx_v7_Artery_Coronary:GTEx_v7_Artery_Tibial:GTEx_v7_Brain_Amygdala:GTEx_v7_Brain_Anterior_cingulate_cortex_BA24:GTEx_v7_Brain_Caudate_basal_ganglia:GTEx_v7_Brain_Cerebellar_Hemisphere:GTEx_v7_Brain_Cerebellum:GTEx_v7_Brain_Cortex:…		No			rs538628;rs62054807;rs149366495;rs12944712;rs2074404;rs242951	5
		ENSG00000265315	RN7SL199P	17	44614900	44615180	1	misc_RNA	106480693	RN7SL199P			1	0.775	0					No			rs538628	5
		ENSG00000232300	FAM215B	17	44636196	44640161	-1	sense_intronic	644297	FAM215B			1	0	2730	1.07094e-23	1.47157e-18	GTEx_v7_Adipose_Subcutaneous:GTEx_v7_Adipose_Visceral_Omentum:GTEx_v7_Brain_Cerebellar_Hemisphere:GTEx_v7_Brain_Cerebellum:GTEx_v7_Brain_Nucleus_accumbens_basal_ganglia:GTEx_v7_Colon_Transverse:GTEx_v7_Esophagus_Gastroesophageal_Junction:GTEx_v7_Esophagus_Mucosa:GTEx_v7_Esophagus_Muscularis:GTEx_v7_Lung:GTEx_v7_Nerve_Tibial:GTEx_v7_Pituitary:GTEx_v7_Prostate:GTEx_v7_Skin_Sun_Exposed_Lower_leg:GTE…		No			rs538628;rs149366495;rs62054807;rs2074404;rs12944712;rs242951	5
		ENSG00000073969	NSF	17	44668035	44834830	1	protein_coding	4905	NSF	0.713682	-0.566247	58	16.01	2674	1.36442e-09	3.96738e-08	GTEx_v7_Artery_Aorta:GTEx_v7_Artery_Tibial:GTEx_v7_Brain_Cerebellum:GTEx_v7_Esophagus_Mucosa:GTEx_v7_Esophagus_Muscularis:GTEx_v7_Heart_Atrial_Appendage:GTEx_v7_Heart_Left_Ventricle:GTEx_v7_Nerve_Tibial:GTEx_v7_Cells_Transformed_fibroblasts:GTEx_v7_Testis		No		1.776e-23	rs538628;rs2074404;rs149366495;rs62054807;rs12944712	5
		ENSG00000213326	RPS7P11	17	44798948	44799533	-1	pseudogene	644315	RPS7P11			16	16.01	0					Yes	hESC:IMR90:Mesenchymal_Stem_Cell:Mesendoderm:Trophoblast-like_Cell	1.873e-23	rs538628;rs2074404;rs2074404:rs538628:rs538628;rs149366495;rs62054807;rs2074404:rs538628;rs149366495:rs538628	5
		ENSG00000108379	WNT3	17	44839872	44910520	-1	protein_coding	7473	WNT3	0.946108	-0.191111	42	13.14	1887	4.11476e-52	4.93282e-44	GTEx_v7_Adipose_Subcutaneous:GTEx_v7_Adipose_Visceral_Omentum:GTEx_v7_Adrenal_Gland:GTEx_v7_Cells_EBV-transformed_lymphocytes:GTEx_v7_Artery_Aorta:GTEx_v7_Artery_Coronary:GTEx_v7_Artery_Tibial:GTEx_v7_Brain_Cerebellar_Hemisphere:GTEx_v7_Breast_Mammary_Tissue:GTEx_v7_Colon_Sigmoid:GTEx_v7_Colon_Transverse:GTEx_v7_Esophagus_Gastroesophageal_Junction:GTEx_v7_Esophagus_Muscularis:GTEx_v7_Heart_Atrial…		Yes	hESC:Mesenchymal_Stem_Cell	6.003e-23	rs538628;rs2074404;rs242951;rs149366495;rs62054807;rs12944712;rs2074404:rs538628	5
		ENSG00000158955	WNT9B	17	44910567	44964096	1	protein_coding	7484	WNT9B	0.0516168		0	0	1	2.551e-05	0.0436416	GTEx_v7_Spleen		Yes	hESC:Mesenchymal_Stem_Cell	6.003e-23	rs538628;rs149366495;rs2074404:rs538628	5
		ENSG00000262031	RP11-63A1.2	17	44987108	44988878	-1	lincRNA					0	0	0					Yes	GM12878:hESC:IMR90:Left_Ventricle:Mesenchymal_Stem_Cell:Mesendoderm:Trophoblast-like_Cell	6.003e-23	rs538628;rs149366495;rs62054807;rs2074404:rs538628:rs538628;rs149366495:rs538628;rs62054807:rs538628;rs2074404:rs149366495;rs62054807:rs149366495:rs242951:rs12944712:rs538628;rs2074404	5
		ENSG00000261886	RP11-63A1.1	17	44994136	45000400	-1	lincRNA					0	0	0					Yes	GM12878:hESC:IMR90:Left_Ventricle:Mesenchymal_Stem_Cell:Mesendoderm:Trophoblast-like_Cell	6.003e-23	rs538628;rs149366495;rs62054807;rs2074404:rs538628:rs538628;rs149366495:rs538628;rs62054807:rs538628;rs2074404:rs149366495;rs62054807:rs149366495:rs242951:rs12944712:rs538628;rs2074404	5
		ENSG00000210709	RNU6ATAC3P	17	44998490	44998615	1	snRNA	100151686	RNU6ATAC3P			0	0	0					Yes	GM12878:hESC:IMR90:Left_Ventricle:Mesenchymal_Stem_Cell:Mesendoderm:Trophoblast-like_Cell	6.003e-23	rs538628;rs149366495;rs62054807;rs2074404:rs538628:rs538628;rs149366495:rs538628;rs62054807:rs538628;rs2074404:rs149366495;rs62054807:rs149366495:rs242951:rs12944712:rs538628;rs2074404	5
		ENSG00000108433	GOSR2	17	45000483	45105003	1	protein_coding	9570	GOSR2	0.000289194	0.147391	0	0	0					Yes	hESC:IMR90:Mesenchymal_Stem_Cell:Mesendoderm	6.003e-23	rs538628;rs2074404:rs538628:rs149366495;rs62054807:rs149366495:rs538628;rs149366495;rs62054807;rs2074404:rs538628;rs62054807:rs538628;rs149366495:rs242951:rs12944712	5
		ENSG00000262633	RP11-156P1.2	17	45000499	45124520	1	protein_coding					0	0	0					Yes	hESC:IMR90:Mesenchymal_Stem_Cell:Mesendoderm	6.003e-23	rs538628;rs2074404:rs538628:rs149366495;rs62054807:rs149366495:rs538628;rs149366495;rs62054807;rs2074404:rs538628;rs62054807:rs538628;rs149366495:rs242951:rs12944712	5
		ENSG00000264999	MIR5089	17	45050383	45050466	1	miRNA	100847067	MIR5089			0	0	0					Yes	GM12878:hESC:IMR90:Left_Ventricle:Liver:Mesenchymal_Stem_Cell:Mesendoderm:Right_Ventricle:Trophoblast-like_Cell	6.003e-23	rs538628;rs149366495;rs62054807;rs2074404:rs538628;rs62054807:rs538628:rs538628;rs149366495:rs538628;rs2074404:rs149366495;rs62054807:rs149366495:rs242951:rs12944712:rs538628;rs2074404:rs2074404	5
		ENSG00000179673	RPRML	17	45055523	45056614	-1	protein_coding	388394	RPRML	0.421295		0	0	0					Yes	GM12878:hESC:IMR90:Left_Ventricle:Liver:Mesenchymal_Stem_Cell:Mesendoderm:Right_Ventricle:Trophoblast-like_Cell	6.003e-23	rs538628;rs149366495;rs62054807;rs2074404:rs538628;rs62054807:rs538628:rs538628;rs149366495:rs538628;rs2074404:rs149366495;rs62054807:rs149366495:rs242951:rs12944712:rs538628;rs2074404:rs2074404	5
		ENSG00000263142	LRRC37A17P	17	45055847	45131935	1	pseudogene	644397	LRRC37A17P			0	0	952	1.31576e-10	8.49748e-07	GTEx_v7_Brain_Cerebellum:GTEx_v7_Esophagus_Mucosa:GTEx_v7_Esophagus_Muscularis:GTEx_v7_Skin_Sun_Exposed_Lower_leg:GTEx_v7_Stomach:GTEx_v7_Testis:GTEx_v7_Thyroid		Yes	GM12878:hESC:IMR90:Left_Ventricle:Liver:Mesenchymal_Stem_Cell:Mesendoderm:Right_Ventricle:Trophoblast-like_Cell	6.003e-23	rs538628;rs149366495;rs62054807;rs2074404;rs2074404:rs538628;rs62054807:rs538628:rs538628;rs149366495:rs538628;rs2074404:rs149366495;rs62054807:rs149366495:rs242951:rs12944712:rs538628;rs2074404:rs2074404	5
		ENSG00000262879	RP11-156P1.3	17	45061411	45177689	-1	processed_transcript					0	0	0					Yes	hESC:Mesenchymal_Stem_Cell:Mesendoderm	6.003e-23	rs538628;rs2074404:rs538628	5
		ENSG00000263650	RN7SL270P	17	45119191	45119483	1	misc_RNA	106480995	RN7SL270P			0	0	0					Yes	hESC:IMR90:Mesenchymal_Stem_Cell:Mesendoderm	6.003e-23	rs538628;rs2074404:rs538628:rs538628;rs149366495;rs62054807;rs2074404:rs538628;rs62054807:rs149366495;rs62054807:rs149366495:rs242951:rs538628;rs149366495:rs12944712	5
		ENSG00000004897	CDC27	17	45195069	45266788	-1	protein_coding	996	CDC27	0.486673	-0.787143	0	0	0					Yes	hESC:Left_Ventricle:Mesenchymal_Stem_Cell:Mesendoderm	6.003e-23	rs538628;rs2074404:rs538628:rs538628;rs149366495;rs62054807;rs2074404:rs538628;rs62054807:rs538628	5
		ENSG00000221016	AC002558.1	17	45195868	45195957	1	miRNA					0	0	0					Yes	hESC:Mesenchymal_Stem_Cell:Mesendoderm	6.003e-23	rs538628;rs2074404:rs538628	5
		ENSG00000239291	RP5-867C24.1	17	45236557	45237359	-1	pseudogene					0	0	0					Yes	hESC:IMR90:Mesenchymal_Stem_Cell:Mesendoderm	6.003e-23	rs538628;rs2074404:rs538628:rs538628;rs149366495;rs62054807;rs2074404:rs538628;rs149366495:rs538628	5
		ENSG00000262265	RP5-867C24.4	17	45238441	45239430	-1	sense_intronic					0	0	0					Yes	hESC:IMR90:Mesenchymal_Stem_Cell:Mesendoderm	6.003e-23	rs538628;rs2074404:rs538628:rs538628;rs149366495;rs62054807;rs2074404:rs538628;rs149366495:rs538628	5
		ENSG00000261872	RP5-867C24.5	17	45247192	45248415	1	antisense					0	0	0					Yes	hESC:Left_Ventricle:Mesenchymal_Stem_Cell:Mesendoderm	6.003e-23	rs538628;rs2074404:rs538628:rs538628;rs149366495;rs62054807;rs2074404:rs538628;rs62054807:rs538628	5
		ENSG00000198336	MYL4	17	45277812	45301045	1	protein_coding	4635	MYL4	0.000175625	-0.33374	0	0	0					Yes	hESC:Left_Ventricle:Mesenchymal_Stem_Cell:Mesendoderm	6.003e-23	rs538628;rs2074404:rs538628:rs538628;rs149366495;rs62054807;rs2074404:rs538628;rs62054807:rs538628	5
		ENSG00000252088	snoU13	17	45298008	45298091	1	snoRNA					0	0	0					Yes	Mesenchymal_Stem_Cell	6.003e-23	rs538628;rs2074404:rs538628	5
		ENSG00000259207	ITGB3	17	45331212	45421658	1	protein_coding	3690	ITGB3	0.1417	-0.214709	0	0	0					Yes	hESC:IMR90:Mesenchymal_Stem_Cell:Mesendoderm:Trophoblast-like_Cell	6.003e-23	rs538628;rs2074404:rs538628:rs538628;rs149366495;rs62054807;rs2074404:rs538628;rs149366495:rs538628	5
		ENSG00000259753	ITGB3	17	45331263	45421658	1	protein_coding	3690			-0.214709	0	0	0					Yes	hESC:IMR90:Mesenchymal_Stem_Cell:Mesendoderm:Trophoblast-like_Cell	6.003e-23	rs538628;rs2074404:rs538628:rs538628;rs149366495;rs62054807;rs2074404:rs538628;rs149366495:rs538628	5
		ENSG00000238419	RNU7-186P	17	45336724	45336786	-1	snRNA	106480363	RNU7-186P			0	0	0					Yes	hESC:IMR90:Mesenchymal_Stem_Cell:Mesendoderm:Trophoblast-like_Cell	6.003e-23	rs538628;rs2074404:rs538628:rs538628;rs149366495;rs62054807;rs2074404:rs538628;rs149366495:rs538628	5
		ENSG00000263293	RP11-290H9.4	17	45380832	45400979	-1	antisense	102724508				0	0	0					Yes	hESC:Mesenchymal_Stem_Cell:Mesendoderm	6.003e-23	rs538628;rs2074404:rs538628	5
		ENSG00000178852	EFCAB13	17	45400656	45518678	1	protein_coding	124989	EFCAB13	8.21992e-19	-0.190445	0	0	0					Yes	hESC:Mesenchymal_Stem_Cell:Mesendoderm	6.003e-23	rs538628;rs2074404:rs538628	5
		ENSG00000253347	CTD-2026D20.2	17	45486688	45500892	-1	antisense					0	0	0					Yes	hESC:IMR90:Mesenchymal_Stem_Cell:Mesendoderm	6.003e-23	rs538628;rs2074404:rs538628:rs149366495;rs62054807:rs149366495:rs538628;rs149366495;rs62054807;rs2074404:rs538628;rs149366495:rs538628	5
		ENSG00000228782	MRPL45P2	17	45527934	45569858	-1	pseudogene	653479	MRPL45P2			0	0	0					Yes	Left_Ventricle	3.618e-13	rs149366495:rs61572747	5
		ENSG00000263766	RP11-580I16.2	17	45681226	45726786	-1	antisense					0	0	0					Yes	hESC:IMR90:Mesenchymal_Stem_Cell	6.003e-23	rs538628;rs149366495;rs62054807;rs2074404:rs538628:rs538628;rs149366495:rs538628;rs62054807:rs538628;rs2074404	5
		ENSG00000108424	KPNB1	17	45726842	45762871	1	protein_coding	3837	KPNB1	0.999994	-0.517927	0	0	0					Yes	hESC:IMR90:Mesenchymal_Stem_Cell	6.003e-23	rs538628;rs149366495;rs62054807;rs2074404:rs538628:rs538628;rs149366495:rs538628;rs62054807:rs538628;rs2074404	5
		ENSG00000264558	RP11-138C9.1	17	45759783	45760049	-1	antisense					0	0	0					Yes	hESC:IMR90:Mesenchymal_Stem_Cell	6.003e-23	rs538628;rs149366495;rs62054807;rs2074404:rs538628:rs538628;rs149366495:rs538628;rs62054807:rs538628;rs2074404	5
		ENSG00000073861	TBX21	17	45810610	45823485	1	protein_coding	30009	TBX21	0.963243	0.0831505	0	0	0					Yes	Mesenchymal_Stem_Cell	6.003e-23	rs538628;rs2074404:rs538628	5
		ENSG00000189120	SP6	17	45922279	45933240	-1	protein_coding	80320	SP6	0.0229476	-1.12958	0	0	0					Yes	Mesenchymal_Stem_Cell:Mesendoderm	6.003e-23	rs538628;rs149366495;rs62054807;rs2074404:rs538628:rs538628;rs149366495:rs538628;rs62054807:rs538628;rs2074404	5
		ENSG00000264243	RP11-6N17.1	17	45940708	45942556	1	lincRNA					0	0	0					Yes	Mesenchymal_Stem_Cell:Mesendoderm	6.003e-23	rs538628;rs149366495;rs62054807;rs2074404:rs538628:rs538628;rs149366495:rs538628;rs62054807:rs538628;rs2074404	5
		ENSG00000266821	RP11-6N17.2	17	45956838	45959764	-1	lincRNA					0	0	0					Yes	Mesenchymal_Stem_Cell:Mesendoderm	6.003e-23	rs538628;rs149366495;rs62054807;rs2074404:rs538628:rs538628;rs149366495:rs538628;rs62054807:rs538628;rs2074404	5
		ENSG00000234494	AC003665.1	17	45974696	46018776	-1	antisense	100506325				0	0	0					Yes	Mesendoderm	6.003e-23	rs538628;rs2074404:rs538628	5
		ENSG00000266601	RP11-6N17.3	17	46007048	46010472	-1	antisense					0	0	0					Yes	Mesendoderm	6.003e-23	rs538628;rs2074404:rs538628	5
		ENSG00000108439	PNPO	17	46018872	46025654	1	protein_coding	55163	PNPO	3.71896e-05	0.17935	0	0	0					Yes	Mesendoderm	6.003e-23	rs538628;rs2074404:rs538628	5
		ENSG00000263798	RP11-6N17.9	17	46022790	46051804	1	processed_transcript					0	0	0					Yes	Mesendoderm	6.003e-23	rs538628;rs2074404:rs538628	5
		ENSG00000264019	RP11-6N17.6	17	46024168	46025641	-1	antisense					0	0	0					Yes	Mesendoderm	6.003e-23	rs538628;rs2074404:rs538628	5
		ENSG00000167183	PRR15L	17	46029333	46035244	-1	protein_coding	79170	PRR15L	0.481247	0.303263	0	0	0					Yes	Mesendoderm	6.003e-23	rs538628;rs2074404:rs538628	5
		ENSG00000263787	RP11-456D7.1	17	46263300	46281891	1	antisense					0	0	0					Yes	hESC:Trophoblast-like_Cell	6.003e-23	rs538628;rs2074404:rs538628:rs538628;rs149366495;rs62054807;rs2074404:rs538628;rs149366495:rs538628	5
		ENSG00000207306	RNU6-1152P	17	46274042	46274148	-1	snRNA	106480073	RNU6-1152P			0	0	0					Yes	hESC:Trophoblast-like_Cell	6.003e-23	rs538628;rs2074404:rs538628:rs538628;rs149366495;rs62054807;rs2074404:rs538628;rs149366495:rs538628	5
		ENSG00000266222	RP11-433M22.1	17	46454624	46457732	-1	sense_intronic					0	0	0					Yes	Left_Ventricle	5.013e-14	rs538628;rs149366495;rs62054807;rs2074404:rs242951:rs538628;rs62054807:rs538628;rs149366495:rs12944712	5
		ENSG00000200538	U3	17	46459734	46459948	-1	snoRNA					0	0	0					Yes	Left_Ventricle	5.013e-14	rs538628;rs149366495;rs62054807;rs2074404:rs242951:rs538628;rs62054807:rs538628;rs149366495:rs12944712	5
		ENSG00000120094	HOXB1	17	46605888	46608359	-1	protein_coding	3211	HOXB1	0.1152	-0.795582	0	0	0					Yes	Mesendoderm		rs538628;rs149366495;rs62054807;rs2074404:rs538628:rs538628;rs149366495:rs538628	5
		ENSG00000173917	HOXB2	17	46618256	46623441	-1	protein_coding	3212	HOXB2	0.00183831	0.974079	0	0	0					Yes	Mesendoderm		rs538628;rs149366495;rs62054807;rs2074404:rs538628:rs538628;rs149366495:rs538628	5
		ENSG00000230148	HOXB-AS1	17	46620913	46628610	1	antisense	100874362	HOXB-AS1			0	0	0					Yes	Mesendoderm		rs538628;rs149366495;rs62054807;rs2074404:rs538628:rs538628;rs149366495:rs538628	5
		ENSG00000233101	HOXB-AS3	17	46626992	46683776	1	antisense	404266	HOXB-AS3			0	0	0					Yes	Mesendoderm		rs538628;rs149366495;rs62054807;rs2074404:rs538628:rs538628;rs149366495:rs538628	5
		ENSG00000239552	HOXB-AS2	17	46634624	46637695	1	antisense	100874350	HOXB-AS2			0	0	0					Yes	Mesendoderm		rs538628;rs149366495;rs62054807;rs2074404:rs538628:rs538628;rs149366495:rs538628	5
		ENSG00000176809	LRRC37A3	17	62850430	62915598	-1	protein_coding	374819	LRRC37A3		-0.0971379	0	0	3030	3.93531e-29	2.32184e-25	CRBL:FCTX:HIPP:MEDU:OCTX:PUTM:SNIG:TCTX:THAL:WHMT:aveALL		No			rs117642368;rs149366495;rs61572747;rs62054807;rs538628;rs12944712;rs2074404;rs242951	5
		ENSG00000186665	C17orf58	17	65987217	65989765	-1	protein_coding	284018	C17orf58	0.0821564	0.225875	0	0	3084	1.10786e-06	5.12235e-05	CRBL:MEDU:OCTX:TCTX		No			rs117642368;rs149366495;rs61572747;rs62054807;rs538628;rs12944712;rs2074404;rs242951	5
frontal	rostral middle frontal	ENSG00000150938	CRIM1	2	36583069	36778278	1	protein_coding	51232	CRIM1	0.977883	-0.413786	2	16.86	1	1.78444e-06	0.00243309	GTEx_v7_Esophagus_Mucosa		No		3.495e-06	rs13407488	1
		ENSG00000270677	RP11-294L11.1	2	36883465	36884084	-1	pseudogene					0	0	0					Yes	Hippocampus	0.0009713	rs13407488	1
	caudal middle frontal	ENSG00000203760	CENPW	6	126661320	126670021	1	protein_coding	387103	CENPW	0.500136	-0.442381	0	0	1	4.92466e-07	2.33501e-05	GTEx_v7_Adipose_Subcutaneous:GTEx_v7_Heart_Atrial_Appendage:GTEx_v7_Spleen		No		2.489e-11	rs9388500	3
		ENSG00000137801	THBS1	15	39873280	39891667	1	protein_coding	7057	THBS1	0.999073	0.270686	0	0	0					Yes	Neural_Progenitor_Cell	8.085e-08	rs2929686	4
	pars opercularis	ENSG00000145808	ADAMTS19	5	128795958	129074376	1	protein_coding	171019	ADAMTS19	0.951959	0.787855	1	12.41	0					No		1.018e-07	rs11745817	1
		ENSG00000251680	CTC-575N7.1	5	128836054	129241610	-1	antisense					1	12.41	0					No		1.018e-07	rs11745817	1
		ENSG00000186367	KIAA1024L	5	129083772	129102425	1	protein_coding	100127206	KIAA1024L		1.5814	1	12.41	0					No		1.018e-07	rs11745817	1
		ENSG00000198108	CHSY3	5	129240165	129522327	1	protein_coding	337876	CHSY3	0.0118613		0	0	1	6.51763e-07	9.44209e-16	GTEx_v7_Cells_Transformed_fibroblasts		No		1.018e-07	rs11745817	1
	pars triangularis	ENSG00000243620	RP11-649A16.1	3	146627472	147088443	-1	antisense					0	0	0					Yes	Neural_Progenitor_Cell	8.356e-11	rs73004638;rs9832317	2
		ENSG00000174963	ZIC4	3	147103833	147124647	-1	protein_coding	84107	ZIC4	0.0018169	-1.43407	5	15.92	2	3.94162e-05	0.0131169	GTEx_v7_Muscle_Skeletal		Yes	Neural_Progenitor_Cell	1.421e-14	rs58262807;rs9832317;rs73004638	2
		ENSG00000241202	ZIC4-AS1	3	147104754	147105240	1	antisense	100873950	ZIC4-AS1			3	15.92	0					Yes	Neural_Progenitor_Cell	1.421e-14	rs73004638;rs9832317;rs58262807	2
		ENSG00000152977	ZIC1	3	147111209	147228080	1	protein_coding	7545	ZIC1	0.825224	-1.66416	6	19.76	0					Yes	Neural_Progenitor_Cell	1.421e-14	rs73004638;rs9832317;rs58262807	2
		ENSG00000240804	NPM1P28	3	147308783	147309622	-1	pseudogene	646849	NPM1P28			0	0	0					Yes	Aorta:Neural_Progenitor_Cell	1.421e-14	rs58262807;rs73004638;rs9832317	2
		ENSG00000239661	RP11-78O22.1	3	147561910	147564444	-1	lincRNA					0	0	0					Yes	Neural_Progenitor_Cell	1.421e-14	rs58262807;rs9832317	2
		ENSG00000221431	AC092925.1	3	147629193	147629288	-1	miRNA					0	0	0					Yes	Aorta:Neural_Progenitor_Cell	1.421e-14	rs58262807;rs73004638;rs9832317	2
		ENSG00000239922	RP11-71N10.1	3	147657791	147724542	1	lincRNA					0	0	0					Yes	Aorta:Hippocampus:Neural_Progenitor_Cell	1.421e-14	rs58262807;rs73004638;rs9832317	2
		ENSG00000241131	RP11-639B1.1	3	147795946	147805816	1	lincRNA	100507461				0	0	0					Yes	Aorta:Neural_Progenitor_Cell	1.421e-14	rs58262807;rs73004638;rs9832317	2
		ENSG00000221457	AC092958.1	3	147798620	147798709	-1	miRNA					0	0	0					Yes	Aorta:Neural_Progenitor_Cell	1.421e-14	rs58262807;rs73004638;rs9832317	2
		ENSG00000241792	RP11-501O2.1	3	147810962	147845020	1	lincRNA					0	0	0					Yes	Aorta:Neural_Progenitor_Cell	1.421e-14	rs58262807;rs73004638;rs9832317	2
		ENSG00000244650	RP11-501O2.3	3	147878698	147944393	1	lincRNA					0	0	0					Yes	Neural_Progenitor_Cell	1.421e-14	rs58262807;rs73004638;rs9832317	2
		ENSG00000205412	HNRNPA1P20	3	147884131	147885085	-1	pseudogene	344741	HNRNPA1P20			0	0	0					Yes	Neural_Progenitor_Cell	1.421e-14	rs58262807;rs9832317	2
		ENSG00000243347	RP11-501O2.4	3	147913516	147997885	-1	lincRNA					0	0	0					Yes	Aorta:Neural_Progenitor_Cell	1.421e-14	rs58262807;rs73004638;rs9832317	2
		ENSG00000242440	RP11-501O2.5	3	147998678	148117743	1	lincRNA					0	0	0					Yes	Aorta:Neural_Progenitor_Cell	1.421e-14	rs58262807;rs73004638;rs9832317	2
		ENSG00000241993	RPL38P1	3	148413781	148413991	-1	pseudogene	116809	RPL38P1			0	0	0					Yes	Neural_Progenitor_Cell	1.421e-14	rs58262807;rs9832317	2
		ENSG00000144891	AGTR1	3	148415571	148460795	1	protein_coding	185	AGTR1	0.00727625	0.680424	0	0	0					Yes	Neural_Progenitor_Cell	1.421e-14	rs58262807;rs9832317	2
		ENSG00000153002	CPB1	3	148508889	148577974	1	protein_coding	1360	CPB1	2.26972e-14	0.0290356	0	0	0					Yes	Neural_Progenitor_Cell	1.421e-14	rs58262807;rs9832317	2
		ENSG00000240521	RP11-680B3.2	3	148568720	148677899	-1	antisense					0	0	0					Yes	Neural_Progenitor_Cell	1.421e-14	rs58262807;rs9832317	2
		ENSG00000127922	SHFM1	7	96110938	96339203	-1	protein_coding	7979	SHFM1	0.418592	-0.181498	3	17.92	1	5.53161e-05	0.0016863	GTEx_v7_Artery_Tibial		No		2.638e-16	rs4313087;rs10250692;rs10458281	4
		ENSG00000006377	DLX6	7	96634860	96640351	1	protein_coding	1750	DLX6	0.84283	-0.587646	0	0	0					Yes	Neural_Progenitor_Cell	3.582e-13	rs10250692;rs4313087	4
		ENSG00000271956	DLX6-AS2	7	96635695	96637022	-1	antisense	100873931	DLX6-AS2			0	0	0					Yes	Neural_Progenitor_Cell	3.582e-13	rs10250692;rs4313087	4
	pars orbitalis	ENSG00000243620	RP11-649A16.1	3	146627472	147088443	-1	antisense					0	0	0					Yes	Neural_Progenitor_Cell	1.296e-08	rs16859444	1
		ENSG00000174963	ZIC4	3	147103833	147124647	-1	protein_coding	84107	ZIC4	0.0018169	-1.43407	1	12.43	1	3.94162e-05	0.0131169	GTEx_v7_Muscle_Skeletal		No		1.296e-08	rs16859444	1
		ENSG00000241202	ZIC4-AS1	3	147104754	147105240	1	antisense	100873950	ZIC4-AS1			0	0	0					Yes	Neural_Progenitor_Cell	1.296e-08	rs16859444	1
		ENSG00000152977	ZIC1	3	147111209	147228080	1	protein_coding	7545	ZIC1	0.825224	-1.66416	1	12.43	0					Yes	Neural_Progenitor_Cell	1.296e-08	rs16859444	1
		ENSG00000240804	NPM1P28	3	147308783	147309622	-1	pseudogene	646849	NPM1P28			0	0	0					Yes	Neural_Progenitor_Cell	1.296e-08	rs16859444	1
		ENSG00000221431	AC092925.1	3	147629193	147629288	-1	miRNA					0	0	0					Yes	Neural_Progenitor_Cell	1.296e-08	rs16859444	1
		ENSG00000239922	RP11-71N10.1	3	147657791	147724542	1	lincRNA					0	0	0					Yes	Neural_Progenitor_Cell	1.296e-08	rs16859444	1
		ENSG00000241131	RP11-639B1.1	3	147795946	147805816	1	lincRNA	100507461				0	0	0					Yes	Neural_Progenitor_Cell	1.296e-08	rs16859444	1
		ENSG00000221457	AC092958.1	3	147798620	147798709	-1	miRNA					0	0	0					Yes	Neural_Progenitor_Cell	1.296e-08	rs16859444	1
		ENSG00000241792	RP11-501O2.1	3	147810962	147845020	1	lincRNA					0	0	0					Yes	Neural_Progenitor_Cell	1.296e-08	rs16859444	1
		ENSG00000244650	RP11-501O2.3	3	147878698	147944393	1	lincRNA					0	0	0					Yes	Neural_Progenitor_Cell	1.296e-08	rs16859444	1
		ENSG00000243347	RP11-501O2.4	3	147913516	147997885	-1	lincRNA					0	0	0					Yes	Neural_Progenitor_Cell	1.296e-08	rs16859444	1
		ENSG00000242440	RP11-501O2.5	3	147998678	148117743	1	lincRNA					0	0	0					Yes	Neural_Progenitor_Cell	1.296e-08	rs16859444	1
	lateral orbitofrontal	ENSG00000203760	CENPW	6	126661320	126670021	1	protein_coding	387103	CENPW	0.500136	-0.442381	0	0	1	4.92466e-07	2.33501e-05	GTEx_v7_Adipose_Subcutaneous:GTEx_v7_Heart_Atrial_Appendage:GTEx_v7_Spleen		No		6.755e-08	rs853966	2
		ENSG00000122691	TWIST1	7	19060614	19157295	-1	protein_coding	7291	TWIST1	0.182034		0	0	1	7.26478e-12	1.7554e-11	GTEx_v7_Nerve_Tibial		No		1.358e-06	rs4721802	3
		ENSG00000223838	AC007091.1	7	19393157	19618229	1	lincRNA					1	13.02	0					No		1.358e-06	rs4721802	3
	precentral	ENSG00000221455	U3	6	93500171	93500382	1	snoRNA					0	0	0					Yes	Neural_Progenitor_Cell	6.923e-11	rs9345124	1
		ENSG00000188316	ENO4	10	118609023	118671299	1	protein_coding	387712	ENO4			0	0	1	3.65242e-07	4.7868e-05	GTEx_v7_Whole_Blood		No		6.28e-08	rs1419832	2
		ENSG00000187164	KIAA1598	10	118643742	118886097	-1	protein_coding	57698	KIAA1598	0.886314	-1.17282	0	0	1	8.37924e-57	2.18771e-57	GTEx_v7_Adipose_Subcutaneous:GTEx_v7_Whole_Blood:GTEx_v7_Artery_Aorta:GTEx_v7_Artery_Tibial:GTEx_v7_Lung:GTEx_v7_Cells_Transformed_fibroblasts:GTEx_v7_Spleen:GTEx_v7_Thyroid		No		6.28e-08	rs1419832	2
		ENSG00000259731	RP11-326N17.1	15	39048755	39051614	-1	lincRNA					0	0	1	1.40425e-05	2.13497e-16	GTEx_v7_Testis		No		7.475e-13	rs28641813	3
		ENSG00000259345	RP11-624L4.1	15	39157523	39719396	-1	antisense					3	19.52	0					No		9.907e-10	rs10851389;rs62005276	3
		ENSG00000137801	THBS1	15	39873280	39891667	1	protein_coding	7057	THBS1	0.999073	0.270686	0	0	1	1.18958e-05	8.27475e-05	GTEx_v7_Cells_Transformed_fibroblasts		Yes	Neural_Progenitor_Cell	7.475e-13	rs28641813;rs10851389	3
temporal	superior temporal	ENSG00000271583	RP11-638D14.1	2	147591069	147591606	-1	pseudogene					0	0	0					Yes	Aorta	5.054e-09	rs13008194	2
		ENSG00000231040	AC103881.1	2	147595317	147607878	1	lincRNA					0	0	0					Yes	Aorta	5.054e-09	rs13008194	2
		ENSG00000150556	LYPD6B	2	149894621	150071776	1	protein_coding	130576	LYPD6B	0.00103351	-0.240956	1	19.24	3	1.27962e-06	0.000433833	GTEx_v7_Stomach		No		5.054e-09	rs13008194	2
		ENSG00000224337	FAM8A3P	2	150177107	150177950	1	pseudogene	100129594	FAM8A3P			0	0	0					Yes	Neural_Progenitor_Cell	5.054e-09	rs13008194	2
		ENSG00000187123	LYPD6	2	150186499	150330662	1	protein_coding	130574	LYPD6	0.000624826	0.368923	0	0	0					Yes	Neural_Progenitor_Cell	5.054e-09	rs13008194	2
		ENSG00000222031	AC023469.1	2	151857734	151905288	-1	protein_coding					0	0	0					Yes	Aorta	5.054e-09	rs13008194	2
		ENSG00000164099	PRSS12	4	119201193	119274158	-1	protein_coding	8492	PRSS12	4.55001e-18	-0.220607	1	15.27	1	8.3857e-06	5.32438e-07	GTEx_v7_Brain_Cerebellum:GTEx_v7_Nerve_Tibial:GTEx_v7_Thyroid		No		5.107e-08	rs55699931;rs140405353	3
		ENSG00000225892	RP11-384K6.2	4	119553429	119555914	1	pseudogene					0	0	1	3.67309e-06	1.16543e-25	GTEx_v7_Whole_Blood		No		5.107e-08	rs55699931;rs140405353	3
		ENSG00000145388	METTL14	4	119606523	119636588	1	protein_coding	57721	METTL14	0.847166	0.123378	0	0	1	1.60175e-05	1.02967e-06	GTEx_v7_Adipose_Visceral_Omentum		No		5.107e-08	rs55699931;rs140405353	3
		ENSG00000150961	SEC24D	4	119643978	119759838	-1	protein_coding	9871	SEC24D	0.00209421		0	0	1	7.06835e-06	2.07573e-06	GTEx_v7_Skin_Sun_Exposed_Lower_leg		No		5.107e-08	rs55699931;rs140405353	3
		ENSG00000215372	ZNF705G	8	7213039	7243080	-1	protein_coding	100131980	ZNF705G	4.24856e-09	1.24077	0	0	1	0.00016541	0.00889741	PUTM		No		6.699e-07	rs11992186	4
		ENSG00000215356	ZNF705B	8	7783859	7812271	1	protein_coding	100132396	ZNF705B	0.652542	-1.25146	0	0	1	0.00016541	0.00889741	PUTM		No		6.699e-07	rs11992186	4
		ENSG00000249188	ENPP7P1	8	8011830	8074438	1	pseudogene	100421823	ENPP7P1			0	0	1	2.51643e-12	2.99318e-16	GTEx_v7_Brain_Cerebellum:GTEx_v7_Testis		No		6.699e-07	rs11992186	4
		ENSG00000253893	FAM85B	8	8025341	8084136	-1	antisense	105379219	FAM85B			0	0	1	8.16204e-18	1.12098e-41	GTEx_v7_Adipose_Subcutaneous:GTEx_v7_Adipose_Visceral_Omentum:GTEx_v7_Cells_EBV-transformed_lymphocytes:GTEx_v7_Artery_Aorta:GTEx_v7_Artery_Tibial:GTEx_v7_Brain_Amygdala:GTEx_v7_Brain_Anterior_cingulate_cortex_BA24:GTEx_v7_Brain_Caudate_basal_ganglia:GTEx_v7_Brain_Cerebellar_Hemisphere:GTEx_v7_Brain_Cerebellum:GTEx_v7_Brain_Cortex:GTEx_v7_Brain_Frontal_Cortex_BA9:GTEx_v7_Brain_Hippocampus:GTEx_v7…		No		6.699e-07	rs11992186	4
		ENSG00000173295	FAM86B3P	8	8086117	8102387	1	pseudogene	286042	FAM86B3P			0	0	1	9.80798e-29	6.07591e-69	GTEx_v7_Adipose_Subcutaneous:GTEx_v7_Adipose_Visceral_Omentum:GTEx_v7_Brain_Anterior_cingulate_cortex_BA24:GTEx_v7_Brain_Cerebellar_Hemisphere:GTEx_v7_Brain_Cerebellum:GTEx_v7_Brain_Cortex:GTEx_v7_Brain_Frontal_Cortex_BA9:GTEx_v7_Breast_Mammary_Tissue:GTEx_v7_Colon_Sigmoid:GTEx_v7_Colon_Transverse:GTEx_v7_Esophagus_Mucosa:GTEx_v7_Heart_Left_Ventricle:GTEx_v7_Lung:GTEx_v7_Nerve_Tibial:GTEx_v7_Panc…		No		6.699e-07	rs11992186	4
		ENSG00000253981	ALG1L13P	8	8093525	8102189	-1	pseudogene	106479038	ALG1L13P			0	0	1	1.81224e-16	6.40294e-38	GTEx_v7_Esophagus_Mucosa:GTEx_v7_Cells_Transformed_fibroblasts		No		6.699e-07	rs11992186	4
		ENSG00000182319	SGK223	8	8175258	8244008	-1	protein_coding	157285		5.12369e-20		0	0	1	3.6868e-29	3.50594e-56	GTEx_v7_Thyroid		No		6.699e-07	rs11992186	4
		ENSG00000254153	CTA-398F10.2	8	8314419	8318847	-1	lincRNA					0	0	1	1.54247e-22	1.15496e-43	GTEx_v7_Esophagus_Mucosa:GTEx_v7_Skin_Not_Sun_Exposed_Suprapubic:GTEx_v7_Skin_Sun_Exposed_Lower_leg:GTEx_v7_Thyroid		No		6.699e-07	rs11992186	4
		ENSG00000253958	CLDN23	8	8559448	8561616	1	protein_coding	137075	CLDN23	2.46842e-05	1.93902	0	0	1	1.08698e-08	1.8895e-41	GTEx_v7_Skin_Not_Sun_Exposed_Suprapubic:GTEx_v7_Skin_Sun_Exposed_Lower_leg		No		6.699e-07	rs11992186	4
		ENSG00000254367	RP11-211C9.1	8	8581203	8639989	-1	lincRNA					1	15.55	0					Yes	Aorta	6.699e-07	rs11992186	4
		ENSG00000147324	MFHAS1	8	8640864	8751155	-1	protein_coding	9258	MFHAS1	2.2282e-05	0.955184	1	15.55	1	1.21737e-11	1.84357e-18	GTEx_v7_Heart_Atrial_Appendage:GTEx_v7_Muscle_Skeletal		No		6.699e-07	rs11992186	4
		ENSG00000233609	RP11-62H7.2	8	8818710	8836535	1	pseudogene					0	0	3	9.17542e-14	3.98184e-23	GTEx_v7_Adipose_Visceral_Omentum:GTEx_v7_Whole_Blood:GTEx_v7_Brain_Caudate_basal_ganglia:GTEx_v7_Brain_Cerebellar_Hemisphere:GTEx_v7_Brain_Cortex:GTEx_v7_Brain_Putamen_basal_ganglia:GTEx_v7_Colon_Transverse:GTEx_v7_Heart_Atrial_Appendage:GTEx_v7_Lung:GTEx_v7_Nerve_Tibial:GTEx_v7_Skin_Sun_Exposed_Lower_leg:GTEx_v7_Spleen:GTEx_v7_Thyroid		Yes	Aorta	6.699e-07	rs11992186;rs10093915	04:05:00
		ENSG00000207244	SNORA70	8	8819085	8819218	1	snoRNA	26778				0	0	0					Yes	Aorta	6.699e-07	rs11992186	4
		ENSG00000104626	ERI1	8	8859657	8974256	1	protein_coding	90459	ERI1	0.000454685	0.94936	0	0	3	9.55615e-20	2.30568e-43	GTEx_v7_Esophagus_Muscularis:GTEx_v7_Lung:GTEx_v7_Cells_Transformed_fibroblasts:GTEx_v7_Testis		Yes	Aorta	6.699e-07	rs11992186;rs10093915	04:05:00
		ENSG00000254340	RP11-10A14.3	8	8998934	9002945	1	antisense					0	0	1	1.89615e-05	0.00383061	GTEx_v7_Pituitary		No		6.699e-07	rs11992186	4
		ENSG00000248538	RP11-10A14.5	8	9046521	9060364	1	lincRNA	101929128				0	0	1	3.06939e-06	1.06157e-16	GTEx_v7_Heart_Atrial_Appendage:GTEx_v7_Testis		No		6.699e-07	rs11992186	4
		ENSG00000253735	RP11-115J16.3	8	9208748	9215951	-1	lincRNA					0	0	2	6.92554e-06	6.09777e-22	GTEx_v7_Testis		No		4.293e-06	rs10093915	5
		ENSG00000254237	RP11-115J16.2	8	9229480	9293715	-1	lincRNA					0	0	5	3.76381e-09	8.99155e-18	GTEx_v7_Testis		No		2.396e-07	rs11992186;rs10093915;rs35222693;rs17765901	04:05:00
		ENSG00000272267	RP11-375N15.2	8	9412656	9414030	-1	antisense					0	0	1	1.95335e-05	5.62665e-06	GTEx_v7_Colon_Transverse		No		4.293e-06	rs10093915	5
		ENSG00000173273	TNKS	8	9413424	9639856	1	protein_coding	8658	TNKS	0.777116	1.63727	2	16.69	0					No		4.293e-06	rs10093915	5
		ENSG00000260093	RP11-1E4.1	8	9907995	9911764	-1	antisense					0	0	0					Yes	Aorta	2.396e-07	rs17765901	5
		ENSG00000175806	MSRA	8	9911778	10286401	1	protein_coding	4482	MSRA	1.69976e-06	0.60153	3	16.14	3	4.7427e-06	7.39564e-05	GTEx_v7_Brain_Spinal_cord_cervical_c-1:GTEx_v7_Cells_Transformed_fibroblasts:GTEx_v7_Skin_Sun_Exposed_Lower_leg		Yes	Aorta	2.396e-07	rs17765901;rs10093915;rs35222693	5
		ENSG00000249848	RP11-212F11.1	8	10194292	10195187	-1	pseudogene					1	15.82	0					No		2.396e-07	rs17765901	5
		ENSG00000253641	RP11-981G7.2	8	10332075	10339484	1	lincRNA	101929191				0	0	3	1.57942e-06	7.6034e-06	GTEx_v7_Heart_Atrial_Appendage:GTEx_v7_Lung:GTEx_v7_Thyroid		No		2.396e-07	rs10093915;rs17765901	5
		ENSG00000272505	RP11-981G7.6	8	10344317	10347176	1	lincRNA					0	0	5	1.14209e-07	9.50093e-12	GTEx_v7_Brain_Hippocampus:GTEx_v7_Brain_Spinal_cord_cervical_c-1:GTEx_v7_Skin_Not_Sun_Exposed_Suprapubic:GTEx_v7_Thyroid		No		2.396e-07	rs10093915;rs35222693;rs17765901;rs2001329	5
		ENSG00000184647	PRSS55	8	10383056	10411676	1	protein_coding	203074	PRSS55	1.23357e-08	0.255257	0	0	3	5.83444e-05	0.00602059	CRBL		No		2.396e-07	rs10093915;rs17765901	5
		ENSG00000171044	XKR6	8	10753555	11058875	-1	protein_coding	286046	XKR6	0.956777	0.199431	1	12.67	0					No		1.488e-05	rs2001329	5
		ENSG00000254839	AF131215.6	8	10920157	10924599	-1	lincRNA	101929269				0	0	0					Yes	Aorta:Neural_Progenitor_Cell	1.488e-05	rs2001329	5
		ENSG00000269918	AF131215.9	8	10962201	10964214	-1	sense_intronic					0	0	4	1.01536e-19	8.07174e-23	GTEx_v7_Adipose_Subcutaneous:GTEx_v7_Adipose_Visceral_Omentum:GTEx_v7_Adrenal_Gland:GTEx_v7_Whole_Blood:GTEx_v7_Artery_Aorta:GTEx_v7_Artery_Tibial:GTEx_v7_Breast_Mammary_Tissue:GTEx_v7_Colon_Sigmoid:GTEx_v7_Colon_Transverse:GTEx_v7_Esophagus_Gastroesophageal_Junction:GTEx_v7_Esophagus_Mucosa:GTEx_v7_Esophagus_Muscularis:GTEx_v7_Heart_Atrial_Appendage:GTEx_v7_Heart_Left_Ventricle:GTEx_v7_Lung:GTEx…		No		2.396e-07	rs35222693;rs17765901;rs2001329	5
		ENSG00000255310	AF131215.2	8	10965298	10967236	-1	sense_intronic					0	0	4	1.8389e-20	2.86605e-24	GTEx_v7_Adipose_Subcutaneous:GTEx_v7_Adipose_Visceral_Omentum:GTEx_v7_Adrenal_Gland:GTEx_v7_Cells_EBV-transformed_lymphocytes:GTEx_v7_Whole_Blood:GTEx_v7_Artery_Aorta:GTEx_v7_Artery_Coronary:GTEx_v7_Artery_Tibial:GTEx_v7_Brain_Cerebellar_Hemisphere:GTEx_v7_Brain_Cerebellum:GTEx_v7_Breast_Mammary_Tissue:GTEx_v7_Colon_Sigmoid:GTEx_v7_Colon_Transverse:GTEx_v7_Esophagus_Gastroesophageal_Junction:GTEx…		No		2.396e-07	rs35222693;rs17765901;rs2001329	5
		ENSG00000231965	AF131215.1	8	11032560	11033079	1	pseudogene					1	12.67	0					No		1.488e-05	rs2001329	5
		ENSG00000239315	RPL19P13	8	11113529	11114112	1	pseudogene	392193	RPL19P13			0	0	0					Yes	Aorta:Neural_Progenitor_Cell	1.488e-05	rs2001329	5
		ENSG00000104643	MTMR9	8	11141925	11185646	1	protein_coding	66036	MTMR9	0.210866	1.57932	0	0	2	4.7248e-06	3.76081e-11	GTEx_v7_Artery_Coronary:GTEx_v7_Muscle_Skeletal		No		2.396e-07	rs17765901;rs2001329	5
		ENSG00000154316	TDH	8	11197146	11225961	1	pseudogene	157739	TDH			0	0	1	3.98934e-08	2.80552e-30	GTEx_v7_Pancreas:GTEx_v7_Testis:GTEx_v7_Thyroid		No		1.488e-05	rs2001329	5
		ENSG00000255020	AF131216.5	8	11203257	11205011	-1	antisense	100129129				0	0	1	1.4495e-09	9.09322e-32	GTEx_v7_Brain_Cortex:GTEx_v7_Pancreas:GTEx_v7_Stomach		No		1.488e-05	rs2001329	5
		ENSG00000184608	C8orf12	8	11225911	11296167	1	protein_coding	83656	C8orf12	0.311269		0	0	1	6.32174e-06	0.000833731	GTEx_v7_Brain_Cerebellum		No		1.488e-05	rs2001329	5
		ENSG00000154319	FAM167A	8	11278972	11332224	-1	protein_coding	83648	FAM167A	0.000192998	0.911878	0	0	1	1.58919e-06	7.77075e-43	GTEx_v7_Whole_Blood:GTEx_v7_Heart_Atrial_Appendage:GTEx_v7_Skin_Sun_Exposed_Lower_leg		No		1.488e-05	rs2001329	5
		ENSG00000136573	BLK	8	11351510	11422113	1	protein_coding	640	BLK	2.86166e-07	-0.273662	0	0	1	4.44665e-07	1.7324e-09	GTEx_v7_Cells_Transformed_fibroblasts		No		1.488e-05	rs2001329	5
		ENSG00000269954	RP11-148O21.6	8	11409997	11410500	-1	lincRNA					0	0	1	1.98781e-13	1.54765e-14	GTEx_v7_Cells_Transformed_fibroblasts		No		1.488e-05	rs2001329	5
		ENSG00000254774	RP11-148O21.3	8	11410733	11411716	-1	antisense					0	0	1	1.6855e-12	6.24437e-15	GTEx_v7_Cells_Transformed_fibroblasts		No		1.488e-05	rs2001329	5
		ENSG00000255518	RP11-148O21.4	8	11413760	11415531	-1	antisense					0	0	1	1.88607e-11	3.32461e-13	GTEx_v7_Cells_Transformed_fibroblasts		No		1.488e-05	rs2001329	5
		ENSG00000255354	RP11-148O21.2	8	11415975	11417529	-1	antisense					0	0	1	1.28273e-08	4.63131e-11	GTEx_v7_Cells_Transformed_fibroblasts		No		1.488e-05	rs2001329	5
		ENSG00000170983	LINC00208	8	11433822	11438851	1	lincRNA	83655	LINC00208			0	0	1	7.86899e-06	9.7164e-07	GTEx_v7_Testis		No		1.488e-05	rs2001329	5
		ENSG00000154328	NEIL2	8	11627148	11644855	1	protein_coding	252969	NEIL2	2.111e-09	2.68904	0	0	1	1.64595e-06	1.35872e-09	GTEx_v7_Whole_Blood		No		1.488e-05	rs2001329	5
		ENSG00000079459	FDFT1	8	11653082	11696818	1	protein_coding	2222	FDFT1		1.28566	0	0	1	9.93257e-07	2.09516e-29	GTEx_v7_Artery_Tibial:GTEx_v7_Cells_Transformed_fibroblasts		No		1.488e-05	rs2001329	5
		ENSG00000205882	DEFB134	8	11850692	11853821	-1	protein_coding	613211	DEFB134	0.0322373	0.812798	0	0	1	0.000349054	0.0191073	OCTX		No		1.488e-05	rs2001329	5
		ENSG00000255174	RP11-481A20.4	8	11856596	11856977	1	pseudogene					0	0	1	8.60858e-07	1.55643e-12	GTEx_v7_Brain_Cerebellar_Hemisphere		No		1.488e-05	rs2001329	5
		ENSG00000254507	RP11-481A20.10	8	11860909	11861591	-1	pseudogene					0	0	1	1.71271e-08	2.83343e-22	GTEx_v7_Brain_Cerebellar_Hemisphere:GTEx_v7_Brain_Cerebellum:GTEx_v7_Brain_Frontal_Cortex_BA9		No		1.488e-05	rs2001329	5
		ENSG00000255098	RP11-481A20.11	8	11870545	11873043	-1	protein_coding					0	0	1	2.42238e-09	1.35908e-18	GTEx_v7_Brain_Cerebellar_Hemisphere:GTEx_v7_Brain_Cerebellum:GTEx_v7_Nerve_Tibial:GTEx_v7_Testis		No		1.488e-05	rs2001329	5
		ENSG00000255052	FAM66D	8	11973291	12008698	1	antisense	100132923	FAM66D			0	0	1	2.25421e-05	8.1772e-06	GTEx_v7_Artery_Aorta		No		1.488e-05	rs2001329	5
		ENSG00000270017	CTD-2576F9.2	15	95398815	95400240	-1	lincRNA					0	0	0					Yes	Neural_Progenitor_Cell	0.0001424	rs289456	6
		ENSG00000258433	RP11-255M2.1	15	95577613	95578966	-1	lincRNA					0	0	0					Yes	Neural_Progenitor_Cell	0.0001424	rs289456	6
		ENSG00000258773	RP11-255M2.2	15	95623324	95676088	-1	lincRNA					0	0	0					Yes	Neural_Progenitor_Cell	0.0001424	rs289456	6
	middle temporal	ENSG00000231821	NPM1P48	2	4561794	4562646	-1	pseudogene	442006	NPM1P48			1	12.65	0					No		4.313e-08	rs669952	1
		ENSG00000205837	LINC00487	2	6868309	6910442	-1	lincRNA	400941	LINC00487			0	0	0					Yes	Neural_Progenitor_Cell	4.313e-08	rs669952	1
		ENSG00000166450	PRTG	15	55903744	56035288	-1	protein_coding	283659	PRTG	0.0195291	-1.7653	0	0	0					Yes	Neural_Progenitor_Cell	2.56e-08	rs1104848	3
		ENSG00000259180	RP11-420M1.2	15	55972583	55973661	1	antisense					0	0	0					Yes	Neural_Progenitor_Cell	2.56e-08	rs1104848	3
		ENSG00000259369	RP11-291H24.1	15	56038837	56038965	1	pseudogene					0	0	0					Yes	Neural_Progenitor_Cell	2.56e-08	rs1104848	3
		ENSG00000221218	AC009997.1	15	56053215	56053300	-1	miRNA					0	0	0					Yes	Neural_Progenitor_Cell	2.56e-08	rs1104848	3
		ENSG00000069869	NEDD4	15	56119120	56285944	-1	protein_coding	4734	NEDD4	6.44185e-09	0.431683	5	19.08	0					No		2.56e-08	rs1104848	3
	fusiform	ENSG00000180340	FZD2	17	42634925	42636907	1	protein_coding	2535	FZD2			0	0	1	0.000675583	0.0466903	THAL		No			rs113790915	1
		ENSG00000161692	DBF4B	17	42785976	42829632	1	protein_coding	80174	DBF4B	4.43214e-08	-0.507761	0	0	6	0.000241261	0.00189628	OCTX		No			rs113790915	1
		ENSG00000136448	NMT1	17	43128978	43186384	1	protein_coding	4836	NMT1	0.998501	0.0324477	0	0	36	9.03362e-07	1.23241e-24	GTEx_v7_Cells_Transformed_fibroblasts:GTEx_v7_Thyroid		No		1.114e-11	rs113790915;rs199535;rs2074404	1
		ENSG00000267121	CTD-2020K17.1	17	43268298	43299589	-1	antisense	339192				0	0	48	1.72944e-08	3.35754e-05	GTEx_v7_Brain_Cerebellar_Hemisphere:GTEx_v7_Brain_Cerebellum		No		1.114e-11	rs113790915;rs199535;rs2074404	1
		ENSG00000184922	FMNL1	17	43298811	43324687	1	protein_coding	752	FMNL1	0.999687		0	0	48	2.93523e-16	4.1654e-13	GTEx_v7_Brain_Cerebellar_Hemisphere:GTEx_v7_Brain_Cerebellum		No		1.114e-11	rs113790915;rs199535;rs2074404	1
		ENSG00000159314	ARHGAP27	17	43471275	43511787	-1	protein_coding	201176	ARHGAP27	0.00125584	-0.761628	0	0	49	6.97852e-32	1.01723e-27	GTEx_v7_Adipose_Visceral_Omentum:GTEx_v7_Cells_EBV-transformed_lymphocytes:GTEx_v7_Brain_Caudate_basal_ganglia:GTEx_v7_Brain_Cerebellum:GTEx_v7_Brain_Nucleus_accumbens_basal_ganglia:GTEx_v7_Esophagus_Mucosa:GTEx_v7_Skin_Not_Sun_Exposed_Suprapubic:GTEx_v7_Skin_Sun_Exposed_Lower_leg:GTEx_v7_Testis		No		1.114e-11	rs113790915;rs199535;rs2074404	1
		ENSG00000267344	CTB-39G8.3	17	43474298	43474843	1	antisense					0	0	47	3.42655e-07	1.43074e-05	GTEx_v7_Esophagus_Mucosa:GTEx_v7_Lung:GTEx_v7_Skin_Not_Sun_Exposed_Suprapubic		No		1.114e-11	rs113790915;rs199535;rs2074404	1
		ENSG00000225190	PLEKHM1	17	43513266	43568115	-1	protein_coding	9842	PLEKHM1	0.840543	-0.663068	2	18.37	64	9.58743e-32	4.43474e-26	GTEx_v7_Adipose_Subcutaneous:GTEx_v7_Adrenal_Gland:GTEx_v7_Brain_Caudate_basal_ganglia:GTEx_v7_Brain_Cerebellar_Hemisphere:GTEx_v7_Brain_Cerebellum:GTEx_v7_Brain_Cortex:GTEx_v7_Brain_Nucleus_accumbens_basal_ganglia:GTEx_v7_Brain_Putamen_basal_ganglia:GTEx_v7_Esophagus_Mucosa:GTEx_v7_Esophagus_Muscularis:GTEx_v7_Lung:GTEx_v7_Muscle_Skeletal:GTEx_v7_Cells_Transformed_fibroblasts:GTEx_v7_Testis:CRBL		No		1.114e-11	rs113790915;rs199535;rs2074404	1
		ENSG00000236234	AC091132.1	17	43530210	43541431	1	antisense					2	18.37	49	1.44843e-10	1.24929e-07	GTEx_v7_Cells_EBV-transformed_lymphocytes:GTEx_v7_Brain_Cerebellar_Hemisphere:GTEx_v7_Brain_Cerebellum:GTEx_v7_Esophagus_Mucosa:GTEx_v7_Testis		No		1.114e-11	rs113790915;rs199535;rs2074404	1
		ENSG00000214425	LRRC37A4P	17	43578685	43627701	-1	pseudogene	55073	LRRC37A4P			0	0	49	3.03446e-122	2.93003e-106	GTEx_v7_Adipose_Subcutaneous:GTEx_v7_Adipose_Visceral_Omentum:GTEx_v7_Adrenal_Gland:GTEx_v7_Cells_EBV-transformed_lymphocytes:GTEx_v7_Whole_Blood:GTEx_v7_Artery_Aorta:GTEx_v7_Artery_Coronary:GTEx_v7_Artery_Tibial:GTEx_v7_Brain_Amygdala:GTEx_v7_Brain_Anterior_cingulate_cortex_BA24:GTEx_v7_Brain_Caudate_basal_ganglia:GTEx_v7_Brain_Cerebellar_Hemisphere:GTEx_v7_Brain_Cerebellum:GTEx_v7_Brain_Cortex:…		No		1.114e-11	rs113790915;rs199535;rs2074404	1
		ENSG00000131484	RP11-798G7.5	17	43580626	43612076	1	antisense					0	0	49	4.01219e-16	7.07054e-24	GTEx_v7_Adipose_Subcutaneous:GTEx_v7_Adipose_Visceral_Omentum:GTEx_v7_Brain_Cerebellar_Hemisphere:GTEx_v7_Brain_Cerebellum:GTEx_v7_Breast_Mammary_Tissue:GTEx_v7_Esophagus_Gastroesophageal_Junction:GTEx_v7_Esophagus_Mucosa:GTEx_v7_Lung:GTEx_v7_Nerve_Tibial:GTEx_v7_Skin_Not_Sun_Exposed_Suprapubic:GTEx_v7_Skin_Sun_Exposed_Lower_leg:GTEx_v7_Spleen:GTEx_v7_Testis:GTEx_v7_Thyroid		No		1.114e-11	rs113790915;rs199535;rs2074404	1
		ENSG00000266918	RP11-798G7.8	17	43608943	43611204	1	lincRNA					0	0	49	5.72258e-17	2.94878e-17	GTEx_v7_Brain_Cerebellar_Hemisphere:GTEx_v7_Brain_Cerebellum:GTEx_v7_Colon_Sigmoid:GTEx_v7_Colon_Transverse:GTEx_v7_Lung:GTEx_v7_Muscle_Skeletal:GTEx_v7_Nerve_Tibial:GTEx_v7_Pituitary:GTEx_v7_Thyroid:GTEx_v7_Uterus		No		1.114e-11	rs113790915;rs199535;rs2074404	1
		ENSG00000267198	RP11-798G7.6	17	43623170	43640596	1	lincRNA					0	0	47	4.99564e-07	1.13225e-26	GTEx_v7_Esophagus_Mucosa:GTEx_v7_Skin_Sun_Exposed_Lower_leg		No		1.114e-11	rs113790915;rs199535;rs2074404	1
		ENSG00000264070	DND1P1	17	43663237	43664295	1	pseudogene	644157	DND1P1			0	0	49	1.18065e-88	1.05224e-76	GTEx_v7_Adipose_Subcutaneous:GTEx_v7_Adipose_Visceral_Omentum:GTEx_v7_Adrenal_Gland:GTEx_v7_Cells_EBV-transformed_lymphocytes:GTEx_v7_Whole_Blood:GTEx_v7_Artery_Aorta:GTEx_v7_Artery_Coronary:GTEx_v7_Artery_Tibial:GTEx_v7_Brain_Amygdala:GTEx_v7_Brain_Anterior_cingulate_cortex_BA24:GTEx_v7_Brain_Caudate_basal_ganglia:GTEx_v7_Brain_Cerebellar_Hemisphere:GTEx_v7_Brain_Cerebellum:GTEx_v7_Brain_Cortex:…		No		1.114e-11	rs113790915;rs199535;rs2074404	1
		ENSG00000263503	RP11-707O23.5	17	43678235	43679706	-1	pseudogene					0	0	49	8.07505e-100	1.06285e-82	GTEx_v7_Adipose_Subcutaneous:GTEx_v7_Adipose_Visceral_Omentum:GTEx_v7_Adrenal_Gland:GTEx_v7_Cells_EBV-transformed_lymphocytes:GTEx_v7_Whole_Blood:GTEx_v7_Artery_Aorta:GTEx_v7_Artery_Coronary:GTEx_v7_Artery_Tibial:GTEx_v7_Brain_Amygdala:GTEx_v7_Brain_Anterior_cingulate_cortex_BA24:GTEx_v7_Brain_Caudate_basal_ganglia:GTEx_v7_Brain_Cerebellar_Hemisphere:GTEx_v7_Brain_Cerebellum:GTEx_v7_Brain_Cortex:…		No		1.114e-11	rs113790915;rs199535;rs2074404	1
		ENSG00000204652	RPS26P8	17	43685909	43686349	1	pseudogene	644191	RPS26P8			0	0	49	2.38787e-32	3.3436e-26	GTEx_v7_Adipose_Subcutaneous:GTEx_v7_Breast_Mammary_Tissue:GTEx_v7_Nerve_Tibial:GTEx_v7_Ovary:GTEx_v7_Pituitary:GTEx_v7_Skin_Not_Sun_Exposed_Suprapubic:GTEx_v7_Skin_Sun_Exposed_Lower_leg:GTEx_v7_Small_Intestine_Terminal_Ileum:GTEx_v7_Testis:GTEx_v7_Thyroid:GTEx_v7_Vagina		No		1.114e-11	rs113790915;rs199535;rs2074404	1
		ENSG00000204650	CRHR1-IT1	17	43697694	43725582	1	pseudogene	147081	CRHR1-IT1			2	20.7	49	4.21407e-139	9.07833e-122	GTEx_v7_Adipose_Subcutaneous:GTEx_v7_Adipose_Visceral_Omentum:GTEx_v7_Adrenal_Gland:GTEx_v7_Cells_EBV-transformed_lymphocytes:GTEx_v7_Whole_Blood:GTEx_v7_Artery_Aorta:GTEx_v7_Artery_Coronary:GTEx_v7_Artery_Tibial:GTEx_v7_Brain_Amygdala:GTEx_v7_Brain_Anterior_cingulate_cortex_BA24:GTEx_v7_Brain_Caudate_basal_ganglia:GTEx_v7_Brain_Cerebellar_Hemisphere:GTEx_v7_Brain_Cerebellum:GTEx_v7_Brain_Cortex:…		No		1.114e-11	rs113790915;rs199535;rs2074404	1
		ENSG00000120088	CRHR1	17	43699267	43913194	1	protein_coding	1394	CRHR1	0.792134	2.03809	9	20.7	64	1.2661e-17	2.37848e-13	GTEx_v7_Adipose_Subcutaneous:GTEx_v7_Adipose_Visceral_Omentum:GTEx_v7_Breast_Mammary_Tissue:GTEx_v7_Esophagus_Gastroesophageal_Junction:GTEx_v7_Esophagus_Muscularis:GTEx_v7_Muscle_Skeletal:GTEx_v7_Nerve_Tibial:CRBL:HIPP:MEDU:TCTX:WHMT		No		1.114e-11	rs113790915;rs199535;rs2074404	1
		ENSG00000263715	RP11-105N13.4	17	43699274	43893909	1	processed_transcript	104909134				8	20.7	0					No		1.114e-11	rs113790915;rs199535;rs2074404	1
		ENSG00000264589	MAPT-AS1	17	43921017	43972966	-1	antisense	100128977	MAPT-AS1			10	22.7	53	9.44942e-13	1.0217e-09	GTEx_v7_Brain_Cerebellum:GTEx_v7_Brain_Frontal_Cortex_BA9:GTEx_v7_Brain_Nucleus_accumbens_basal_ganglia:GTEx_v7_Muscle_Skeletal		No		2.831e-13	rs113790915;rs199535;rs2074404	1
		ENSG00000185294	SPPL2C	17	43922256	43924438	1	protein_coding	162540	SPPL2C	2.29525e-05	0.187395	1	22.7	68	4.42284e-21	1.40086e-16	GTEx_v7_Brain_Cerebellar_Hemisphere:GTEx_v7_Brain_Cerebellum:GTEx_v7_Brain_Frontal_Cortex_BA9:CRBL		Yes	Neural_Progenitor_Cell	2.831e-13	rs113790915;rs199535;rs2074404	1
		ENSG00000186868	MAPT	17	43971748	44105700	1	protein_coding	4137	MAPT	4.68265e-05	2.01024	11	34	68	3.95564e-71	2.438e-62	GTEx_v7_Adipose_Subcutaneous:GTEx_v7_Artery_Aorta:GTEx_v7_Brain_Cerebellum:GTEx_v7_Colon_Sigmoid:GTEx_v7_Colon_Transverse:GTEx_v7_Esophagus_Mucosa:GTEx_v7_Heart_Left_Ventricle:GTEx_v7_Lung:GTEx_v7_Skin_Not_Sun_Exposed_Suprapubic:GTEx_v7_Skin_Sun_Exposed_Lower_leg:GTEx_v7_Spleen:GTEx_v7_Testis:GTEx_v7_Thyroid:CRBL:MEDU:TCTX		No		2.831e-13	rs113790915;rs199535;rs2074404	1
		ENSG00000262881	RP11-669E14.4	17	43985036	43988145	-1	antisense					1	14.49	53	6.14522e-24	1.44761e-18	GTEx_v7_Liver		No		2.831e-13	rs113790915;rs199535;rs2074404	1
		ENSG00000256762	STH	17	44076616	44077060	1	protein_coding	246744	STH	0.00444467	0.274193	1	19.18	61	0.0017557	0.00467071	FCTX:TCTX:aveALL		Yes	Aorta	2.831e-13	rs113790915;rs199535;rs2074404	1
		ENSG00000120071	KANSL1	17	44107282	44302733	-1	protein_coding	284058	KANSL1	0.999734	0.0589452	9	16.23	68	2.11659e-19	5.29716e-21	GTEx_v7_Adipose_Subcutaneous:GTEx_v7_Adipose_Visceral_Omentum:GTEx_v7_Cells_EBV-transformed_lymphocytes:GTEx_v7_Whole_Blood:GTEx_v7_Brain_Cerebellar_Hemisphere:GTEx_v7_Brain_Cerebellum:GTEx_v7_Esophagus_Mucosa:GTEx_v7_Lung:GTEx_v7_Muscle_Skeletal:GTEx_v7_Pituitary:GTEx_v7_Cells_Transformed_fibroblasts:GTEx_v7_Skin_Not_Sun_Exposed_Suprapubic:GTEx_v7_Skin_Sun_Exposed_Lower_leg:CRBL:FCTX:HIPP:MEDU:O…		No		2.831e-13	rs113790915;rs199535;rs2074404	1
		ENSG00000262372	RP11-669E14.6	17	44112679	44113136	1	antisense					2	15.71	44	1.54241e-05	0.00407727	GTEx_v7_Testis		Yes	Aorta:Dorsolateral_Prefrontal_Cortex	1.114e-11	rs113790915;rs199535;rs2074404	1
		ENSG00000252698	RNU7-101P	17	44204762	44204817	1	snRNA		RNU7-101P			1	16.23	0					Yes	Aorta:Neural_Progenitor_Cell		rs113790915;rs199535;rs2074404	1
		ENSG00000214401	KANSL1-AS1	17	44270942	44274089	1	antisense	644246	KANSL1-AS1			2	13.7	53	1.14065e-109	4.4508e-98	GTEx_v7_Adipose_Subcutaneous:GTEx_v7_Adipose_Visceral_Omentum:GTEx_v7_Adrenal_Gland:GTEx_v7_Cells_EBV-transformed_lymphocytes:GTEx_v7_Whole_Blood:GTEx_v7_Artery_Aorta:GTEx_v7_Artery_Coronary:GTEx_v7_Artery_Tibial:GTEx_v7_Brain_Amygdala:GTEx_v7_Brain_Anterior_cingulate_cortex_BA24:GTEx_v7_Brain_Caudate_basal_ganglia:GTEx_v7_Brain_Cerebellar_Hemisphere:GTEx_v7_Brain_Cerebellum:GTEx_v7_Brain_Cortex:…		Yes	Aorta:Dorsolateral_Prefrontal_Cortex:Neural_Progenitor_Cell	2.831e-13	rs113790915;rs199535;rs2074404	1
		ENSG00000262500	RP11-259G18.2	17	44320972	44322410	1	pseudogene					0	0	53	1.60315e-77	1.08474e-66	GTEx_v7_Adrenal_Gland:GTEx_v7_Whole_Blood:GTEx_v7_Brain_Amygdala:GTEx_v7_Brain_Anterior_cingulate_cortex_BA24:GTEx_v7_Brain_Caudate_basal_ganglia:GTEx_v7_Brain_Cerebellar_Hemisphere:GTEx_v7_Brain_Cerebellum:GTEx_v7_Brain_Cortex:GTEx_v7_Brain_Frontal_Cortex_BA9:GTEx_v7_Brain_Hippocampus:GTEx_v7_Brain_Hypothalamus:GTEx_v7_Brain_Nucleus_accumbens_basal_ganglia:GTEx_v7_Brain_Putamen_basal_ganglia:GTE…		No		2.831e-13	rs113790915;rs199535;rs2074404	1
		ENSG00000262539	RP11-259G18.3	17	44336917	44337972	-1	pseudogene					0	0	53	3.15072e-94	6.01883e-82	GTEx_v7_Adipose_Subcutaneous:GTEx_v7_Adipose_Visceral_Omentum:GTEx_v7_Adrenal_Gland:GTEx_v7_Cells_EBV-transformed_lymphocytes:GTEx_v7_Whole_Blood:GTEx_v7_Artery_Aorta:GTEx_v7_Artery_Coronary:GTEx_v7_Artery_Tibial:GTEx_v7_Brain_Amygdala:GTEx_v7_Brain_Anterior_cingulate_cortex_BA24:GTEx_v7_Brain_Caudate_basal_ganglia:GTEx_v7_Brain_Cerebellar_Hemisphere:GTEx_v7_Brain_Cerebellum:GTEx_v7_Brain_Cortex:…		No		2.831e-13	rs113790915;rs199535;rs2074404	1
		ENSG00000261575	RP11-259G18.1	17	44344403	44346060	1	pseudogene					0	0	53	2.6499e-46	1.72404e-39	GTEx_v7_Adipose_Subcutaneous:GTEx_v7_Adipose_Visceral_Omentum:GTEx_v7_Cells_EBV-transformed_lymphocytes:GTEx_v7_Artery_Aorta:GTEx_v7_Artery_Tibial:GTEx_v7_Brain_Amygdala:GTEx_v7_Brain_Anterior_cingulate_cortex_BA24:GTEx_v7_Brain_Caudate_basal_ganglia:GTEx_v7_Brain_Cerebellar_Hemisphere:GTEx_v7_Brain_Cerebellum:GTEx_v7_Brain_Cortex:GTEx_v7_Brain_Frontal_Cortex_BA9:GTEx_v7_Brain_Hypothalamus:GTEx_v…		No		2.831e-13	rs113790915;rs199535;rs2074404	1
		ENSG00000228696	ARL17B	17	44352150	44439130	-1	protein_coding	100506084	ARL17B		-0.428243	0	0	53	3.17067e-27	8.14139e-22	GTEx_v7_Muscle_Skeletal:GTEx_v7_Skin_Sun_Exposed_Lower_leg:GTEx_v7_Testis		No		2.831e-13	rs113790915;rs199535;rs2074404	1
		ENSG00000176681	LRRC37A	17	44370099	44415160	1	protein_coding	9884	LRRC37A	0.890487		0	0	68	1.0178e-31	2.8722e-58	GTEx_v7_Adipose_Subcutaneous:GTEx_v7_Adipose_Visceral_Omentum:GTEx_v7_Whole_Blood:GTEx_v7_Artery_Aorta:GTEx_v7_Artery_Coronary:GTEx_v7_Artery_Tibial:GTEx_v7_Brain_Amygdala:GTEx_v7_Brain_Anterior_cingulate_cortex_BA24:GTEx_v7_Brain_Caudate_basal_ganglia:GTEx_v7_Brain_Cerebellar_Hemisphere:GTEx_v7_Brain_Cerebellum:GTEx_v7_Brain_Cortex:GTEx_v7_Brain_Frontal_Cortex_BA9:GTEx_v7_Brain_Hippocampus:GTEx_…		No		2.831e-13	rs113790915;rs199535;rs2074404	1
		ENSG00000238083	LRRC37A2	17	44588877	44633016	1	protein_coding	474170	LRRC37A2			1	16.27	68	1.38001e-86	6.33952e-75	GTEx_v7_Adipose_Subcutaneous:GTEx_v7_Adipose_Visceral_Omentum:GTEx_v7_Adrenal_Gland:GTEx_v7_Cells_EBV-transformed_lymphocytes:GTEx_v7_Whole_Blood:GTEx_v7_Artery_Aorta:GTEx_v7_Artery_Coronary:GTEx_v7_Artery_Tibial:GTEx_v7_Brain_Amygdala:GTEx_v7_Brain_Anterior_cingulate_cortex_BA24:GTEx_v7_Brain_Caudate_basal_ganglia:GTEx_v7_Brain_Cerebellar_Hemisphere:GTEx_v7_Brain_Cerebellum:GTEx_v7_Brain_Cortex:…		No		2.831e-13	rs113790915;rs199535;rs2074404	1
		ENSG00000185829	ARL17A	17	44594068	44657088	-1	protein_coding	51326	ARL17A		-2.38258	1	16.27	51	5.08371e-38	3.75525e-32	GTEx_v7_Adipose_Subcutaneous:GTEx_v7_Adipose_Visceral_Omentum:GTEx_v7_Adrenal_Gland:GTEx_v7_Whole_Blood:GTEx_v7_Artery_Aorta:GTEx_v7_Artery_Tibial:GTEx_v7_Brain_Amygdala:GTEx_v7_Brain_Anterior_cingulate_cortex_BA24:GTEx_v7_Brain_Caudate_basal_ganglia:GTEx_v7_Brain_Cerebellar_Hemisphere:GTEx_v7_Brain_Cerebellum:GTEx_v7_Brain_Cortex:GTEx_v7_Brain_Frontal_Cortex_BA9:GTEx_v7_Brain_Hippocampus:GTEx_v7…		No		2.831e-13	rs113790915;rs199535;rs2074404	1
		ENSG00000232300	FAM215B	17	44636196	44640161	-1	sense_intronic	644297	FAM215B			0	0	51	1.13053e-22	1.47157e-18	GTEx_v7_Adipose_Subcutaneous:GTEx_v7_Brain_Cerebellar_Hemisphere:GTEx_v7_Brain_Cerebellum:GTEx_v7_Brain_Nucleus_accumbens_basal_ganglia:GTEx_v7_Esophagus_Gastroesophageal_Junction:GTEx_v7_Esophagus_Muscularis:GTEx_v7_Lung:GTEx_v7_Nerve_Tibial:GTEx_v7_Pituitary:GTEx_v7_Prostate:GTEx_v7_Skin_Sun_Exposed_Lower_leg:GTEx_v7_Thyroid		No		2.831e-13	rs113790915;rs199535;rs2074404	1
		ENSG00000073969	NSF	17	44668035	44834830	1	protein_coding	4905	NSF	0.713682	-0.566247	1	16.01	50	8.6194e-08	5.96185e-06	GTEx_v7_Artery_Tibial:GTEx_v7_Esophagus_Mucosa:GTEx_v7_Nerve_Tibial:GTEx_v7_Cells_Transformed_fibroblasts:GTEx_v7_Testis		No		2.831e-13	rs113790915;rs199535;rs2074404	1
		ENSG00000213326	RPS7P11	17	44798948	44799533	-1	pseudogene	644315	RPS7P11			1	16.01	0					No		3.32e-13	rs113790915;rs199535	1
		ENSG00000108379	WNT3	17	44839872	44910520	-1	protein_coding	7473	WNT3	0.946108	-0.191111	2	13.14	41	2.55015e-50	4.93282e-44	GTEx_v7_Adipose_Subcutaneous:GTEx_v7_Adrenal_Gland:GTEx_v7_Artery_Aorta:GTEx_v7_Artery_Coronary:GTEx_v7_Artery_Tibial:GTEx_v7_Breast_Mammary_Tissue:GTEx_v7_Colon_Sigmoid:GTEx_v7_Colon_Transverse:GTEx_v7_Esophagus_Gastroesophageal_Junction:GTEx_v7_Esophagus_Muscularis:GTEx_v7_Heart_Atrial_Appendage:GTEx_v7_Heart_Left_Ventricle:GTEx_v7_Lung:GTEx_v7_Muscle_Skeletal:GTEx_v7_Nerve_Tibial:GTEx_v7_Pancr…		No		2.831e-13	rs113790915;rs199535;rs2074404	1
		ENSG00000263142	LRRC37A17P	17	45055847	45131935	1	pseudogene	644397	LRRC37A17P			0	0	19	4.57932e-10	8.49748e-07	GTEx_v7_Brain_Cerebellum:GTEx_v7_Esophagus_Mucosa:GTEx_v7_Testis		No		2.831e-13	rs113790915;rs199535;rs2074404	1
		ENSG00000176809	LRRC37A3	17	62850430	62915598	-1	protein_coding	374819	LRRC37A3		-0.0971379	0	0	59	2.15133e-25	1.68414e-24	CRBL:FCTX:HIPP:MEDU:OCTX:PUTM:SNIG:TCTX:THAL:WHMT:aveALL		No		2.831e-13	rs113790915;rs199535;rs2074404	1
		ENSG00000186665	C17orf58	17	65987217	65989765	-1	protein_coding	284018	C17orf58	0.0821564	0.225875	0	0	61	8.80656e-06	5.12235e-05	CRBL:MEDU:OCTX:TCTX		No		2.831e-13	rs113790915;rs199535;rs2074404	1
	transverse temporal	ENSG00000271583	RP11-638D14.1	2	147591069	147591606	-1	pseudogene					0	0	0					Yes	Aorta	7.298e-09	rs2046268	2
		ENSG00000231040	AC103881.1	2	147595317	147607878	1	lincRNA					0	0	0					Yes	Aorta	7.298e-09	rs2046268	2
		ENSG00000150556	LYPD6B	2	149894621	150071776	1	protein_coding	130576	LYPD6B	0.00103351	-0.240956	1	19.24	3	1.27962e-06	0.000433833	GTEx_v7_Stomach		No		7.298e-09	rs2046268	2
		ENSG00000224337	FAM8A3P	2	150177107	150177950	1	pseudogene	100129594	FAM8A3P			0	0	0					Yes	Neural_Progenitor_Cell	7.298e-09	rs2046268	2
		ENSG00000187123	LYPD6	2	150186499	150330662	1	protein_coding	130574	LYPD6	0.000624826	0.368923	0	0	0					Yes	Neural_Progenitor_Cell	7.298e-09	rs2046268	2
		ENSG00000222031	AC023469.1	2	151857734	151905288	-1	protein_coding					0	0	0					Yes	Aorta	7.298e-09	rs2046268	2
parietal	superior parietal	ENSG00000107902	LHPP	10	126150403	126306457	1	protein_coding	64077	LHPP	1.59687e-06	-0.162296	0	0	6	6.76914e-09	4.10386e-12	GTEx_v7_Nerve_Tibial		No		5.375e-08	rs2629558	2
		ENSG00000258539	RP11-12J10.3	10	126305649	126480296	-1	protein_coding					6	16.9	0					No		5.375e-08	rs2629558	2
		ENSG00000189319	FAM53B	10	126307861	126432838	-1	protein_coding	9679	FAM53B	0.40048	-1.16077	4	16.9	0					No		6.776e-08	rs2629558	2
		ENSG00000233334	FAM53B-AS1	10	126392194	126402786	1	antisense	101927944	FAM53B-AS1			0	0	0					Yes	Hippocampus	6.776e-08	rs2629558	2
		ENSG00000203791	METTL10	10	126436718	126480439	-1	protein_coding	399818	METTL10	0.371286	-0.118742	6	16.9	6	8.67669e-45	6.90473e-38	GTEx_v7_Adipose_Subcutaneous:GTEx_v7_Adipose_Visceral_Omentum:GTEx_v7_Adrenal_Gland:GTEx_v7_Cells_EBV-transformed_lymphocytes:GTEx_v7_Whole_Blood:GTEx_v7_Artery_Aorta:GTEx_v7_Artery_Coronary:GTEx_v7_Artery_Tibial:GTEx_v7_Brain_Anterior_cingulate_cortex_BA24:GTEx_v7_Brain_Caudate_basal_ganglia:GTEx_v7_Brain_Cortex:GTEx_v7_Brain_Frontal_Cortex_BA9:GTEx_v7_Brain_Hippocampus:GTEx_v7_Brain_Nucleus_acc…		No		5.375e-08	rs2629558	2
		ENSG00000199466	Y_RNA	10	126454765	126454866	1	misc_RNA					1	14.6	0					No		5.375e-08	rs2629558	2
	inferior parietal	ENSG00000231821	NPM1P48	2	4561794	4562646	-1	pseudogene	442006	NPM1P48			1	12.65	0					No		4.474e-10	rs669952	1
		ENSG00000205837	LINC00487	2	6868309	6910442	-1	lincRNA	400941	LINC00487			0	0	0					Yes	Neural_Progenitor_Cell	4.474e-10	rs669952	1
		ENSG00000174099	MSRB3	12	65672423	65882024	1	protein_coding	253827	MSRB3	0.0070268	-0.542321	4	13.34	0					No		4.038e-12	rs2336713;rs10784465	3
		ENSG00000250748	RP11-230G5.2	12	65860600	66036152	-1	lincRNA	105369187				1	13.34	0					No		2.355e-08	rs2336713;rs10784465	3
	supramarginal	ENSG00000131966	ACTR10	14	58666798	58701750	1	protein_coding	55860	ACTR10	0.00473624		0	0	1	1.10487e-05	1.16471e-05	GTEx_v7_Brain_Cerebellum		No		4.906e-11	rs2164950	2
		ENSG00000258650	HSBP1P1	14	58930689	58930854	1	pseudogene	326296	HSBP1P1			0	0	0					Yes	Aorta:Neural_Progenitor_Cell	4.906e-11	rs2164950	2
		ENSG00000239510	RPL9P5	14	59030864	59031334	1	pseudogene	100129179	RPL9P5			0	0	0					Yes	Aorta	4.906e-11	rs2164950	2
		ENSG00000165617	DACT1	14	59100685	59115039	1	protein_coding	51339	DACT1	0.816598		0	0	0					Yes	Aorta:Neural_Progenitor_Cell	4.906e-11	rs2164950	2
		ENSG00000221427	AL121819.1	14	59237870	59237964	-1	miRNA					0	0	0					Yes	Aorta	4.906e-11	rs2164950	2
		ENSG00000258685	CTD-2315A10.2	14	59602206	59603139	-1	pseudogene					1	12.98	0					Yes	Aorta	3.452e-11	rs2164950	2
		ENSG00000100592	DAAM1	14	59655364	59838123	1	protein_coding	23002	DAAM1	0.999991	1.58236	1	19.39	0					No		3.452e-11	rs2164950	2
		ENSG00000252869	AL159140.1	14	59866741	59866869	1	miRNA					0	0	0					Yes	Aorta	3.452e-11	rs2164950	2
		ENSG00000181619	GPR135	14	59895740	59932060	-1	protein_coding	64582	GPR135	0.00393204	-1.12548	0	0	0					Yes	Aorta	3.452e-11	rs2164950	2
		ENSG00000126790	L3HYPDH	14	59927081	59951148	-1	protein_coding	112849	L3HYPDH	1.52384e-07	0.127956	0	0	3	1.06289e-09	3.11741e-57	GTEx_v7_Adipose_Subcutaneous:GTEx_v7_Brain_Hippocampus:GTEx_v7_Esophagus_Mucosa:GTEx_v7_Muscle_Skeletal:GTEx_v7_Cells_Transformed_fibroblasts:GTEx_v7_Skin_Not_Sun_Exposed_Suprapubic:GTEx_v7_Skin_Sun_Exposed_Lower_leg:GTEx_v7_Thyroid		Yes	Aorta	1.247e-13	rs2164950	2
		ENSG00000258782	RP11-701B16.2	14	59945992	59992155	-1	processed_transcript					0	0	0					Yes	Aorta	4.906e-11	rs2164950	2
		ENSG00000050130	JKAMP	14	59951161	59972128	1	protein_coding	51528	JKAMP	0.0598977	0.727922	0	0	3	4.14364e-08	2.53137e-16	GTEx_v7_Artery_Aorta:GTEx_v7_Artery_Tibial:GTEx_v7_Colon_Transverse:GTEx_v7_Esophagus_Mucosa:GTEx_v7_Lung		Yes	Aorta	1.247e-13	rs2164950	2
		ENSG00000151838	CCDC175	14	59971257	60043549	-1	protein_coding	729665	CCDC175		0.514366	0	0	0					Yes	Aorta	4.906e-11	rs2164950	2
	postcentral	ENSG00000243620	RP11-649A16.1	3	146627472	147088443	-1	antisense					0	0	0					Yes	Neural_Progenitor_Cell	1.98e-13	rs12634916	1
		ENSG00000174963	ZIC4	3	147103833	147124647	-1	protein_coding	84107	ZIC4	0.0018169	-1.43407	2	14.88	0					Yes	Neural_Progenitor_Cell	1.98e-13	rs12636413;rs12634916	1
		ENSG00000241202	ZIC4-AS1	3	147104754	147105240	1	antisense	100873950	ZIC4-AS1			1	14.88	0					Yes	Neural_Progenitor_Cell	1.98e-13	rs12634916;rs12636413	1
		ENSG00000152977	ZIC1	3	147111209	147228080	1	protein_coding	7545	ZIC1	0.825224	-1.66416	2	14.88	0					Yes	Neural_Progenitor_Cell	1.98e-13	rs12634916;rs12636413	1
		ENSG00000240804	NPM1P28	3	147308783	147309622	-1	pseudogene	646849	NPM1P28			0	0	0					Yes	Aorta:Neural_Progenitor_Cell	1.98e-13	rs12634916;rs12636413	1
		ENSG00000239661	RP11-78O22.1	3	147561910	147564444	-1	lincRNA					0	0	0					Yes	Neural_Progenitor_Cell	1.504e-10	rs12636413	1
		ENSG00000221431	AC092925.1	3	147629193	147629288	-1	miRNA					0	0	0					Yes	Aorta:Neural_Progenitor_Cell	1.98e-13	rs12634916;rs12636413	1
		ENSG00000239922	RP11-71N10.1	3	147657791	147724542	1	lincRNA					0	0	0					Yes	Aorta:Hippocampus:Neural_Progenitor_Cell	1.98e-13	rs12634916;rs12636413	1
		ENSG00000241131	RP11-639B1.1	3	147795946	147805816	1	lincRNA	100507461				0	0	0					Yes	Aorta:Neural_Progenitor_Cell	1.98e-13	rs12634916;rs12636413	1
		ENSG00000221457	AC092958.1	3	147798620	147798709	-1	miRNA					0	0	0					Yes	Aorta:Neural_Progenitor_Cell	1.98e-13	rs12634916;rs12636413	1
		ENSG00000241792	RP11-501O2.1	3	147810962	147845020	1	lincRNA					0	0	0					Yes	Aorta:Neural_Progenitor_Cell	1.98e-13	rs12634916;rs12636413	1
		ENSG00000244650	RP11-501O2.3	3	147878698	147944393	1	lincRNA					0	0	0					Yes	Neural_Progenitor_Cell	1.98e-13	rs12634916;rs12636413	1
		ENSG00000205412	HNRNPA1P20	3	147884131	147885085	-1	pseudogene	344741	HNRNPA1P20			0	0	0					Yes	Neural_Progenitor_Cell	1.504e-10	rs12636413	1
		ENSG00000243347	RP11-501O2.4	3	147913516	147997885	-1	lincRNA					0	0	0					Yes	Aorta:Neural_Progenitor_Cell	1.98e-13	rs12634916;rs12636413	1
		ENSG00000242440	RP11-501O2.5	3	147998678	148117743	1	lincRNA					0	0	0					Yes	Aorta:Neural_Progenitor_Cell	1.98e-13	rs12634916;rs12636413	1
		ENSG00000241993	RPL38P1	3	148413781	148413991	-1	pseudogene	116809	RPL38P1			0	0	0					Yes	Neural_Progenitor_Cell	1.504e-10	rs12636413	1
		ENSG00000144891	AGTR1	3	148415571	148460795	1	protein_coding	185	AGTR1	0.00727625	0.680424	0	0	0					Yes	Neural_Progenitor_Cell	1.504e-10	rs12636413	1
		ENSG00000153002	CPB1	3	148508889	148577974	1	protein_coding	1360	CPB1	2.26972e-14	0.0290356	0	0	0					Yes	Neural_Progenitor_Cell	1.504e-10	rs12636413	1
		ENSG00000240521	RP11-680B3.2	3	148568720	148677899	-1	antisense					0	0	0					Yes	Neural_Progenitor_Cell	1.504e-10	rs12636413	1
	precuneus	ENSG00000215878	MARCKSL1P2	6	138723722	138724697	-1	pseudogene	100913182	MARCKSL1P2			0	0	0					Yes	Neural_Progenitor_Cell	2.055e-12	rs4243454;rs9376354	2
		ENSG00000051620	HEBP2	6	138724668	138743334	1	protein_coding	23593	HEBP2	0.000947406	0.265518	0	0	0					Yes	Neural_Progenitor_Cell	2.055e-12	rs4243454;rs9376354	2
		ENSG00000135540	NHSL1	6	138743180	139013708	-1	protein_coding	57224	NHSL1		0.0944373	2	14.33	2	1.09486e-22	1.51211e-17	GTEx_v7_Artery_Aorta:GTEx_v7_Artery_Tibial:GTEx_v7_Colon_Sigmoid:GTEx_v7_Esophagus_Gastroesophageal_Junction:GTEx_v7_Esophagus_Muscularis:GTEx_v7_Muscle_Skeletal:GTEx_v7_Nerve_Tibial:GTEx_v7_Pancreas:GTEx_v7_Cells_Transformed_fibroblasts:GTEx_v7_Stomach		No		2.055e-12	rs4243454;rs9376354	2
		ENSG00000266555	MIR3145	6	138756350	138756431	-1	miRNA	100423001	MIR3145			0	0	0					Yes	Neural_Progenitor_Cell	2.055e-12	rs4243454;rs9376354	2
		ENSG00000174099	MSRB3	12	65672423	65882024	1	protein_coding	253827	MSRB3	0.0070268	-0.542321	4	13.34	0					No		1.056e-08	rs10878271	3
		ENSG00000250748	RP11-230G5.2	12	65860600	66036152	-1	lincRNA	105369187				1	13.34	0					No		9.423e-07	rs10878271	3
		ENSG00000131966	ACTR10	14	58666798	58701750	1	protein_coding	55860	ACTR10	0.00473624		0	0	1	1.10487e-05	1.16471e-05	GTEx_v7_Brain_Cerebellum		No		5.186e-18	rs74826997	4
		ENSG00000258682	CTD-2002H8.2	14	58731380	58736399	1	sense_overlapping					0	0	0					Yes	Aorta	3.374e-10	rs77652087;rs61984497;rs61984526	4
		ENSG00000180189	HMGB1P14	14	58751491	58752116	1	pseudogene	319130	HMGB1P14			0	0	0					Yes	Aorta	3.374e-10	rs77652087;rs61984497;rs61984526	4
		ENSG00000268466	AL132989.1	14	58754751	58755865	1	protein_coding					0	0	0					Yes	Aorta	3.374e-10	rs77652087;rs61984497;rs61984526	4
		ENSG00000252782	RNU6-341P	14	58759011	58759106	-1	snRNA	106481287	RNU6-341P			0	0	0					Yes	Aorta	3.374e-10	rs77652087;rs61984497;rs61984526	4
		ENSG00000258650	HSBP1P1	14	58930689	58930854	1	pseudogene	326296	HSBP1P1			0	0	0					Yes	Aorta:Neural_Progenitor_Cell	5.186e-18	rs74826997	4
		ENSG00000239510	RPL9P5	14	59030864	59031334	1	pseudogene	100129179	RPL9P5			0	0	0					Yes	Aorta	5.186e-18	rs74826997;rs77652087;rs61984497;rs61984526	4
		ENSG00000165617	DACT1	14	59100685	59115039	1	protein_coding	51339	DACT1	0.816598		0	0	0					Yes	Aorta:Neural_Progenitor_Cell	5.186e-18	rs74826997	4
		ENSG00000221427	AL121819.1	14	59237870	59237964	-1	miRNA					0	0	0					Yes	Aorta	5.186e-18	rs74826997;rs77652087;rs61984497;rs61984526	4
		ENSG00000258685	CTD-2315A10.2	14	59602206	59603139	-1	pseudogene					1	12.98	0					Yes	Aorta	6.964e-22	rs74826997;rs77652087;rs61984497;rs61984526	4
		ENSG00000258996	CTD-2315A10.1	14	59648311	59648658	1	pseudogene					0	0	0					Yes	Aorta:Hippocampus:Neural_Progenitor_Cell	3.374e-10	rs77652087;rs61984497;rs61984526	4
		ENSG00000100592	DAAM1	14	59655364	59838123	1	protein_coding	23002	DAAM1	0.999991	1.58236	8	19.39	7	2.73357e-06	1.72943e-05	GTEx_v7_Pituitary		Yes	Aorta:Hippocampus:Neural_Progenitor_Cell	6.964e-22	rs77652087;rs61984497;rs61984526;rs74826997	4
		ENSG00000252869	AL159140.1	14	59866741	59866869	1	miRNA					0	0	0					Yes	Aorta	6.964e-22	rs74826997;rs77652087	4
		ENSG00000181619	GPR135	14	59895740	59932060	-1	protein_coding	64582	GPR135	0.00393204	-1.12548	0	0	0					Yes	Aorta	6.964e-22	rs74826997;rs77652087	4
		ENSG00000126790	L3HYPDH	14	59927081	59951148	-1	protein_coding	112849	L3HYPDH	1.52384e-07	0.127956	0	0	11	2.50821e-12	3.11741e-57	GTEx_v7_Adipose_Subcutaneous:GTEx_v7_Adipose_Visceral_Omentum:GTEx_v7_Whole_Blood:GTEx_v7_Artery_Aorta:GTEx_v7_Brain_Frontal_Cortex_BA9:GTEx_v7_Brain_Hippocampus:GTEx_v7_Colon_Transverse:GTEx_v7_Esophagus_Mucosa:GTEx_v7_Esophagus_Muscularis:GTEx_v7_Lung:GTEx_v7_Muscle_Skeletal:GTEx_v7_Nerve_Tibial:GTEx_v7_Cells_Transformed_fibroblasts:GTEx_v7_Skin_Not_Sun_Exposed_Suprapubic:GTEx_v7_Skin_Sun_Expos…		Yes	Aorta	8.353e-24	rs74826997;rs77652087;rs61984497;rs61984526	4
		ENSG00000258782	RP11-701B16.2	14	59945992	59992155	-1	processed_transcript					0	0	0					Yes	Aorta	5.186e-18	rs74826997	4
		ENSG00000050130	JKAMP	14	59951161	59972128	1	protein_coding	51528	JKAMP	0.0598977	0.727922	0	0	11	5.93743e-14	2.53137e-16	GTEx_v7_Adipose_Subcutaneous:GTEx_v7_Artery_Aorta:GTEx_v7_Artery_Coronary:GTEx_v7_Artery_Tibial:GTEx_v7_Colon_Transverse:GTEx_v7_Esophagus_Mucosa:GTEx_v7_Lung:GTEx_v7_Pancreas:GTEx_v7_Stomach		Yes	Aorta	8.353e-24	rs74826997;rs77652087;rs61984497;rs61984526	4
		ENSG00000151838	CCDC175	14	59971257	60043549	-1	protein_coding	729665	CCDC175		0.514366	0	0	0					Yes	Aorta	5.186e-18	rs74826997	4
occipital	lateral occipital	ENSG00000131966	ACTR10	14	58666798	58701750	1	protein_coding	55860	ACTR10	0.00473624		0	0	1	1.10487e-05	1.16471e-05	GTEx_v7_Brain_Cerebellum		No		3.023e-20	rs2164950	3
		ENSG00000258682	CTD-2002H8.2	14	58731380	58736399	1	sense_overlapping					0	0	0					Yes	Aorta	8.109e-08	rs77652087	3
		ENSG00000180189	HMGB1P14	14	58751491	58752116	1	pseudogene	319130	HMGB1P14			0	0	0					Yes	Aorta	8.109e-08	rs77652087	3
		ENSG00000268466	AL132989.1	14	58754751	58755865	1	protein_coding					0	0	0					Yes	Aorta	8.109e-08	rs77652087	3
		ENSG00000252782	RNU6-341P	14	58759011	58759106	-1	snRNA	106481287	RNU6-341P			0	0	0					Yes	Aorta	8.109e-08	rs77652087	3
		ENSG00000258650	HSBP1P1	14	58930689	58930854	1	pseudogene	326296	HSBP1P1			0	0	0					Yes	Aorta:Neural_Progenitor_Cell	3.023e-20	rs17095660;rs78570253;rs2164950	3
		ENSG00000258900	HNRNPCP1	14	58987941	58988706	1	pseudogene	319133	HNRNPCP1			0	0	0					Yes	Aorta	7.642e-10	rs17095660;rs78570253	3
		ENSG00000239510	RPL9P5	14	59030864	59031334	1	pseudogene	100129179	RPL9P5			0	0	0					Yes	Aorta:Neural_Progenitor_Cell	3.023e-20	rs17095660;rs78570253;rs2164950;rs77652087	3
		ENSG00000165617	DACT1	14	59100685	59115039	1	protein_coding	51339	DACT1	0.816598		0	0	0					Yes	Aorta:Neural_Progenitor_Cell	3.023e-20	rs17095660;rs78570253;rs2164950	3
		ENSG00000221427	AL121819.1	14	59237870	59237964	-1	miRNA					0	0	0					Yes	Aorta	3.023e-20	rs17095660;rs78570253;rs2164950;rs77652087	3
		ENSG00000258685	CTD-2315A10.2	14	59602206	59603139	-1	pseudogene					1	12.98	0					Yes	Aorta	1.198e-23	rs2164950;rs77652087	3
		ENSG00000258996	CTD-2315A10.1	14	59648311	59648658	1	pseudogene					0	0	0					Yes	Aorta:Hippocampus:Neural_Progenitor_Cell	8.109e-08	rs77652087	3
		ENSG00000100592	DAAM1	14	59655364	59838123	1	protein_coding	23002	DAAM1	0.999991	1.58236	5	19.39	4	6.64664e-06	1.72943e-05	GTEx_v7_Pituitary		Yes	Aorta:Hippocampus:Neural_Progenitor_Cell	1.198e-23	rs77652087;rs2164950	3
		ENSG00000252869	AL159140.1	14	59866741	59866869	1	miRNA					0	0	0					Yes	Aorta	1.198e-23	rs2164950;rs77652087	3
		ENSG00000181619	GPR135	14	59895740	59932060	-1	protein_coding	64582	GPR135	0.00393204	-1.12548	0	0	0					Yes	Aorta	1.198e-23	rs17095660;rs78570253;rs2164950;rs77652087	3
		ENSG00000126790	L3HYPDH	14	59927081	59951148	-1	protein_coding	112849	L3HYPDH	1.52384e-07	0.127956	0	0	8	1.06289e-09	3.11741e-57	GTEx_v7_Adipose_Subcutaneous:GTEx_v7_Adipose_Visceral_Omentum:GTEx_v7_Whole_Blood:GTEx_v7_Brain_Hippocampus:GTEx_v7_Esophagus_Mucosa:GTEx_v7_Esophagus_Muscularis:GTEx_v7_Lung:GTEx_v7_Muscle_Skeletal:GTEx_v7_Nerve_Tibial:GTEx_v7_Cells_Transformed_fibroblasts:GTEx_v7_Skin_Not_Sun_Exposed_Suprapubic:GTEx_v7_Skin_Sun_Exposed_Lower_leg:GTEx_v7_Stomach:GTEx_v7_Thyroid		Yes	Aorta	3.037e-26	rs17095660;rs78570253;rs2164950;rs77652087	3
		ENSG00000258782	RP11-701B16.2	14	59945992	59992155	-1	processed_transcript					0	0	0					Yes	Aorta	3.023e-20	rs2164950	3
		ENSG00000050130	JKAMP	14	59951161	59972128	1	protein_coding	51528	JKAMP	0.0598977	0.727922	0	0	8	8.02828e-11	2.53137e-16	GTEx_v7_Artery_Aorta:GTEx_v7_Artery_Tibial:GTEx_v7_Colon_Transverse:GTEx_v7_Esophagus_Mucosa:GTEx_v7_Lung:GTEx_v7_Stomach		Yes	Aorta	3.037e-26	rs17095660;rs78570253;rs2164950;rs77652087	3
		ENSG00000151838	CCDC175	14	59971257	60043549	-1	protein_coding	729665	CCDC175		0.514366	0	0	0					Yes	Aorta	3.023e-20	rs2164950	3
		ENSG00000090905	TNRC6A	16	24741016	24838953	1	protein_coding	27327	TNRC6A	1	-0.954236	0	0	1	9.24618e-14	5.17428e-10	GTEx_v7_Whole_Blood		No		1.314e-07	rs2880663	4
	lingual	ENSG00000221346	AL356458.1	1	47968176	47968311	1	miRNA					1	13.87	0					No		6.039e-09	rs6658111	1
		ENSG00000227947	RP11-543D5.1	1	48154135	48169055	1	lincRNA					0	0	0					Yes	Neural_Progenitor_Cell	6.039e-09	rs6658111	1
		ENSG00000236502	SIX3-AS1	2	45167293	45169012	-1	antisense	100506108	SIX3-AS1			0	0	1	1.15716e-09	2.30832e-07	GTEx_v7_Brain_Caudate_basal_ganglia		No		1.455e-08	rs518853;rs741813	2
		ENSG00000131966	ACTR10	14	58666798	58701750	1	protein_coding	55860	ACTR10	0.00473624		0	0	1	1.10487e-05	1.16471e-05	GTEx_v7_Brain_Cerebellum		No		1.576e-15	rs76341705	5
		ENSG00000258682	CTD-2002H8.2	14	58731380	58736399	1	sense_overlapping					0	0	0					Yes	Aorta	2.781e-07	rs74874233	5
		ENSG00000180189	HMGB1P14	14	58751491	58752116	1	pseudogene	319130	HMGB1P14			0	0	0					Yes	Aorta	2.781e-07	rs74874233	5
		ENSG00000268466	AL132989.1	14	58754751	58755865	1	protein_coding					0	0	0					Yes	Aorta	2.781e-07	rs74874233	5
		ENSG00000252782	RNU6-341P	14	58759011	58759106	-1	snRNA	106481287	RNU6-341P			0	0	0					Yes	Aorta	2.781e-07	rs74874233	5
		ENSG00000258650	HSBP1P1	14	58930689	58930854	1	pseudogene	326296	HSBP1P1			0	0	0					Yes	Aorta:Neural_Progenitor_Cell	1.576e-15	rs76185024;rs76341705	5
		ENSG00000258900	HNRNPCP1	14	58987941	58988706	1	pseudogene	319133	HNRNPCP1			0	0	0					Yes	Aorta	2.279e-08	rs76185024	5
		ENSG00000239510	RPL9P5	14	59030864	59031334	1	pseudogene	100129179	RPL9P5			0	0	0					Yes	Aorta:Neural_Progenitor_Cell	1.576e-15	rs76185024;rs76341705;rs74874233	5
		ENSG00000165617	DACT1	14	59100685	59115039	1	protein_coding	51339	DACT1	0.816598		0	0	0					Yes	Aorta:Neural_Progenitor_Cell	1.576e-15	rs76185024;rs76341705	5
		ENSG00000221427	AL121819.1	14	59237870	59237964	-1	miRNA					0	0	0					Yes	Aorta	1.576e-15	rs76185024;rs76341705;rs74874233	5
		ENSG00000258685	CTD-2315A10.2	14	59602206	59603139	-1	pseudogene					1	12.98	0					Yes	Aorta	8.278e-18	rs76341705;rs74874233	5
		ENSG00000258996	CTD-2315A10.1	14	59648311	59648658	1	pseudogene					0	0	0					Yes	Aorta:Hippocampus:Neural_Progenitor_Cell	2.781e-07	rs74874233	5
		ENSG00000100592	DAAM1	14	59655364	59838123	1	protein_coding	23002	DAAM1	0.999991	1.58236	5	19.39	4	6.64664e-06	1.72943e-05	GTEx_v7_Pituitary		Yes	Aorta:Hippocampus:Neural_Progenitor_Cell	8.278e-18	rs74874233;rs76341705	5
		ENSG00000252869	AL159140.1	14	59866741	59866869	1	miRNA					0	0	0					Yes	Aorta	8.278e-18	rs76341705;rs74874233	5
		ENSG00000181619	GPR135	14	59895740	59932060	-1	protein_coding	64582	GPR135	0.00393204	-1.12548	0	0	0					Yes	Aorta	8.278e-18	rs76185024;rs76341705;rs74874233	5
		ENSG00000126790	L3HYPDH	14	59927081	59951148	-1	protein_coding	112849	L3HYPDH	1.52384e-07	0.127956	0	0	8	1.06289e-09	3.11741e-57	GTEx_v7_Adipose_Subcutaneous:GTEx_v7_Adipose_Visceral_Omentum:GTEx_v7_Whole_Blood:GTEx_v7_Brain_Hippocampus:GTEx_v7_Esophagus_Mucosa:GTEx_v7_Esophagus_Muscularis:GTEx_v7_Lung:GTEx_v7_Muscle_Skeletal:GTEx_v7_Nerve_Tibial:GTEx_v7_Cells_Transformed_fibroblasts:GTEx_v7_Skin_Not_Sun_Exposed_Suprapubic:GTEx_v7_Skin_Sun_Exposed_Lower_leg:GTEx_v7_Stomach:GTEx_v7_Thyroid		Yes	Aorta	4.452e-20	rs76185024;rs76341705;rs74874233	5
		ENSG00000258782	RP11-701B16.2	14	59945992	59992155	-1	processed_transcript					0	0	0					Yes	Aorta	1.576e-15	rs76341705	5
		ENSG00000050130	JKAMP	14	59951161	59972128	1	protein_coding	51528	JKAMP	0.0598977	0.727922	0	0	8	8.02828e-11	2.53137e-16	GTEx_v7_Artery_Aorta:GTEx_v7_Artery_Tibial:GTEx_v7_Colon_Transverse:GTEx_v7_Esophagus_Mucosa:GTEx_v7_Lung:GTEx_v7_Stomach		Yes	Aorta	4.452e-20	rs76185024;rs76341705;rs74874233	5
		ENSG00000151838	CCDC175	14	59971257	60043549	-1	protein_coding	729665	CCDC175		0.514366	0	0	0					Yes	Aorta	1.576e-15	rs76341705	5
	cuneus	ENSG00000050165	DKK3	11	11984653	12031316	-1	protein_coding	27122	DKK3	1.88889e-05	-0.662985	0	0	1	6.08034e-10	1.51205e-35	GTEx_v7_Artery_Tibial:GTEx_v7_Colon_Transverse		No		7.078e-09	rs11022129	2
		ENSG00000254486	RP13-631K18.2	11	12052422	12083332	1	lincRNA	105376554				1	20.3	0					No		7.078e-09	rs11022129	2
		ENSG00000133816	MICAL2	11	12115543	12285334	1	protein_coding	9645	MICAL2	0.132224		0	0	1	3.57432e-16	3.53055e-11	GTEx_v7_Brain_Cerebellar_Hemisphere:GTEx_v7_Brain_Cerebellum:GTEx_v7_Liver		No		7.078e-09	rs11022129	2
		ENSG00000254680	RP11-265D17.2	11	12282973	12284720	-1	antisense					0	0	1	3.61238e-13	1.39996e-08	GTEx_v7_Brain_Cerebellar_Hemisphere:GTEx_v7_Brain_Cerebellum:GTEx_v7_Liver		Yes	Aorta:Neural_Progenitor_Cell	7.078e-09	rs11022129	2
		ENSG00000133808	MICALCL	11	12297627	12380691	1	protein_coding	84953	MICALCL	5.41818e-16	0.979153	0	0	0					Yes	Aorta:Neural_Progenitor_Cell	7.078e-09	rs11022129	2
		ENSG00000131966	ACTR10	14	58666798	58701750	1	protein_coding	55860	ACTR10	0.00473624		0	0	1	1.10487e-05	1.16471e-05	GTEx_v7_Brain_Cerebellum		No		8.237e-25	rs73313052	4
		ENSG00000258682	CTD-2002H8.2	14	58731380	58736399	1	sense_overlapping					0	0	0					Yes	Aorta	3.628e-16	rs74874233;rs61984497;rs61984520	4
		ENSG00000180189	HMGB1P14	14	58751491	58752116	1	pseudogene	319130	HMGB1P14			0	0	0					Yes	Aorta	3.628e-16	rs74874233;rs61984497;rs61984520	4
		ENSG00000268466	AL132989.1	14	58754751	58755865	1	protein_coding					0	0	0					Yes	Aorta	3.628e-16	rs74874233;rs61984497;rs61984520	4
		ENSG00000252782	RNU6-341P	14	58759011	58759106	-1	snRNA	106481287	RNU6-341P			0	0	0					Yes	Aorta	3.628e-16	rs74874233;rs61984497;rs61984520	4
		ENSG00000258650	HSBP1P1	14	58930689	58930854	1	pseudogene	326296	HSBP1P1			0	0	0					Yes	Aorta:Neural_Progenitor_Cell	8.237e-25	rs61976321;rs78570253;rs73313052	4
		ENSG00000258900	HNRNPCP1	14	58987941	58988706	1	pseudogene	319133	HNRNPCP1			0	0	0					Yes	Aorta	2.566e-11	rs61976321;rs78570253	4
		ENSG00000239510	RPL9P5	14	59030864	59031334	1	pseudogene	100129179	RPL9P5			0	0	0					Yes	Aorta:Neural_Progenitor_Cell	8.237e-25	rs61976321;rs78570253;rs73313052;rs74874233;rs61984497;rs61984520	4
		ENSG00000165617	DACT1	14	59100685	59115039	1	protein_coding	51339	DACT1	0.816598		0	0	0					Yes	Aorta:Neural_Progenitor_Cell	8.237e-25	rs61976321;rs78570253;rs73313052	4
		ENSG00000221427	AL121819.1	14	59237870	59237964	-1	miRNA					0	0	0					Yes	Aorta	8.237e-25	rs61976321;rs78570253;rs73313052;rs74874233;rs61984497;rs61984520	4
		ENSG00000258685	CTD-2315A10.2	14	59602206	59603139	-1	pseudogene					1	12.98	0					Yes	Aorta	6.305e-27	rs73313052;rs74874233;rs61984497;rs61984520	4
		ENSG00000258996	CTD-2315A10.1	14	59648311	59648658	1	pseudogene					0	0	0					Yes	Aorta:Hippocampus:Neural_Progenitor_Cell	3.628e-16	rs74874233;rs61984497;rs61984520;rs112819780	4
		ENSG00000100592	DAAM1	14	59655364	59838123	1	protein_coding	23002	DAAM1	0.999991	1.58236	8	19.39	7	2.73357e-06	1.72943e-05	GTEx_v7_Pituitary		Yes	Aorta:Hippocampus:Neural_Progenitor_Cell	6.305e-27	rs74874233;rs61984497;rs61984520;rs112819780;rs73313052	4
		ENSG00000252869	AL159140.1	14	59866741	59866869	1	miRNA					0	0	0					Yes	Aorta	6.305e-27	rs73313052;rs74874233	4
		ENSG00000181619	GPR135	14	59895740	59932060	-1	protein_coding	64582	GPR135	0.00393204	-1.12548	0	0	3	1.31676e-05	5.17418e-08	GTEx_v7_Esophagus_Mucosa:GTEx_v7_Thyroid		Yes	Aorta	6.305e-27	rs61976321;rs78570253;rs73313052;rs74874233;rs112819780	4
		ENSG00000126790	L3HYPDH	14	59927081	59951148	-1	protein_coding	112849	L3HYPDH	1.52384e-07	0.127956	2	15.17	16	1.804e-22	3.11741e-57	GTEx_v7_Adipose_Subcutaneous:GTEx_v7_Adipose_Visceral_Omentum:GTEx_v7_Adrenal_Gland:GTEx_v7_Cells_EBV-transformed_lymphocytes:GTEx_v7_Whole_Blood:GTEx_v7_Artery_Aorta:GTEx_v7_Artery_Coronary:GTEx_v7_Artery_Tibial:GTEx_v7_Brain_Cerebellum:GTEx_v7_Brain_Frontal_Cortex_BA9:GTEx_v7_Brain_Hippocampus:GTEx_v7_Brain_Hypothalamus:GTEx_v7_Breast_Mammary_Tissue:GTEx_v7_Colon_Sigmoid:GTEx_v7_Colon_Transvers…		Yes	Aorta	5.875e-32	rs61976321;rs78570253;rs73313052;rs74874233;rs61984497;rs61984520;rs112819780	4
		ENSG00000258782	RP11-701B16.2	14	59945992	59992155	-1	processed_transcript					2	15.17	0					Yes	Aorta	8.237e-25	rs73313052;rs112819780	4
		ENSG00000050130	JKAMP	14	59951161	59972128	1	protein_coding	51528	JKAMP	0.0598977	0.727922	2	15.17	16	2.8894e-21	2.53137e-16	GTEx_v7_Adipose_Subcutaneous:GTEx_v7_Adipose_Visceral_Omentum:GTEx_v7_Artery_Aorta:GTEx_v7_Artery_Coronary:GTEx_v7_Artery_Tibial:GTEx_v7_Breast_Mammary_Tissue:GTEx_v7_Colon_Sigmoid:GTEx_v7_Colon_Transverse:GTEx_v7_Esophagus_Gastroesophageal_Junction:GTEx_v7_Esophagus_Mucosa:GTEx_v7_Esophagus_Muscularis:GTEx_v7_Lung:GTEx_v7_Nerve_Tibial:GTEx_v7_Pancreas:GTEx_v7_Skin_Not_Sun_Exposed_Suprapubic:GTEx…		Yes	Aorta	5.875e-32	rs61976321;rs78570253;rs73313052;rs74874233;rs61984497;rs61984520;rs112819780	4
		ENSG00000151838	CCDC175	14	59971257	60043549	-1	protein_coding	729665	CCDC175		0.514366	1	22.4	5	1.89897e-05	1.28532e-06	GTEx_v7_Nerve_Tibial:GTEx_v7_Thyroid		Yes	Aorta	8.237e-25	rs73313052;rs112819780	4
	pericalcarine	ENSG00000134245	WNT2B	1	113009163	113072787	1	protein_coding	7482	WNT2B	0.285537	1.06673	1	13.28	2	5.36913e-13	1.00924e-08	GTEx_v7_Brain_Cerebellar_Hemisphere:GTEx_v7_Brain_Cerebellum		No		1.536e-09	rs12046466	1
		ENSG00000273483	RP4-671G15.2	1	113060421	113061063	-1	antisense					0	0	2	3.85036e-12	1.19434e-08	GTEx_v7_Brain_Anterior_cingulate_cortex_BA24:GTEx_v7_Brain_Caudate_basal_ganglia:GTEx_v7_Brain_Cerebellar_Hemisphere:GTEx_v7_Brain_Cerebellum:GTEx_v7_Brain_Cortex		No		1.536e-09	rs12046466	1
		ENSG00000007341	ST7L	1	113066140	113163447	-1	protein_coding	54879	ST7L	1.94397e-06	0.443371	1	13.28	2	6.06247e-87	1.80686e-75	GTEx_v7_Adipose_Subcutaneous:GTEx_v7_Adipose_Visceral_Omentum:GTEx_v7_Adrenal_Gland:GTEx_v7_Cells_EBV-transformed_lymphocytes:GTEx_v7_Whole_Blood:GTEx_v7_Artery_Aorta:GTEx_v7_Artery_Coronary:GTEx_v7_Artery_Tibial:GTEx_v7_Brain_Caudate_basal_ganglia:GTEx_v7_Brain_Cerebellum:GTEx_v7_Brain_Cortex:GTEx_v7_Brain_Frontal_Cortex_BA9:GTEx_v7_Brain_Hypothalamus:GTEx_v7_Brain_Spinal_cord_cervical_c-1:GTEx_…		No		1.536e-09	rs12046466	1
		ENSG00000116489	CAPZA1	1	113161795	113214241	1	protein_coding	829	CAPZA1	0.983028	-0.292243	0	0	2	2.96312e-12	5.96078e-10	GTEx_v7_Adipose_Subcutaneous:GTEx_v7_Adipose_Visceral_Omentum:GTEx_v7_Artery_Tibial:GTEx_v7_Esophagus_Muscularis:GTEx_v7_Lung:GTEx_v7_Nerve_Tibial:GTEx_v7_Cells_Transformed_fibroblasts:GTEx_v7_Thyroid		No		1.536e-09	rs12046466	1
		ENSG00000155363	MOV10	1	113215763	113243368	1	protein_coding	4343	MOV10	0.99809	-0.583157	0	0	2	1.89649e-08	2.39801e-07	GTEx_v7_Esophagus_Muscularis:GTEx_v7_Nerve_Tibial		No		1.536e-09	rs12046466	1
		ENSG00000225075	RP11-426L16.3	1	113236310	113239243	-1	antisense					0	0	2	1.32196e-05	0.000415934	GTEx_v7_Testis		No		1.536e-09	rs12046466	1
		ENSG00000035499	DEPDC1B	5	59892739	59996017	-1	protein_coding	55789	DEPDC1B	2.28514e-05	-0.136419	0	0	8	1.17156e-05	3.34187e-05	GTEx_v7_Brain_Cerebellar_Hemisphere:GTEx_v7_Brain_Cerebellum		No		3.059e-13	rs6893642;rs7726671;rs17419290;rs159539;rs12523278	4
		ENSG00000164181	ELOVL7	5	60047618	60140216	-1	protein_coding	79993	ELOVL7	0.00156092	-0.509657	3	14.93	12	7.97853e-10	3.74262e-10	GTEx_v7_Adrenal_Gland:GTEx_v7_Esophagus_Mucosa:GTEx_v7_Heart_Atrial_Appendage:GTEx_v7_Heart_Left_Ventricle:GTEx_v7_Muscle_Skeletal:GTEx_v7_Nerve_Tibial:GTEx_v7_Pancreas:GTEx_v7_Skin_Sun_Exposed_Lower_leg:GTEx_v7_Stomach		No		3.059e-13	rs6893642;rs4647162;rs7726671;rs17419290;rs159539;rs12523278	4
		ENSG00000272308	RP11-231G3.1	5	60162284	60162762	-1	lincRNA					0	0	3	2.0736e-05	0.0131112	GTEx_v7_Adrenal_Gland		No		2.251e-10	rs7726671	4
		ENSG00000049167	ERCC8	5	60169658	60240900	-1	protein_coding	1161	ERCC8	8.57283e-09	1.00092	4	16.17	19	4.39833e-20	6.46248e-18	GTEx_v7_Adipose_Subcutaneous:GTEx_v7_Adipose_Visceral_Omentum:GTEx_v7_Cells_EBV-transformed_lymphocytes:GTEx_v7_Artery_Aorta:GTEx_v7_Artery_Tibial:GTEx_v7_Esophagus_Mucosa:GTEx_v7_Esophagus_Muscularis:GTEx_v7_Lung:GTEx_v7_Muscle_Skeletal:GTEx_v7_Pancreas:GTEx_v7_Cells_Transformed_fibroblasts:GTEx_v7_Skin_Not_Sun_Exposed_Suprapubic:GTEx_v7_Skin_Sun_Exposed_Lower_leg:GTEx_v7_Spleen:GTEx_v7_Testis:G…		No		3.059e-13	rs6893642;rs4647162;rs7726671;rs17419290;rs159539;rs12523278	4
		ENSG00000215032	GNL3LP1	5	60187762	60189404	-1	pseudogene	80060	GNL3LP1			2	16.17	15	2.7838e-05	0.00117054	MEDU:OCTX:TCTX		No		3.059e-13	rs6893642;rs4647162;rs7726671;rs17419290;rs159539;rs12523278	4
		ENSG00000164182	NDUFAF2	5	60240956	60448853	1	protein_coding	91942	NDUFAF2	3.85651e-07	0.323767	6	17.77	5	3.54717e-06	0.0106439	GTEx_v7_Brain_Nucleus_accumbens_basal_ganglia		No		1.621e-12	rs17419290;rs159539;rs12523278;rs4647162;rs7726671	4
		ENSG00000188725	SMIM15	5	60453536	60458301	-1	protein_coding	643155	SMIM15	0.22832	-1.97118	0	0	0					Yes	Aorta	8.398e-07	rs4647162	4
		ENSG00000251279	CTC-436P18.1	5	60457897	60527867	1	antisense	101928630				1	18.02	0					Yes	Aorta	1.081e-10	rs4647162;rs159539;rs12523278	4
		ENSG00000249279	CTC-436P18.3	5	60497136	60560756	-1	lincRNA	105378992				2	18.02	0					Yes	Aorta	4.57e-11	rs4647162;rs159539;rs12523278	4
		ENSG00000130449	ZSWIM6	5	60628100	60841997	1	protein_coding	57688	ZSWIM6	0.330185	-0.924572	4	19.21	0					No		7.019e-09	rs12523278	4
		ENSG00000213891	RPL3P6	5	60686495	60687698	-1	pseudogene	643220	RPL3P6			0	0	0					Yes	Aorta:Neural_Progenitor_Cell	7.019e-09	rs4647162;rs12523278	4
		ENSG00000223200	AC008836.1	5	60853110	60853194	1	miRNA					1	18.5	0					No		4.751e-08	rs12523278	4
		ENSG00000178722	C5orf64	5	60933535	61047590	1	protein_coding	285668	C5orf64	0.0411009	-0.0425245	0	0	0					Yes	Aorta:Dorsolateral_Prefrontal_Cortex:Hippocampus:Neural_Progenitor_Cell	1.07e-09	rs4647162;rs7726671;rs12523278	4
		ENSG00000212215	RNU6-913P	5	60959972	60960066	-1	snRNA	106481467	RNU6-913P			0	0	0					Yes	Aorta:Dorsolateral_Prefrontal_Cortex:Hippocampus:Neural_Progenitor_Cell	1.07e-09	rs4647162;rs7726671;rs12523278	4
		ENSG00000220548	VIMP1	6	126923502	126924795	-1	pseudogene	100130535	VIMP1			0	0	2	1.96065e-07	6.33889e-05	GTEx_v7_Nerve_Tibial		No		3.288e-06	rs67788304;rs9401921	5
		ENSG00000217404	RPS4XP9	6	127004181	127004992	1	pseudogene	442257	RPS4XP9			0	0	0					Yes	Aorta	3.288e-06	rs67788304;rs9401921	5
		ENSG00000146374	RSPO3	6	127439749	127518910	1	protein_coding	84870	RSPO3	0.0439763		0	0	0					Yes	Neural_Progenitor_Cell	3.288e-06	rs67788304;rs9401921	5
		ENSG00000213131	YWHAZP4	6	127676901	127677934	1	pseudogene	246737	YWHAZP4			0	0	2	8.31207e-05	0.00483317	GTEx_v7_Adipose_Subcutaneous		No		3.288e-06	rs67788304;rs9401921	5
		ENSG00000050165	DKK3	11	11984653	12031316	-1	protein_coding	27122	DKK3	1.88889e-05	-0.662985	0	0	1	6.08034e-10	1.51205e-35	GTEx_v7_Artery_Tibial:GTEx_v7_Colon_Transverse		No		3.729e-07	rs10765918	7
		ENSG00000254486	RP13-631K18.2	11	12052422	12083332	1	lincRNA	105376554				1	20.3	0					No		3.729e-07	rs10765918	7
		ENSG00000133816	MICAL2	11	12115543	12285334	1	protein_coding	9645	MICAL2	0.132224		0	0	1	3.57432e-16	3.53055e-11	GTEx_v7_Brain_Cerebellar_Hemisphere:GTEx_v7_Brain_Cerebellum:GTEx_v7_Liver		No		3.729e-07	rs10765918	7
		ENSG00000254680	RP11-265D17.2	11	12282973	12284720	-1	antisense					0	0	1	3.61238e-13	1.39996e-08	GTEx_v7_Brain_Cerebellar_Hemisphere:GTEx_v7_Brain_Cerebellum:GTEx_v7_Liver		Yes	Aorta:Neural_Progenitor_Cell	3.729e-07	rs10765918	7
		ENSG00000133808	MICALCL	11	12297627	12380691	1	protein_coding	84953	MICALCL	5.41818e-16	0.979153	0	0	0					Yes	Aorta:Neural_Progenitor_Cell	3.729e-07	rs10765918	7
		ENSG00000066382	MPPED2	11	30406040	30608419	-1	protein_coding	744	MPPED2	0.970565	0.0216018	0	0	1	1.94101e-11	1.47212e-13	GTEx_v7_Muscle_Skeletal:GTEx_v7_Testis		No		2.53e-07	rs535845	8
		ENSG00000131966	ACTR10	14	58666798	58701750	1	protein_coding	55860	ACTR10	0.00473624		0	0	1	1.10487e-05	1.16471e-05	GTEx_v7_Brain_Cerebellum		No		1.404e-16	rs76341705	11
		ENSG00000258682	CTD-2002H8.2	14	58731380	58736399	1	sense_overlapping					0	0	0					Yes	Aorta	2.715e-09	rs74874233;rs61984497;rs61984526	11
		ENSG00000180189	HMGB1P14	14	58751491	58752116	1	pseudogene	319130	HMGB1P14			0	0	0					Yes	Aorta	2.715e-09	rs74874233;rs61984497;rs61984526	11
		ENSG00000268466	AL132989.1	14	58754751	58755865	1	protein_coding					0	0	0					Yes	Aorta	2.715e-09	rs74874233;rs61984497;rs61984526	11
		ENSG00000252782	RNU6-341P	14	58759011	58759106	-1	snRNA	106481287	RNU6-341P			0	0	0					Yes	Aorta	2.715e-09	rs74874233;rs61984497;rs61984526	11
		ENSG00000258650	HSBP1P1	14	58930689	58930854	1	pseudogene	326296	HSBP1P1			0	0	0					Yes	Aorta:Neural_Progenitor_Cell	1.404e-16	rs139493105;rs76341705	11
		ENSG00000258900	HNRNPCP1	14	58987941	58988706	1	pseudogene	319133	HNRNPCP1			0	0	0					Yes	Aorta	5.472e-10	rs139493105	11
		ENSG00000239510	RPL9P5	14	59030864	59031334	1	pseudogene	100129179	RPL9P5			0	0	0					Yes	Aorta:Neural_Progenitor_Cell	1.404e-16	rs139493105;rs76341705;rs74874233;rs61984497;rs61984526	11
		ENSG00000165617	DACT1	14	59100685	59115039	1	protein_coding	51339	DACT1	0.816598		0	0	0					Yes	Aorta:Neural_Progenitor_Cell	1.404e-16	rs139493105;rs76341705	11
		ENSG00000221427	AL121819.1	14	59237870	59237964	-1	miRNA					0	0	0					Yes	Aorta	1.404e-16	rs139493105;rs76341705;rs74874233;rs61984497;rs61984526	11
		ENSG00000258685	CTD-2315A10.2	14	59602206	59603139	-1	pseudogene					1	12.98	0					Yes	Aorta	1.378e-19	rs76341705;rs74874233;rs61984497;rs61984526	11
		ENSG00000258996	CTD-2315A10.1	14	59648311	59648658	1	pseudogene					0	0	0					Yes	Aorta:Hippocampus:Neural_Progenitor_Cell	2.715e-09	rs74874233;rs61984497;rs61984526	11
		ENSG00000100592	DAAM1	14	59655364	59838123	1	protein_coding	23002	DAAM1	0.999991	1.58236	8	19.39	7	2.73357e-06	1.72943e-05	GTEx_v7_Pituitary		Yes	Aorta:Hippocampus:Neural_Progenitor_Cell	1.378e-19	rs74874233;rs61984497;rs61984526;rs76341705	11
		ENSG00000252869	AL159140.1	14	59866741	59866869	1	miRNA					0	0	0					Yes	Aorta	1.378e-19	rs76341705;rs74874233	11
		ENSG00000181619	GPR135	14	59895740	59932060	-1	protein_coding	64582	GPR135	0.00393204	-1.12548	0	0	0					Yes	Aorta	1.378e-19	rs139493105;rs76341705;rs74874233	11
		ENSG00000126790	L3HYPDH	14	59927081	59951148	-1	protein_coding	112849	L3HYPDH	1.52384e-07	0.127956	0	0	11	2.50821e-12	3.11741e-57	GTEx_v7_Adipose_Subcutaneous:GTEx_v7_Adipose_Visceral_Omentum:GTEx_v7_Whole_Blood:GTEx_v7_Artery_Aorta:GTEx_v7_Brain_Frontal_Cortex_BA9:GTEx_v7_Brain_Hippocampus:GTEx_v7_Colon_Transverse:GTEx_v7_Esophagus_Mucosa:GTEx_v7_Esophagus_Muscularis:GTEx_v7_Lung:GTEx_v7_Muscle_Skeletal:GTEx_v7_Nerve_Tibial:GTEx_v7_Cells_Transformed_fibroblasts:GTEx_v7_Skin_Not_Sun_Exposed_Suprapubic:GTEx_v7_Skin_Sun_Expos…		Yes	Aorta	1.051e-23	rs139493105;rs76341705;rs74874233;rs61984497;rs61984526	11
		ENSG00000258782	RP11-701B16.2	14	59945992	59992155	-1	processed_transcript					0	0	0					Yes	Aorta	1.404e-16	rs76341705	11
		ENSG00000050130	JKAMP	14	59951161	59972128	1	protein_coding	51528	JKAMP	0.0598977	0.727922	0	0	11	5.93743e-14	2.53137e-16	GTEx_v7_Adipose_Subcutaneous:GTEx_v7_Artery_Aorta:GTEx_v7_Artery_Coronary:GTEx_v7_Artery_Tibial:GTEx_v7_Colon_Transverse:GTEx_v7_Esophagus_Mucosa:GTEx_v7_Lung:GTEx_v7_Pancreas:GTEx_v7_Stomach		Yes	Aorta	1.051e-23	rs139493105;rs76341705;rs74874233;rs61984497;rs61984526	11
		ENSG00000151838	CCDC175	14	59971257	60043549	-1	protein_coding	729665	CCDC175		0.514366	0	0	0					Yes	Aorta	1.404e-16	rs76341705	11
		ENSG00000130119	GNL3L	23	54556644	54587504	1	protein_coding	54552	GNL3L	0.991954		0	0	15	2.7838e-05	0.00117054	MEDU:OCTX:TCTX		No		3.059e-13	rs6893642;rs4647162;rs7726671;rs17419290;rs159539;rs12523278	4
	posterior cingulate	ENSG00000115808	STRN	2	37070783	37193615	-1	protein_coding	6801	STRN	0.969336	-1.21921	0	0	1	1.0257e-11	1.59376e-08	GTEx_v7_Whole_Blood:GTEx_v7_Heart_Atrial_Appendage:GTEx_v7_Heart_Left_Ventricle		No		2.55e-07	rs2245109	1
		ENSG00000152133	GPATCH11	2	37311594	37326387	1	protein_coding	253635	GPATCH11	1.26666e-05	0.689032	0	0	1	2.91781e-07	3.32085e-12	GTEx_v7_Cells_Transformed_fibroblasts		No		2.55e-07	rs2245109	1
	insula	ENSG00000188316	ENO4	10	118609023	118671299	1	protein_coding	387712	ENO4			0	0	1	3.65242e-07	4.7868e-05	GTEx_v7_Whole_Blood		No		1.357e-11	rs3781566;rs1905544	1
		ENSG00000187164	KIAA1598	10	118643742	118886097	-1	protein_coding	57698	KIAA1598	0.886314	-1.17282	0	0	1	8.37924e-57	2.18771e-57	GTEx_v7_Adipose_Subcutaneous:GTEx_v7_Whole_Blood:GTEx_v7_Artery_Aorta:GTEx_v7_Artery_Tibial:GTEx_v7_Lung:GTEx_v7_Cells_Transformed_fibroblasts:GTEx_v7_Spleen:GTEx_v7_Thyroid		No		1.357e-11	rs3781566;rs1905544	1
