# Supplementary material for: Genetic correlations and genome-wide associations of cortical structure in general population samples of 22,824 adults
Source: Nat Commun. 2020 Sep 22;11:4796. doi: 10.1038/s41467-020-18367-y (PMC7508833; doi:10.1038/s41467-020-18367-y)
Supplement: Supplementary file 18 — Supplementary Data 15 [file 41467_2020_18367_MOESM18_ESM.xlsx]

## Sheet: Supplementary Data 15
Supplementary Data 15. Annotation of genes mapped to independent lead SNPs - cortical volume.
Lobe	Region	ensg	symbol	chr	start	end	strand	type	entrezID	HUGO	pLI	ncRVIS	posMapSNPs	posMapMaxCADD	eqtlMapSNPs	eqtlMapminP	eqtlMapminQ	eqtlMapts	eqtlDirection	ciMap	ciMapts	minGwasPDiscovery	IndSigSNPs	GenomicLocus
	global	ENSG00000155893	ACPL2	3	140947568	141013748	1	protein_coding	92370	ACPL2	0.215526	0.901371	0	0	0					Yes	IMR90	2.263e-05	rs7628851	1
		ENSG00000177311	ZBTB38	3	141043055	141168634	1	protein_coding	253461	ZBTB38	0.979491	-1.878	0	0	0					Yes	hESC:IMR90:Mesenchymal_Stem_Cell:Mesendoderm	9.359e-09	rs7628851	1
		ENSG00000155903	RASA2	3	141205889	141334184	1	protein_coding	5922	RASA2	5.31667e-17	-0.07197	0	0	0					Yes	GM12878:hESC:IMR90:Mesenchymal_Stem_Cell:Mesendoderm	9.359e-09	rs7628851	1
		ENSG00000114125	RNF7	3	141457046	141466402	1	protein_coding	9616	RNF7	0.0145273	0.396154	0	0	0					Yes	Mesenchymal_Stem_Cell	2.263e-05	rs7628851	1
		ENSG00000114124	GRK7	3	141496990	141537332	1	protein_coding	131890	GRK7	1.19306e-07	0.495178	0	0	0					Yes	hESC:IMR90:Mesenchymal_Stem_Cell:Mesendoderm:Spleen:Trophoblast-like_Cell	2.263e-05	rs7628851	1
		ENSG00000069849	ATP1B3	3	141594966	141645356	1	protein_coding	483	ATP1B3	0.641392		9	1.53	0					Yes	GM12878:hESC:IMR90:Mesenchymal_Stem_Cell:Mesendoderm:Trophoblast-like_Cell	9.359e-09	rs7628851	1
		ENSG00000114126	TFDP2	3	141663277	141868386	-1	protein_coding	7029	TFDP2	0.975088	-1.29055	63	21.8	0					Yes	Mesenchymal_Stem_Cell	9.359e-09	rs7628851	1
		ENSG00000175066	GK5	3	141882414	141944449	-1	protein_coding	256356	GK5	0.519888	-0.530544	0	0	0					Yes	hESC:IMR90:Mesenchymal_Stem_Cell:Mesendoderm:Trophoblast-like_Cell	9.359e-09	rs7628851	1
		ENSG00000175054	ATR	3	142168077	142297668	-1	protein_coding	545	ATR	0.701298	-0.694679	0	0	0					Yes	Mesenchymal_Stem_Cell	2.108e-06	rs7628851	1
		ENSG00000120756	PLS1	3	142315229	142432506	1	protein_coding	5357	PLS1	0.000310388	-0.114067	0	0	0					Yes	Mesenchymal_Stem_Cell	2.108e-06	rs7628851	1
		ENSG00000138778	CENPE	4	104026963	104119566	-1	protein_coding	1062	CENPE	0.645841	0.250415	0	0	0					Yes	Mesendoderm	1.899e-09	rs2301718	2
		ENSG00000168772	CXXC4	4	105389469	105416058	-1	protein_coding	80319	CXXC4		-0.559972	0	0	0					Yes	GM12878:hESC:Mesenchymal_Stem_Cell:Mesendoderm	1.899e-09	rs2301718	2
		ENSG00000168769	TET2	4	106067032	106200973	1	protein_coding	54790	TET2	7.05368e-26	-0.493869	0	0	0					Yes	GM12878:IMR90:Mesenchymal_Stem_Cell	1.899e-09	rs2301718	2
		ENSG00000138777	PPA2	4	106290234	106395238	-1	protein_coding	27068	PPA2	9.23379e-06	0.321968	0	0	0					Yes	GM12878:hESC:IMR90:Left_Ventricle:Mesenchymal_Stem_Cell:Mesendoderm:Trophoblast-like_Cell	1.899e-09	rs2301718	2
		ENSG00000236699	ARHGEF38	4	106473777	106629250	1	protein_coding	54848	ARHGEF38	0.00563172	0.300213	0	0	0					Yes	Mesenchymal_Stem_Cell	1.899e-09	rs2301718	2
		ENSG00000138780	GSTCD	4	106629935	106768885	1	protein_coding	79807	GSTCD	1.33357e-07	-0.495954	0	0	0					Yes	GM12878:hESC:IMR90:Mesenchymal_Stem_Cell:Mesendoderm	1.899e-09	rs2301718	2
		ENSG00000112297	AIM1	6	106959730	107018326	1	protein_coding	202	AIM1	7.45739e-20	1.64128	0	0	0					Yes	IMR90	1.618e-09	rs4945816;rs9384679:rs3800232:rs4945816	3
		ENSG00000025796	SEC63	6	108188960	108279393	-1	protein_coding	11231	SEC63	1.24262e-05	0.856984	0	0	0					Yes	GM12878:IMR90:Mesenchymal_Stem_Cell	2.6e-09	rs9384679:rs4945816;rs9384679:rs3800232	3
		ENSG00000081087	OSTM1	6	108362613	108487058	-1	protein_coding	28962	OSTM1	0.0604714	3.26319	0	0	0					Yes	hESC:IMR90:Mesenchymal_Stem_Cell:Mesendoderm:Trophoblast-like_Cell	5.118e-10	rs9384679:rs4945816;rs9384679:rs4945816:rs3800232	3
		ENSG00000112333	NR2E1	6	108487262	108510013	1	protein_coding	7101	NR2E1	0.990509	-1.64427	0	0	0					Yes	hESC:IMR90:Mesenchymal_Stem_Cell:Mesendoderm:Trophoblast-like_Cell	5.118e-10	rs9384679:rs4945816;rs9384679:rs4945816:rs3800232	3
		ENSG00000118689	FOXO3	6	108881038	109005977	1	protein_coding	2309	FOXO3		-1.48776	67	19.92	10	1.01446e-06	9.85624e-05	GTEx_v7_Muscle_Skeletal:GTEx_v7_Nerve_Tibial		Yes	Adrenal:Aorta:Bladder:Dorsolateral_Prefrontal_Cortex:GM12878:hESC:Hippocampus:IMR90:Left_Ventricle:Liver:Lung:Mesenchymal_Stem_Cell:Mesendoderm:Pancreas:Psoas:Right_Ventricle:Spleen:Trophoblast-like_Cell	5.118e-10	rs4945816;rs9384679;rs3800232;rs9384679:rs3800232:rs4945816:rs9384679	3
		ENSG00000118690	ARMC2	6	109169619	109295186	1	protein_coding	84071	ARMC2	2.20161e-08	0.466251	0	0	0					Yes	Aorta:Dorsolateral_Prefrontal_Cortex:GM12878:hESC:IMR90:Left_Ventricle:Liver:Mesenchymal_Stem_Cell:Mesendoderm:Right_Ventricle:Spleen:Trophoblast-like_Cell	5.118e-10	rs9384679:rs4945816;rs9384679:rs4945816:rs3800232	3
		ENSG00000080546	SESN1	6	109307640	109416022	-1	protein_coding	27244	SESN1	0.000638248	-1.11185	0	0	0					Yes	Aorta:GM12878:hESC:Hippocampus:IMR90:Left_Ventricle:Liver:Mesenchymal_Stem_Cell:Mesendoderm:Pancreas:Right_Ventricle:Spleen:Trophoblast-like_Cell	5.118e-10	rs9384679:rs4945816;rs9384679:rs4945816:rs3800232	3
		ENSG00000183137	CEP57L1	6	109416313	109485135	1	protein_coding	285753	CEP57L1	4.26476e-09	-0.858775	0	0	0					Yes	Aorta:GM12878:hESC:Hippocampus:IMR90:Left_Ventricle:Liver:Mesenchymal_Stem_Cell:Mesendoderm:Pancreas:Right_Ventricle:Spleen:Trophoblast-like_Cell	5.118e-10	rs9384679:rs4945816;rs9384679:rs4945816:rs3800232	3
		ENSG00000135535	CD164	6	109687717	109703762	-1	protein_coding	8763	CD164	0.401084	1.25902	0	0	0					Yes	GM12878:hESC:IMR90:Left_Ventricle:Mesenchymal_Stem_Cell:Mesendoderm	1.618e-09	rs4945816:rs4945816;rs9384679:rs9384679:rs3800232	3
		ENSG00000185250	PPIL6	6	109711418	109762374	-1	protein_coding	285755	PPIL6	6.30258e-08		0	0	0					Yes	IMR90:Left_Ventricle:Mesenchymal_Stem_Cell:Mesendoderm:Trophoblast-like_Cell	2.6e-09	rs4945816:rs4945816;rs9384679:rs3800232:rs9384679	3
		ENSG00000135587	SMPD2	6	109761966	109765122	1	protein_coding	6610	SMPD2	8.11572e-11		0	0	0					Yes	IMR90:Left_Ventricle:Mesenchymal_Stem_Cell:Mesendoderm:Trophoblast-like_Cell	2.6e-09	rs4945816:rs4945816;rs9384679:rs3800232:rs9384679	3
		ENSG00000135596	MICAL1	6	109765265	109787171	-1	protein_coding	64780	MICAL1	2.54827e-12		0	0	0					Yes	IMR90:Left_Ventricle:Mesenchymal_Stem_Cell:Mesendoderm:Trophoblast-like_Cell	2.6e-09	rs4945816:rs4945816;rs9384679:rs3800232:rs9384679	3
		ENSG00000009413	REV3L	6	111620234	111804918	-1	protein_coding	5980	REV3L	1		0	0	0					Yes	IMR90:Left_Ventricle	2.6e-09	rs4945816:rs4945816;rs9384679:rs3800232	3
		ENSG00000111907	TPD52L1	6	125440195	125585553	1	protein_coding	7164	TPD52L1	0.00842006	0.000949749	0	0	0					Yes	hESC:Left_Ventricle:Mesenchymal_Stem_Cell:Mesendoderm	1.155e-15	rs9388490:rs11759026:rs9375477	4
		ENSG00000111912	NCOA7	6	126102307	126252266	1	protein_coding	135112	NCOA7	0.960908	-0.230225	0	0	0					Yes	IMR90	1.615e-09	rs9375477	4
		ENSG00000066651	TRMT11	6	126307576	126360422	1	protein_coding	60487	TRMT11	8.2383e-06	-0.44212	0	0	0					Yes	IMR90:Mesenchymal_Stem_Cell:Mesendoderm	1.155e-15	rs9375477:rs9388490:rs11759026	4
		ENSG00000203760	CENPW	6	126661320	126670021	1	protein_coding	387103	CENPW	0.500136	-0.442381	15	10.52	216	3.32756e-09	2.33501e-05	GTEx_v7_Adipose_Subcutaneous:GTEx_v7_Artery_Coronary:GTEx_v7_Artery_Tibial:GTEx_v7_Heart_Atrial_Appendage:GTEx_v7_Nerve_Tibial:GTEx_v7_Spleen		Yes	Mesendoderm	1.615e-09	rs9388490;rs9388490:rs9375477	4
		ENSG00000146374	RSPO3	6	127439749	127518910	1	protein_coding	84870	RSPO3	0.0439763		0	0	0					Yes	hESC:IMR90:Left_Ventricle:Mesenchymal_Stem_Cell:Mesendoderm:Neural_Progenitor_Cell:Trophoblast-like_Cell	1.333e-18	rs9388490:rs11759026:rs9375477	4
		ENSG00000118518	RNF146	6	127587755	127609712	1	protein_coding	81847	RNF146	0.445213	-0.181265	0	0	0					Yes	Left_Ventricle:Mesenchymal_Stem_Cell	1.615e-09	rs9375477:rs9388490	4
		ENSG00000093144	ECHDC1	6	127609855	127664754	-1	protein_coding	55862	ECHDC1	6.03175e-05	0.227821	0	0	0					Yes	Left_Ventricle:Mesenchymal_Stem_Cell:Mesendoderm	1.554e-16	rs9388490:rs11759026:rs9375477	4
		ENSG00000214338	SOGA3	6	127759551	127840500	-1	protein_coding	387104	SOGA3		0.147041	0	0	0					Yes	hESC:IMR90:Left_Ventricle:Mesenchymal_Stem_Cell:Mesendoderm	1.333e-18	rs9375477:rs9388490:rs11759026	4
		ENSG00000255330	SOGA3	6	127759551	127840146	-1	protein_coding	387104	SOGA3		0.147041	0	0	0					Yes	hESC:IMR90:Left_Ventricle:Mesenchymal_Stem_Cell:Mesendoderm	1.333e-18	rs9375477:rs9388490:rs11759026	4
		ENSG00000198408	MGEA5	10	103544200	103578696	-1	protein_coding	10724	MGEA5	0.714104	-1.58404	0	0	0					Yes	IMR90:Left_Ventricle	7.649e-08	rs2487862:rs1891293	5
		ENSG00000107862	GBF1	10	104005289	104142656	1	protein_coding	8729	GBF1	4.12351e-07	-0.0780151	0	0	2	4.89078e-05	0.0482456	GTEx_v7_Heart_Atrial_Appendage		No			rs1891293	5
		ENSG00000138111	TMEM180	10	104221149	104236802	1	protein_coding	79847	TMEM180	0.000178664	2.88275	0	0	19	2.94695e-05	9.21429e-59	GTEx_v7_Nerve_Tibial:GTEx_v7_Thyroid		No			rs2487862	5
		ENSG00000138107	ACTR1A	10	104238986	104262482	-1	protein_coding	10121	ACTR1A	0.941234	-0.272535	0	0	0					Yes	IMR90:Left_Ventricle:Mesenchymal_Stem_Cell	7.583e-08	rs2487862	5
		ENSG00000107882	SUFU	10	104263744	104393292	1	protein_coding	51684	SUFU	0.999161	0.12486	0	0	0					Yes	IMR90:Left_Ventricle:Mesenchymal_Stem_Cell	7.583e-08	rs2487862	5
		ENSG00000171206	TRIM8	10	104404253	104418164	1	protein_coding	81603	TRIM8	0.992012	-0.52129	0	0	0					Yes	IMR90:Trophoblast-like_Cell	9.719e-09	rs2487862:rs1891293	5
		ENSG00000138175	ARL3	10	104433488	104474164	-1	protein_coding	403	ARL3	0.716101	-0.600026	0	0	3	5.83207e-05	2.68685e-13	GTEx_v7_Muscle_Skeletal		Yes	GM12878:IMR90:Mesenchymal_Stem_Cell:Trophoblast-like_Cell	9.719e-09	rs1891293;rs1891293:rs2487862	5
		ENSG00000156398	SFXN2	10	104474295	104503249	1	protein_coding	118980	SFXN2	0.00108457	-0.837011	0	0	0					Yes	GM12878:IMR90:Mesenchymal_Stem_Cell:Trophoblast-like_Cell	9.719e-09	rs1891293:rs2487862	5
		ENSG00000166272	WBP1L	10	104503727	104576021	1	protein_coding	54838	WBP1L	0.909387	0.61464	0	0	3	4.60134e-05	1.27861e-06	GTEx_v7_Adipose_Visceral_Omentum:GTEx_v7_Whole_Blood		Yes	Adrenal:Aorta:GM12878:hESC:IMR90:Left_Ventricle:Liver:Mesenchymal_Stem_Cell:Mesendoderm:Right_Ventricle:Spleen:Trophoblast-like_Cell	4.123e-09	rs2487862;rs1891293;rs2487862:rs1891293:rs2487862	5
		ENSG00000148795	CYP17A1	10	104590288	104597290	-1	protein_coding	1586	CYP17A1	0.0350306	0.086682	2	6.605	13	1.26493e-05	0.00457522	GTEx_v7_Nerve_Tibial		Yes	Aorta:GM12878:hESC:IMR90:Left_Ventricle:Liver:Mesenchymal_Stem_Cell:Mesendoderm:Spleen:Trophoblast-like_Cell	4.123e-09	rs2487862;rs1891293:rs2487862:rs2487862;rs1891293	5
		ENSG00000166275	C10orf32	10	104613980	104624718	1	protein_coding	119032	C10orf32	0.0316379	0.490358	0	0	34	6.68213e-07	1.73099e-41	GTEx_v7_Adipose_Subcutaneous:GTEx_v7_Adipose_Visceral_Omentum:GTEx_v7_Whole_Blood:GTEx_v7_Artery_Tibial:GTEx_v7_Colon_Transverse:GTEx_v7_Esophagus_Mucosa:GTEx_v7_Esophagus_Muscularis:GTEx_v7_Heart_Atrial_Appendage:GTEx_v7_Lung:GTEx_v7_Muscle_Skeletal:GTEx_v7_Nerve_Tibial:GTEx_v7_Skin_Not_Sun_Exposed_Suprapubic:GTEx_v7_Skin_Sun_Exposed_Lower_leg:GTEx_v7_Thyroid		Yes	GM12878:hESC:IMR90:Left_Ventricle:Liver:Mesenchymal_Stem_Cell:Mesendoderm:Trophoblast-like_Cell	4.123e-09	rs2487862;rs1891293:rs2487862:rs2487862;rs1891293	5
		ENSG00000270316	C10orf32-ASMT	10	104614029	104661656	1	protein_coding	100528007	C10orf32-ASMT			0	0	0					Yes	GM12878:hESC:IMR90:Left_Ventricle:Liver:Mesenchymal_Stem_Cell:Mesendoderm:Trophoblast-like_Cell	4.123e-09	rs1891293:rs2487862:rs2487862;rs1891293	5
		ENSG00000214435	AS3MT	10	104629273	104661656	1	protein_coding	57412	AS3MT	5.09138e-07	0.726881	0	0	45	1.4301e-07	5.11182e-65	GTEx_v7_Adipose_Subcutaneous:GTEx_v7_Whole_Blood:GTEx_v7_Artery_Tibial:GTEx_v7_Breast_Mammary_Tissue:GTEx_v7_Colon_Sigmoid:GTEx_v7_Esophagus_Gastroesophageal_Junction:GTEx_v7_Esophagus_Mucosa:GTEx_v7_Esophagus_Muscularis:GTEx_v7_Muscle_Skeletal:GTEx_v7_Nerve_Tibial:GTEx_v7_Cells_Transformed_fibroblasts:GTEx_v7_Skin_Not_Sun_Exposed_Suprapubic:GTEx_v7_Skin_Sun_Exposed_Lower_leg:GTEx_v7_Thyroid		Yes	GM12878:hESC:IMR90:Left_Ventricle:Liver:Mesenchymal_Stem_Cell:Mesendoderm:Trophoblast-like_Cell	4.123e-09	rs2487862;rs1891293;rs1891293:rs2487862:rs2487862	5
		ENSG00000148842	CNNM2	10	104678050	104849978	1	protein_coding	54805	CNNM2	0.994106	-0.511524	7	4.237	6	7.06676e-05	0.0443635	GTEx_v7_Nerve_Tibial		Yes	GM12878:hESC:IMR90:Left_Ventricle:Liver:Mesenchymal_Stem_Cell:Mesendoderm:Trophoblast-like_Cell	4.123e-09	rs2487862;rs1891293;rs2487862:rs1891293:rs2487862	5
		ENSG00000076685	NT5C2	10	104845940	104953056	-1	protein_coding	22978	NT5C2	0.0521979	0.0483286	3	3.396	6	3.14174e-06	3.64435e-08	GTEx_v7_Testis		Yes	IMR90:Mesenchymal_Stem_Cell	9.719e-09	rs2487862;rs1891293;rs2487862:rs1891293	5
		ENSG00000235376	RPEL1	10	105005644	105007773	1	protein_coding	729020	RPEL1	0.00239907		19	12.34	0					Yes	Aorta:GM12878:hESC:IMR90:Left_Ventricle:Liver:Mesenchymal_Stem_Cell:Mesendoderm:Neural_Progenitor_Cell:Right_Ventricle:Spleen:Trophoblast-like_Cell	4.123e-09	rs2487862;rs1891293;rs2487862:rs1891293:rs2487862	5
		ENSG00000148798	INA	10	105036920	105050108	1	protein_coding	9118	INA	0.292917	-0.860661	37	15.11	103	2.73326e-10	1.70413e-06	GTEx_v7_Artery_Aorta:GTEx_v7_Testis		Yes	Aorta:GM12878:hESC:IMR90:Left_Ventricle:Liver:Mesenchymal_Stem_Cell:Mesendoderm:Neural_Progenitor_Cell:Right_Ventricle:Spleen:Trophoblast-like_Cell	4.123e-09	rs1891293;rs2487862;rs2487862:rs1891293:rs2487862	5
		ENSG00000156374	PCGF6	10	105062553	105110891	-1	protein_coding	84108	PCGF6	0.000251716	-0.491785	55	13.6	0					Yes	IMR90:Mesenchymal_Stem_Cell	1.624e-08	rs1891293;rs2487862	5
		ENSG00000148835	TAF5	10	105127724	105148822	1	protein_coding	6877	TAF5	0.999555	-0.333196	24	16.45	0					Yes	hESC:IMR90:Mesenchymal_Stem_Cell:Mesendoderm	3.237e-08	rs1891293;rs2487862;rs2487862:rs1891293	5
		ENSG00000173915	USMG5	10	105148798	105156223	-1	protein_coding	84833	USMG5	0.243352	-0.219458	13	14.16	79	1.92795e-10	1.53551e-06	GTEx_v7_Adipose_Visceral_Omentum:GTEx_v7_Cells_EBV-transformed_lymphocytes:GTEx_v7_Artery_Tibial:GTEx_v7_Heart_Left_Ventricle:GTEx_v7_Lung:GTEx_v7_Muscle_Skeletal:GTEx_v7_Skin_Sun_Exposed_Lower_leg		Yes	hESC:IMR90:Mesenchymal_Stem_Cell:Mesendoderm	9.791e-08	rs1891293;rs2487862;rs2487862:rs1891293	5
		ENSG00000148843	PDCD11	10	105156405	105206049	1	protein_coding	22984	PDCD11	0.468449	-0.805378	13	14.16	60	1.72475e-09	7.74175e-15	GTEx_v7_Adipose_Subcutaneous:GTEx_v7_Brain_Cerebellar_Hemisphere:GTEx_v7_Brain_Cerebellum:GTEx_v7_Breast_Mammary_Tissue:GTEx_v7_Esophagus_Muscularis:GTEx_v7_Lung:GTEx_v7_Nerve_Tibial:GTEx_v7_Skin_Not_Sun_Exposed_Suprapubic:GTEx_v7_Thyroid		Yes	hESC:IMR90:Mesenchymal_Stem_Cell:Mesendoderm	9.791e-08	rs1891293;rs2487862;rs2487862:rs1891293	5
		ENSG00000138172	CALHM2	10	105206543	105212660	-1	protein_coding	51063	CALHM2	5.29268e-07	-0.689941	0	0	109	3.46569e-11	1.8683e-09	GTEx_v7_Adipose_Subcutaneous:GTEx_v7_Whole_Blood:GTEx_v7_Breast_Mammary_Tissue:GTEx_v7_Colon_Sigmoid:GTEx_v7_Esophagus_Mucosa:GTEx_v7_Muscle_Skeletal:GTEx_v7_Nerve_Tibial:GTEx_v7_Pancreas:GTEx_v7_Cells_Transformed_fibroblasts:GTEx_v7_Skin_Not_Sun_Exposed_Suprapubic:GTEx_v7_Skin_Sun_Exposed_Lower_leg		Yes	GM12878:hESC:IMR90:Mesenchymal_Stem_Cell:Mesendoderm:Spleen	3.237e-08	rs2487862;rs1891293;rs2487862:rs1891293	5
		ENSG00000185933	CALHM1	10	105213144	105218645	-1	protein_coding	255022	CALHM1	9.35702e-05	0.209561	0	0	0					Yes	GM12878:hESC:IMR90:Mesenchymal_Stem_Cell:Mesendoderm:Spleen	3.237e-08	rs2487862:rs1891293	5
		ENSG00000183128	CALHM3	10	105232561	105238997	-1	protein_coding	119395	CALHM3		-0.0520148	0	0	0					Yes	GM12878:hESC:IMR90:Mesenchymal_Stem_Cell:Mesendoderm:Spleen	3.237e-08	rs2487862:rs1891293	5
		ENSG00000107954	NEURL1	10	105253736	105352309	1	protein_coding	9148	NEURL1	0.53757	0.420609	0	0	0					Yes	IMR90:Mesenchymal_Stem_Cell	3.237e-08	rs2487862:rs1891293	5
		ENSG00000268028	AC025262.1	12	65090189	65090329	-1	protein_coding					0	0	0					Yes	hESC:IMR90:Mesenchymal_Stem_Cell	1.8e-10	rs1042725:rs1042725;rs1585897:rs1585897	6
		ENSG00000111490	TBC1D30	12	65174589	65274812	1	protein_coding	23329	TBC1D30		-0.289858	0	0	0					Yes	GM12878:hESC:IMR90:Left_Ventricle:Mesenchymal_Stem_Cell:Mesendoderm:Trophoblast-like_Cell	1.8e-10	rs1042725:rs1042725;rs1585897:rs1585897	6
		ENSG00000156076	WIF1	12	65444406	65515346	-1	protein_coding	11197	WIF1	2.41723e-05	-0.475964	0	0	0					Yes	hESC:IMR90:Left_Ventricle:Liver:Mesenchymal_Stem_Cell:Mesendoderm:Trophoblast-like_Cell	1.8e-10	rs1042725:rs1042725;rs1585897:rs1585897	6
		ENSG00000174106	LEMD3	12	65563351	65642107	1	protein_coding	23592	LEMD3	0.998968	-0.755533	0	0	0					Yes	GM12878:hESC:IMR90:Left_Ventricle:Mesenchymal_Stem_Cell:Mesendoderm:Trophoblast-like_Cell	1.8e-10	rs1042725:rs1042725;rs1585897:rs1585897	6
		ENSG00000174099	MSRB3	12	65672423	65882024	1	protein_coding	253827	MSRB3	0.0070268	-0.542321	0	0	0					Yes	hESC:IMR90:Mesenchymal_Stem_Cell:Mesendoderm:Trophoblast-like_Cell	1.8e-10	rs1042725:rs1042725;rs1585897:rs1585897	6
		ENSG00000149948	HMGA2	12	66217911	66360075	1	protein_coding	8091	HMGA2	0.733852	0.335144	15	9.14	14	6.20393e-06	0.00945631	GTEx_v7_Cells_Transformed_fibroblasts		Yes	hESC:IMR90:Left_Ventricle:Mesenchymal_Stem_Cell:Mesendoderm:Trophoblast-like_Cell	1.8e-10	rs1042725;rs1585897;rs1042725:rs1042725;rs1585897:rs1585897	6
		ENSG00000197301	RP11-366L20.2	12	66245120	66275947	-1	protein_coding	100129940	LOC100129940			0	0	0					Yes	hESC:IMR90:Mesenchymal_Stem_Cell:Mesendoderm:Trophoblast-like_Cell	1.8e-10	rs1042725:rs1042725;rs1585897:rs1585897	6
		ENSG00000267942	AC090673.2	12	66291518	66317967	-1	protein_coding					2	3.537	0					Yes	GM12878:hESC:IMR90:Left_Ventricle:Liver:Mesenchymal_Stem_Cell:Mesendoderm:Neural_Progenitor_Cell:Trophoblast-like_Cell	1.8e-10	rs1042725;rs1042725:rs1042725;rs1585897:rs1585897	6
		ENSG00000135679	MDM2	12	69201956	69239214	1	protein_coding	4193	MDM2	0.995411	0.52048	0	0	0					Yes	Left_Ventricle	1.8e-10	rs1042725:rs1042725;rs1585897	6
		ENSG00000180219	FAM71C	12	100041531	100043824	1	protein_coding	196472	FAM71C	0.029998	0.660261	0	0	0					Yes	Left_Ventricle:Mesenchymal_Stem_Cell	9.135e-10	rs11111293	7
		ENSG00000012504	NR1H4	12	100867486	100958191	1	protein_coding	9971	NR1H4	0.161697	-0.135947	0	0	0					Yes	Mesenchymal_Stem_Cell	4.731e-05	rs11111293	7
		ENSG00000151572	ANO4	12	101111304	101522419	1	protein_coding	121601	ANO4	0.844045	-0.18149	0	0	0					Yes	IMR90	4.731e-05	rs11111293	7
		ENSG00000120805	ARL1	12	101786898	101801598	-1	protein_coding	400	ARL1	0.480263	-0.409028	0	0	0					Yes	IMR90:Mesenchymal_Stem_Cell	1.25e-08	rs11111293	7
		ENSG00000166211	SPIC	12	101869199	101880775	1	protein_coding	121599	SPIC	0.118412	-0.121259	0	0	0					Yes	Mesenchymal_Stem_Cell	1.25e-08	rs11111293	7
		ENSG00000196091	MYBPC1	12	101962131	102079796	1	protein_coding	4604	MYBPC1	0.657926	0.559211	0	0	0					Yes	IMR90:Mesenchymal_Stem_Cell	9.135e-10	rs11111293	7
		ENSG00000111666	CHPT1	12	102090725	102137918	1	protein_coding	56994	CHPT1	0.00357048		0	0	0					Yes	Mesenchymal_Stem_Cell		rs11111293	7
		ENSG00000139351	SYCP3	12	102122426	102133250	-1	protein_coding	50511	SYCP3	5.52621e-05	0.468102	0	0	0					Yes	Mesenchymal_Stem_Cell	1.25e-08	rs11111293	7
		ENSG00000111670	GNPTAB	12	102139275	102224716	-1	protein_coding	79158	GNPTAB	4.22558e-06	0.413482	0	0	0					Yes	GM12878	1.25e-08	rs11111293	7
		ENSG00000136048	DRAM1	12	102271129	102405908	1	protein_coding	55332	DRAM1	0.0807001	2.61344	10	10.17	0					Yes	GM12878	0.000247	rs11111293	7
		ENSG00000120860	CCDC53	12	102406705	102455927	-1	protein_coding	51019	CCDC53	0.0351259	-0.52539	17	13.2	70	2.16565e-36	2.22606e-38	GTEx_v7_Adipose_Subcutaneous:GTEx_v7_Adipose_Visceral_Omentum:GTEx_v7_Adrenal_Gland:GTEx_v7_Whole_Blood:GTEx_v7_Artery_Aorta:GTEx_v7_Artery_Tibial:GTEx_v7_Breast_Mammary_Tissue:GTEx_v7_Colon_Transverse:GTEx_v7_Esophagus_Mucosa:GTEx_v7_Esophagus_Muscularis:GTEx_v7_Heart_Atrial_Appendage:GTEx_v7_Heart_Left_Ventricle:GTEx_v7_Lung:GTEx_v7_Muscle_Skeletal:GTEx_v7_Nerve_Tibial:GTEx_v7_Pancreas:GTEx_v7_…		Yes	Aorta:GM12878:hESC:IMR90:Left_Ventricle:Liver:Mesenchymal_Stem_Cell:Mesendoderm:Trophoblast-like_Cell	9.135e-10	rs11111293	7
		ENSG00000075188	NUP37	12	102467967	102513902	-1	protein_coding	79023	NUP37	0.000998328	-0.601292	11	11.18	0					Yes	Aorta:GM12878:hESC:IMR90:Left_Ventricle:Liver:Mesenchymal_Stem_Cell:Mesendoderm:Trophoblast-like_Cell	9.135e-10	rs11111293	7
		ENSG00000185480	PARPBP	12	102513956	102591298	1	protein_coding	55010	PARPBP	9.66662e-13	-0.634778	16	22.4	66	6.06433e-07	0.0017693	GTEx_v7_Cells_EBV-transformed_lymphocytes:GTEx_v7_Cells_Transformed_fibroblasts:GTEx_v7_Testis		Yes	Aorta:GM12878:hESC:IMR90:Left_Ventricle:Liver:Mesenchymal_Stem_Cell:Mesendoderm:Trophoblast-like_Cell	9.135e-10	rs11111293	7
		ENSG00000183395	PMCH	12	102590237	102591623	-1	protein_coding	5367	PMCH	0.115286	-0.252124	6	22.4	0					Yes	Aorta:hESC:IMR90:Mesenchymal_Stem_Cell:Mesendoderm	9.135e-10	rs11111293	7
		ENSG00000017427	IGF1	12	102789645	102874423	-1	protein_coding	3479	IGF1	0.469523	-0.421448	5	3.723	0					Yes	Aorta:GM12878:hESC:IMR90:Left_Ventricle:Liver:Mesenchymal_Stem_Cell:Mesendoderm:Trophoblast-like_Cell	9.135e-10	rs11111293	7
		ENSG00000171759	PAH	12	103230663	103352188	-1	protein_coding	5053	PAH	1.1952e-10	-0.0660894	0	0	0					Yes	hESC:IMR90:Liver:Mesenchymal_Stem_Cell:Mesendoderm	0.0002486	rs11111293	7
		ENSG00000139352	ASCL1	12	103351464	103354294	1	protein_coding	429	ASCL1	0.364739	-0.28551	0	0	0					Yes	hESC:IMR90:Liver:Mesenchymal_Stem_Cell:Mesendoderm	0.0002486	rs11111293	7
		ENSG00000179088	C12orf42	12	103631369	103889749	-1	protein_coding	374470	C12orf42	2.29276e-07	-0.161186	0	0	0					Yes	Mesenchymal_Stem_Cell:Mesendoderm	0.0002939	rs11111293	7
		ENSG00000136011	STAB2	12	103981051	104160505	1	protein_coding	55576	STAB2	4.17568e-28	-0.109286	0	0	0					Yes	GM12878:hESC:IMR90:Mesenchymal_Stem_Cell:Mesendoderm	9.135e-10	rs11111293	7
		ENSG00000111696	NT5DC3	12	104164231	104234975	-1	protein_coding	51559	NT5DC3	0.000112402	4.18329	0	0	0					Yes	hESC:IMR90:Mesenchymal_Stem_Cell:Mesendoderm	0.0002486	rs11111293	7
		ENSG00000257327	RP11-650K20.3	12	104235229	104238442	1	protein_coding					0	0	0					Yes	hESC:IMR90:Mesenchymal_Stem_Cell:Mesendoderm	0.0002486	rs11111293	7
		ENSG00000140522	RLBP1	15	89753100	89764982	-1	protein_coding	6017	RLBP1	5.41121e-05	0.967032	0	0	0					Yes	hESC	1.43e-08	rs11634571	8
		ENSG00000140525	FANCI	15	89787180	89860492	1	protein_coding	55215	FANCI	5.16501e-19	-0.217872	0	0	0					Yes	hESC	1.43e-08	rs11634571	8
		ENSG00000140521	POLG	15	89859534	89878092	-1	protein_coding	5428	POLG	4.1245e-05	-0.268214	0	0	0					Yes	hESC:Mesendoderm	1.884e-09	rs11634571	8
		ENSG00000140534	TICRR	15	90118713	90174287	1	protein_coding	90381	TICRR	9.15261e-12	0.102476	53	23.2	60	1.03051e-14	2.83781e-10	GTEx_v7_Adipose_Subcutaneous:GTEx_v7_Artery_Aorta:GTEx_v7_Artery_Tibial:GTEx_v7_Brain_Anterior_cingulate_cortex_BA24:GTEx_v7_Colon_Sigmoid:GTEx_v7_Esophagus_Gastroesophageal_Junction:GTEx_v7_Esophagus_Muscularis:GTEx_v7_Heart_Atrial_Appendage:GTEx_v7_Lung:GTEx_v7_Nerve_Tibial:GTEx_v7_Ovary:GTEx_v7_Cells_Transformed_fibroblasts:GTEx_v7_Skin_Sun_Exposed_Lower_leg:GTEx_v7_Thyroid		No		1.43e-08	rs11634571	8
		ENSG00000166813	KIF7	15	90152020	90198682	-1	protein_coding	374654	KIF7	4.15765e-08		39	22.5	54	2.86844e-07	6.52102e-05	GTEx_v7_Esophagus_Mucosa		Yes	Mesendoderm	1.884e-09	rs11634571	8
		ENSG00000166819	PLIN1	15	90207596	90222658	-1	protein_coding	5346	PLIN1	3.55843e-07	0.0111314	1	0.06	0					No		2.487e-05	rs11634571	8
		ENSG00000166821	PEX11A	15	90220995	90234014	-1	protein_coding	8800	PEX11A	5.93762e-07	-0.99517	0	0	56	2.1507e-08	9.98185e-14	GTEx_v7_Muscle_Skeletal		No			rs11634571	8
		ENSG00000166823	MESP1	15	90291892	90294541	-1	protein_coding	55897	MESP1	0.000120662	1.39978	0	0	1	1.01342e-05	1.58926e-14	GTEx_v7_Thyroid		Yes	IMR90	2.487e-05	rs11634571	8
		ENSG00000188095	MESP2	15	90303822	90321982	1	protein_coding	145873	MESP2	0.0114096	-0.428254	0	0	0					Yes	IMR90	2.487e-05	rs11634571	8
		ENSG00000157823	AP3S2	15	90373831	90437574	-1	protein_coding	10239	AP3S2	0.00023091	-0.571986	0	0	0					Yes	hESC:IMR90:Liver:Mesenchymal_Stem_Cell:Mesendoderm	1.43e-08	rs11634571	8
		ENSG00000140548	ZNF710	15	90544624	90625438	1	protein_coding	374655	ZNF710	0.943124	-0.488745	0	0	0					Yes	Mesenchymal_Stem_Cell	2.487e-05	rs11634571	8
		ENSG00000166965	RCCD1	15	91498100	91506349	1	protein_coding	91433	RCCD1	1.62554e-05	1.98795	0	0	0					Yes	hESC	1.43e-08	rs11634571	8
		ENSG00000126581	BECN1	17	40962152	40985367	-1	protein_coding	8678	BECN1	0.998698	-0.469388	0	0	0					Yes	Left_Ventricle	3.884e-08	rs149366495	9
		ENSG00000131467	PSME3	17	40976402	40995774	1	protein_coding	10197	PSME3	0.988104	-1.7453	0	0	0					Yes	Left_Ventricle	3.884e-08	rs149366495	9
		ENSG00000131480	AOC2	17	40996617	41002724	1	protein_coding	314	AOC2	5.1394e-10	0.0413506	0	0	0					Yes	Left_Ventricle	3.884e-08	rs149366495	9
		ENSG00000161647	MPP3	17	41878167	41910538	-1	protein_coding	4356	MPP3	1.99786e-05		0	0	0					Yes	Mesenchymal_Stem_Cell	1.271e-13	rs169201	9
		ENSG00000180340	FZD2	17	42634925	42636907	1	protein_coding	2535	FZD2			0	0	2	0.000653598	0.0460232	THAL		No			rs149366495	9
		ENSG00000161692	DBF4B	17	42785976	42829632	1	protein_coding	80174	DBF4B	4.43214e-08	-0.507761	0	0	552	0.000110718	0.00189628	OCTX		No			rs149366495;rs169201	9
		ENSG00000172992	DCAKD	17	43100708	43138473	-1	protein_coding	79877	DCAKD	0.0293861	0.848595	0	0	18	7.80124e-06	1.88168e-33	GTEx_v7_Whole_Blood:GTEx_v7_Artery_Tibial:GTEx_v7_Skin_Sun_Exposed_Lower_leg:GTEx_v7_Thyroid		No			rs169201;rs149366495	9
		ENSG00000136448	NMT1	17	43128978	43186384	1	protein_coding	4836	NMT1	0.998501	0.0324477	0	0	1992	2.17035e-08	1.23241e-24	GTEx_v7_Brain_Cerebellum:GTEx_v7_Brain_Spinal_cord_cervical_c-1:GTEx_v7_Cells_Transformed_fibroblasts:GTEx_v7_Thyroid		No			rs169201;rs149366495	9
		ENSG00000181513	ACBD4	17	43209967	43221548	1	protein_coding	79777	ACBD4	1.82643e-05	-0.326407	0	0	1	6.2293e-05	0.000689951	GTEx_v7_Artery_Tibial		No			rs169201	9
		ENSG00000184922	FMNL1	17	43298811	43324687	1	protein_coding	752	FMNL1	0.999687		0	0	2673	2.87414e-18	4.1654e-13	GTEx_v7_Brain_Cerebellar_Hemisphere:GTEx_v7_Brain_Cerebellum		Yes	GM12878:IMR90:Mesenchymal_Stem_Cell	1.238e-10	rs149366495;rs169201	9
		ENSG00000184361	SPATA32	17	43331760	43339479	-1	protein_coding	124783	SPATA32	2.95265e-05	-0.414756	0	0	0					Yes	GM12878:IMR90:Left_Ventricle:Mesenchymal_Stem_Cell:Mesendoderm:Spleen	1.238e-10	rs149366495:rs169201	9
		ENSG00000159314	ARHGAP27	17	43471275	43511787	-1	protein_coding	201176	ARHGAP27	0.00125584	-0.761628	84	15.45	2785	4.27922e-34	1.01723e-27	GTEx_v7_Adipose_Visceral_Omentum:GTEx_v7_Cells_EBV-transformed_lymphocytes:GTEx_v7_Brain_Caudate_basal_ganglia:GTEx_v7_Brain_Cerebellum:GTEx_v7_Brain_Cortex:GTEx_v7_Brain_Nucleus_accumbens_basal_ganglia:GTEx_v7_Esophagus_Mucosa:GTEx_v7_Esophagus_Muscularis:GTEx_v7_Heart_Left_Ventricle:GTEx_v7_Skin_Not_Sun_Exposed_Suprapubic:GTEx_v7_Skin_Sun_Exposed_Lower_leg:GTEx_v7_Testis		No		5.986e-13	rs149366495;rs169201	9
		ENSG00000225190	PLEKHM1	17	43513266	43568115	-1	protein_coding	9842	PLEKHM1	0.840543	-0.663068	140	18.37	3254	1.41645e-33	4.43474e-26	GTEx_v7_Adipose_Subcutaneous:GTEx_v7_Adipose_Visceral_Omentum:GTEx_v7_Adrenal_Gland:GTEx_v7_Brain_Anterior_cingulate_cortex_BA24:GTEx_v7_Brain_Caudate_basal_ganglia:GTEx_v7_Brain_Cerebellar_Hemisphere:GTEx_v7_Brain_Cerebellum:GTEx_v7_Brain_Cortex:GTEx_v7_Brain_Frontal_Cortex_BA9:GTEx_v7_Brain_Nucleus_accumbens_basal_ganglia:GTEx_v7_Brain_Putamen_basal_ganglia:GTEx_v7_Esophagus_Mucosa:GTEx_v7_Esop…		No		5.034e-13	rs149366495;rs169201	9
		ENSG00000120088	CRHR1	17	43699267	43913194	1	protein_coding	1394	CRHR1	0.792134	2.03809	915	20.7	3268	1.15732e-18	2.37848e-13	GTEx_v7_Adipose_Subcutaneous:GTEx_v7_Adipose_Visceral_Omentum:GTEx_v7_Brain_Hippocampus:GTEx_v7_Brain_Putamen_basal_ganglia:GTEx_v7_Breast_Mammary_Tissue:GTEx_v7_Esophagus_Gastroesophageal_Junction:GTEx_v7_Esophagus_Muscularis:GTEx_v7_Muscle_Skeletal:GTEx_v7_Nerve_Tibial:GTEx_v7_Thyroid:CRBL:FCTX:HIPP:MEDU:TCTX:WHMT:aveALL		Yes	hESC:IMR90:Mesenchymal_Stem_Cell:Mesendoderm	1.271e-13	rs149366495;rs169201;rs149366495:rs169201	9
		ENSG00000185294	SPPL2C	17	43922256	43924438	1	protein_coding	162540	SPPL2C	2.29525e-05	0.187395	118	22.7	3340	3.52205e-22	1.40086e-16	GTEx_v7_Brain_Cerebellar_Hemisphere:GTEx_v7_Brain_Cerebellum:GTEx_v7_Brain_Frontal_Cortex_BA9:CRBL		Yes	Aorta:hESC:IMR90:Left_Ventricle:Liver:Mesenchymal_Stem_Cell:Mesendoderm:Neural_Progenitor_Cell:Trophoblast-like_Cell	1.271e-13	rs169201;rs149366495;rs169201:rs149366495:rs169201	9
		ENSG00000186868	MAPT	17	43971748	44105700	1	protein_coding	4137	MAPT	4.68265e-05	2.01024	779	34	3340	2.68969e-73	2.438e-62	GTEx_v7_Adipose_Subcutaneous:GTEx_v7_Artery_Aorta:GTEx_v7_Artery_Tibial:GTEx_v7_Brain_Cerebellum:GTEx_v7_Colon_Sigmoid:GTEx_v7_Colon_Transverse:GTEx_v7_Esophagus_Mucosa:GTEx_v7_Esophagus_Muscularis:GTEx_v7_Heart_Left_Ventricle:GTEx_v7_Lung:GTEx_v7_Skin_Not_Sun_Exposed_Suprapubic:GTEx_v7_Skin_Sun_Exposed_Lower_leg:GTEx_v7_Spleen:GTEx_v7_Testis:GTEx_v7_Thyroid:CRBL:MEDU:TCTX:THAL:WHMT		Yes	hESC:IMR90:Mesenchymal_Stem_Cell:Mesendoderm	1.271e-13	rs169201;rs149366495;rs149366495:rs169201	9
		ENSG00000256762	STH	17	44076616	44077060	1	protein_coding	246744	STH	0.00444467	0.274193	95	19.18	3043	0.000661056	0.00467071	FCTX:TCTX:aveALL		Yes	Aorta:GM12878:hESC:IMR90:Left_Ventricle:Liver:Mesenchymal_Stem_Cell:Mesendoderm:Trophoblast-like_Cell	1.271e-13	rs169201;rs149366495;rs149366495:rs169201:rs149366495	9
		ENSG00000120071	KANSL1	17	44107282	44302733	-1	protein_coding	284058	KANSL1	0.999734	0.0589452	1065	24.7	3340	2.11659e-19	6.74239e-26	GTEx_v7_Adipose_Subcutaneous:GTEx_v7_Adipose_Visceral_Omentum:GTEx_v7_Cells_EBV-transformed_lymphocytes:GTEx_v7_Whole_Blood:GTEx_v7_Artery_Tibial:GTEx_v7_Brain_Caudate_basal_ganglia:GTEx_v7_Brain_Cerebellar_Hemisphere:GTEx_v7_Brain_Cerebellum:GTEx_v7_Colon_Transverse:GTEx_v7_Esophagus_Mucosa:GTEx_v7_Lung:GTEx_v7_Muscle_Skeletal:GTEx_v7_Pituitary:GTEx_v7_Cells_Transformed_fibroblasts:GTEx_v7_Skin_…		Yes	GM12878:Mesenchymal_Stem_Cell	2.182e-07	rs169201;rs149366495;rs149366495:rs169201	9
		ENSG00000228696	ARL17B	17	44352150	44439130	-1	protein_coding	100506084	ARL17B		-0.428243	287	12.22	2851	7.09702e-28	2.96637e-27	GTEx_v7_Cells_EBV-transformed_lymphocytes:GTEx_v7_Whole_Blood:GTEx_v7_Brain_Cerebellar_Hemisphere:GTEx_v7_Brain_Cerebellum:GTEx_v7_Muscle_Skeletal:GTEx_v7_Pituitary:GTEx_v7_Skin_Not_Sun_Exposed_Suprapubic:GTEx_v7_Skin_Sun_Exposed_Lower_leg:GTEx_v7_Testis:GTEx_v7_Thyroid		No			rs169201;rs149366495	9
		ENSG00000176681	LRRC37A	17	44370099	44415160	1	protein_coding	9884	LRRC37A	0.890487		67	10.67	3319	3.80996e-33	2.8722e-58	GTEx_v7_Adipose_Subcutaneous:GTEx_v7_Adipose_Visceral_Omentum:GTEx_v7_Adrenal_Gland:GTEx_v7_Whole_Blood:GTEx_v7_Artery_Aorta:GTEx_v7_Artery_Coronary:GTEx_v7_Artery_Tibial:GTEx_v7_Brain_Amygdala:GTEx_v7_Brain_Anterior_cingulate_cortex_BA24:GTEx_v7_Brain_Caudate_basal_ganglia:GTEx_v7_Brain_Cerebellar_Hemisphere:GTEx_v7_Brain_Cerebellum:GTEx_v7_Brain_Cortex:GTEx_v7_Brain_Frontal_Cortex_BA9:GTEx_v7_B…		Yes	GM12878:Mesenchymal_Stem_Cell:Mesendoderm	1.271e-13	rs169201;rs149366495;rs149366495:rs169201:rs149366495	9
		ENSG00000238083	LRRC37A2	17	44588877	44633016	1	protein_coding	474170	LRRC37A2			4	16.27	3326	5.0151e-87	6.33952e-75	GTEx_v7_Adipose_Subcutaneous:GTEx_v7_Adipose_Visceral_Omentum:GTEx_v7_Adrenal_Gland:GTEx_v7_Cells_EBV-transformed_lymphocytes:GTEx_v7_Whole_Blood:GTEx_v7_Artery_Aorta:GTEx_v7_Artery_Coronary:GTEx_v7_Artery_Tibial:GTEx_v7_Brain_Amygdala:GTEx_v7_Brain_Anterior_cingulate_cortex_BA24:GTEx_v7_Brain_Caudate_basal_ganglia:GTEx_v7_Brain_Cerebellar_Hemisphere:GTEx_v7_Brain_Cerebellum:GTEx_v7_Brain_Cortex:…		Yes	Mesenchymal_Stem_Cell		rs169201;rs149366495;rs149366495:rs169201	9
		ENSG00000185829	ARL17A	17	44594068	44657088	-1	protein_coding	51326	ARL17A		-2.38258	3	16.27	2701	1.17659e-38	3.75525e-32	GTEx_v7_Adipose_Subcutaneous:GTEx_v7_Adipose_Visceral_Omentum:GTEx_v7_Adrenal_Gland:GTEx_v7_Cells_EBV-transformed_lymphocytes:GTEx_v7_Whole_Blood:GTEx_v7_Artery_Aorta:GTEx_v7_Artery_Coronary:GTEx_v7_Artery_Tibial:GTEx_v7_Brain_Amygdala:GTEx_v7_Brain_Anterior_cingulate_cortex_BA24:GTEx_v7_Brain_Caudate_basal_ganglia:GTEx_v7_Brain_Cerebellar_Hemisphere:GTEx_v7_Brain_Cerebellum:GTEx_v7_Brain_Cortex:…		No			rs169201;rs149366495	9
		ENSG00000073969	NSF	17	44668035	44834830	1	protein_coding	4905	NSF	0.713682	-0.566247	58	16.01	2664	1.36442e-09	3.96738e-08	GTEx_v7_Artery_Aorta:GTEx_v7_Artery_Tibial:GTEx_v7_Brain_Cerebellum:GTEx_v7_Esophagus_Mucosa:GTEx_v7_Esophagus_Muscularis:GTEx_v7_Heart_Atrial_Appendage:GTEx_v7_Heart_Left_Ventricle:GTEx_v7_Nerve_Tibial:GTEx_v7_Cells_Transformed_fibroblasts:GTEx_v7_Testis		No		8.711e-14	rs169201;rs149366495	9
		ENSG00000108379	WNT3	17	44839872	44910520	-1	protein_coding	7473	WNT3	0.946108	-0.191111	41	13.14	1876	4.11476e-52	4.93282e-44	GTEx_v7_Adipose_Subcutaneous:GTEx_v7_Adipose_Visceral_Omentum:GTEx_v7_Adrenal_Gland:GTEx_v7_Cells_EBV-transformed_lymphocytes:GTEx_v7_Artery_Aorta:GTEx_v7_Artery_Coronary:GTEx_v7_Artery_Tibial:GTEx_v7_Brain_Cerebellar_Hemisphere:GTEx_v7_Breast_Mammary_Tissue:GTEx_v7_Colon_Sigmoid:GTEx_v7_Colon_Transverse:GTEx_v7_Esophagus_Gastroesophageal_Junction:GTEx_v7_Esophagus_Muscularis:GTEx_v7_Heart_Atrial…		Yes	hESC:Mesenchymal_Stem_Cell	1.271e-13	rs169201;rs149366495	9
		ENSG00000158955	WNT9B	17	44910567	44964096	1	protein_coding	7484	WNT9B	0.0516168		0	0	1	2.551e-05	0.0436416	GTEx_v7_Spleen		Yes	hESC:Mesenchymal_Stem_Cell	1.271e-13	rs169201;rs149366495	9
		ENSG00000108433	GOSR2	17	45000483	45105003	1	protein_coding	9570	GOSR2	0.000289194	0.147391	0	0	0					Yes	hESC:IMR90:Mesenchymal_Stem_Cell:Mesendoderm	1.271e-13	rs169201:rs149366495:rs169201;rs149366495	9
		ENSG00000262633	RP11-156P1.2	17	45000499	45124520	1	protein_coding					0	0	0					Yes	hESC:IMR90:Mesenchymal_Stem_Cell:Mesendoderm	1.271e-13	rs169201:rs149366495:rs169201;rs149366495	9
		ENSG00000179673	RPRML	17	45055523	45056614	-1	protein_coding	388394	RPRML	0.421295		0	0	0					Yes	GM12878:hESC:IMR90:Left_Ventricle:Liver:Mesenchymal_Stem_Cell:Mesendoderm:Right_Ventricle:Trophoblast-like_Cell	1.271e-13	rs169201;rs149366495:rs169201:rs149366495	9
		ENSG00000004897	CDC27	17	45195069	45266788	-1	protein_coding	996	CDC27	0.486673	-0.787143	0	0	0					Yes	hESC:Left_Ventricle:Mesenchymal_Stem_Cell:Mesendoderm	1.271e-13	rs169201:rs169201;rs149366495	9
		ENSG00000198336	MYL4	17	45277812	45301045	1	protein_coding	4635	MYL4	0.000175625	-0.33374	0	0	0					Yes	hESC:Left_Ventricle:Mesenchymal_Stem_Cell:Mesendoderm	1.271e-13	rs169201:rs169201;rs149366495	9
		ENSG00000259207	ITGB3	17	45331212	45421658	1	protein_coding	3690	ITGB3	0.1417	-0.214709	0	0	0					Yes	hESC:IMR90:Mesenchymal_Stem_Cell:Mesendoderm:Trophoblast-like_Cell	1.271e-13	rs169201:rs169201;rs149366495	9
		ENSG00000259753	ITGB3	17	45331263	45421658	1	protein_coding	3690	ITGB3		-0.214709	0	0	0					Yes	hESC:IMR90:Mesenchymal_Stem_Cell:Mesendoderm:Trophoblast-like_Cell	1.271e-13	rs169201:rs169201;rs149366495	9
		ENSG00000178852	EFCAB13	17	45400656	45518678	1	protein_coding	124989	EFCAB13	8.21992e-19	-0.190445	0	0	0					Yes	hESC:Mesenchymal_Stem_Cell:Mesendoderm	1.271e-13	rs169201	9
		ENSG00000108424	KPNB1	17	45726842	45762871	1	protein_coding	3837	KPNB1	0.999994	-0.517927	0	0	0					Yes	hESC:IMR90:Mesenchymal_Stem_Cell	1.271e-13	rs169201;rs149366495:rs169201	9
		ENSG00000073861	TBX21	17	45810610	45823485	1	protein_coding	30009	TBX21	0.963243	0.0831505	0	0	0					Yes	Mesenchymal_Stem_Cell	1.271e-13	rs169201	9
		ENSG00000189120	SP6	17	45922279	45933240	-1	protein_coding	80320	SP6	0.0229476	-1.12958	0	0	0					Yes	Mesenchymal_Stem_Cell:Mesendoderm	1.271e-13	rs169201;rs149366495:rs169201	9
		ENSG00000108439	PNPO	17	46018872	46025654	1	protein_coding	55163	PNPO	3.71896e-05	0.17935	0	0	0					Yes	Mesendoderm	1.271e-13	rs169201	9
		ENSG00000167183	PRR15L	17	46029333	46035244	-1	protein_coding	79170	PRR15L	0.481247	0.303263	0	0	0					Yes	Mesendoderm	1.271e-13	rs169201	9
		ENSG00000120094	HOXB1	17	46605888	46608359	-1	protein_coding	3211	HOXB1	0.1152	-0.795582	0	0	0					Yes	Mesendoderm		rs169201;rs149366495:rs169201	9
		ENSG00000173917	HOXB2	17	46618256	46623441	-1	protein_coding	3212	HOXB2	0.00183831	0.974079	0	0	0					Yes	Mesendoderm		rs169201;rs149366495:rs169201	9
		ENSG00000176809	LRRC37A3	17	62850430	62915598	-1	protein_coding	374819	LRRC37A3		-0.0971379	0	0	2999	3.93531e-29	2.32184e-25	CRBL:FCTX:HIPP:MEDU:OCTX:PUTM:SNIG:TCTX:THAL:WHMT:aveALL		No			rs149366495;rs169201	9
		ENSG00000186665	C17orf58	17	65987217	65989765	-1	protein_coding	284018	C17orf58	0.0821564	0.225875	0	0	3056	1.10786e-06	5.12235e-05	CRBL:MEDU:OCTX:TCTX		No			rs149366495;rs169201	9
		ENSG00000170956	CEACAM3	19	42300369	42315591	1	protein_coding	1084	CEACAM3	1.50185e-07	0.16161	0	0	0					Yes	GM12878	2.567e-06	rs61088131	10
		ENSG00000183103	LYPD4	19	42341148	42348760	-1	protein_coding	147719	LYPD4	3.41494e-05	-0.551774	0	0	0					Yes	GM12878	3.792e-07	rs61088131	10
		ENSG00000142025	DMRTC2	19	42348806	42356401	1	protein_coding	63946	DMRTC2	0.726528	-0.470762	0	0	0					Yes	GM12878	3.792e-07	rs61088131	10
		ENSG00000105737	GRIK5	19	42502473	42573650	-1	protein_coding	2901	GRIK5	0.91778	-0.447971	2	18.67	5	2.33397e-15	9.79189e-24	GTEx_v7_Nerve_Tibial:GTEx_v7_Testis		Yes	IMR90	3.792e-07	rs61088131	10
		ENSG00000105732	ZNF574	19	42572629	42585701	1	protein_coding	64763	ZNF574	0.908435	-0.260906	2	1.595	0					Yes	IMR90	4.189e-07	rs61088131	10
		ENSG00000028277	POU2F2	19	42590263	42700737	-1	protein_coding	5452	POU2F2	0.973794	-0.213771	4	5.164	5	2.49436e-08	8.7077e-05	GTEx_v7_Testis		Yes	GM12878:hESC:IMR90:Left_Ventricle:Liver:Mesenchymal_Stem_Cell:Mesendoderm:Neural_Progenitor_Cell:Trophoblast-like_Cell	2.919e-08	rs61088131	10
		ENSG00000160570	DEDD2	19	42702750	42724292	-1	protein_coding	162989	DEDD2	0.284523	-0.772787	1	0.665	0					Yes	GM12878:hESC:IMR90:Mesenchymal_Stem_Cell:Mesendoderm:Spleen:Trophoblast-like_Cell	2.919e-08	rs61088131	10
		ENSG00000167625	ZNF526	19	42724423	42732353	1	protein_coding	116115	ZNF526	0.068125	-1.63875	0	0	0					Yes	GM12878:hESC:IMR90:Mesenchymal_Stem_Cell:Mesendoderm:Spleen:Trophoblast-like_Cell	2.919e-08	rs61088131	10
		ENSG00000105723	GSK3A	19	42734338	42746777	-1	protein_coding	2931	GSK3A	0.997437		0	0	0					Yes	GM12878:hESC:IMR90:Mesenchymal_Stem_Cell:Mesendoderm:Spleen:Trophoblast-like_Cell	2.919e-08	rs61088131	10
		ENSG00000268643	AC006486.9	19	42738735	42759284	-1	protein_coding					0	0	0					Yes	GM12878:hESC:IMR90:Mesenchymal_Stem_Cell:Mesendoderm:Spleen:Trophoblast-like_Cell	2.919e-08	rs61088131	10
		ENSG00000204957	AC006486.1	19	42746927	42749125	1	protein_coding					0	0	0					Yes	GM12878:hESC:IMR90:Mesenchymal_Stem_Cell:Mesendoderm:Spleen:Trophoblast-like_Cell	2.919e-08	rs61088131	10
		ENSG00000105722	ERF	19	42751724	42759309	-1	protein_coding	2077	ERF	0.807144		0	0	0					Yes	GM12878:hESC:IMR90:Mesenchymal_Stem_Cell:Mesendoderm:Spleen:Trophoblast-like_Cell	2.919e-08	rs61088131	10
		ENSG00000079432	CIC	19	42772689	42799949	1	protein_coding	23152	CIC	0.999903		0	0	0					Yes	GM12878:hESC:IMR90:Mesenchymal_Stem_Cell:Mesendoderm:Spleen	2.919e-08	rs61088131	10
		ENSG00000079462	PAFAH1B3	19	42801185	42807698	-1	protein_coding	5050	PAFAH1B3	0.0210579		0	0	0					Yes	hESC:IMR90:Left_Ventricle:Mesenchymal_Stem_Cell:Mesendoderm	2.567e-06	rs61088131	10
		ENSG00000188368	PRR19	19	42806250	42814973	1	protein_coding	284338	PRR19	0.196399	-0.344234	0	0	0					Yes	hESC:IMR90:Left_Ventricle:Mesenchymal_Stem_Cell:Mesendoderm	2.567e-06	rs61088131	10
		ENSG00000167619	TMEM145	19	42817477	42829214	1	protein_coding	284339	TMEM145	8.14358e-05		0	0	0					Yes	hESC:IMR90:Left_Ventricle:Mesenchymal_Stem_Cell:Mesendoderm	2.567e-06	rs61088131	10
		ENSG00000105429	MEGF8	19	42829761	42882921	1	protein_coding	1954	MEGF8	0.973137	-1.32282	0	0	1	2.23363e-06	0.00033978	GTEx_v7_Nerve_Tibial		Yes	hESC:IMR90:Left_Ventricle:Mesenchymal_Stem_Cell:Mesendoderm	2.567e-06	rs61088131	10
		ENSG00000105427	CNFN	19	42891171	42894439	-1	protein_coding	84518	CNFN	0.347229		0	0	0					Yes	GM12878:IMR90:Mesenchymal_Stem_Cell:Mesendoderm:Trophoblast-like_Cell	2.567e-06	rs61088131	10
		ENSG00000079435	LIPE	19	42905659	42931578	-1	protein_coding	3991	LIPE	5.73251e-09		0	0	0					Yes	GM12878:hESC:IMR90:Left_Ventricle:Liver:Mesenchymal_Stem_Cell:Mesendoderm:Neural_Progenitor_Cell:Spleen:Trophoblast-like_Cell	2.919e-08	rs61088131	10
		ENSG00000189377	CXCL17	19	42932440	42947200	-1	protein_coding	284340	CXCL17	0.0285884	0.421464	0	0	0					Yes	GM12878:hESC:IMR90:Left_Ventricle:Liver:Mesenchymal_Stem_Cell:Mesendoderm:Neural_Progenitor_Cell:Spleen:Trophoblast-like_Cell	2.919e-08	rs61088131	10
		ENSG00000105771	SMG9	19	44235301	44259142	-1	protein_coding	56006	SMG9	4.84811e-11	0.280821	0	0	0					Yes	Mesendoderm	2.567e-06	rs61088131	10
		ENSG00000256294	ZNF225	19	44616334	44637027	1	protein_coding	7768	ZNF225	3.36669e-08	0.547354	0	0	0					Yes	hESC	2.567e-06	rs61088131	10
frontal	rostral middle frontal	ENSG00000238043	RP11-699L21.2	3	193698403	193723887	1	lincRNA					0	0	0					Yes	Neural_Progenitor_Cell	1.116e-07	rs655045	1
		ENSG00000224403	DPPA2P3	3	193711120	193711774	-1	pseudogene	100128023	DPPA2P3			0	0	0					Yes	Neural_Progenitor_Cell	1.116e-07	rs655045	1
		ENSG00000230102	RP11-407B7.1	3	193723226	193788759	-1	processed_transcript	285389				0	0	0					Yes	Neural_Progenitor_Cell	1.116e-07	rs655045	1
		ENSG00000229964	RP11-135A1.3	3	193809350	193826963	1	lincRNA					0	0	0					Yes	Neural_Progenitor_Cell	1.116e-07	rs655045	1
		ENSG00000232874	RP11-135A1.2	3	193848405	193848990	-1	antisense					0	0	0					Yes	Neural_Progenitor_Cell	1.116e-07	rs655045	1
		ENSG00000114315	HES1	3	193853934	193856521	1	protein_coding	3280	HES1	0.644079	0.0833035	0	0	0					Yes	Neural_Progenitor_Cell	1.116e-07	rs655045	1
		ENSG00000242201	RN7SL215P	3	193863463	193863756	1	misc_RNA	106480980	RN7SL215P			0	0	0					Yes	Neural_Progenitor_Cell	1.116e-07	rs655045	1
		ENSG00000225742	RP11-513G11.4	3	193920805	193967942	-1	lincRNA	100505920				0	0	0					Yes	Neural_Progenitor_Cell	1.116e-07	rs655045	1
		ENSG00000238097	RP11-513G11.3	3	193965437	193975561	1	lincRNA	101929337				0	0	0					Yes	Neural_Progenitor_Cell	1.116e-07	rs655045	1
		ENSG00000228271	RP11-513G11.2	3	193994471	194005157	1	lincRNA					0	0	0					Yes	Neural_Progenitor_Cell	1.116e-07	rs655045	1
		ENSG00000214145	LINC00887	3	194014254	194030592	-1	lincRNA	100131551	LINC00887			0	0	0					Yes	Neural_Progenitor_Cell	1.116e-07	rs655045	1
	caudal middle frontal	ENSG00000227623	AC073987.2	2	103892362	103892596	1	pseudogene					0	0	0					Yes	Neural_Progenitor_Cell	4.665e-09	rs745249	1
		ENSG00000235597	LINC01102	2	105049725	105137290	1	lincRNA	150568	LINC01102			0	0	0					Yes	Neural_Progenitor_Cell	4.665e-09	rs745249	1
		ENSG00000234177	LINC01114	2	105363096	105374177	-1	lincRNA	284998	LINC01114			0	0	5	1.75842e-07	5.87225e-13	GTEx_v7_Adipose_Subcutaneous:GTEx_v7_Brain_Caudate_basal_ganglia:GTEx_v7_Brain_Cortex:GTEx_v7_Cells_Transformed_fibroblasts		No		2.352e-11	rs745249	1
		ENSG00000233639	LINC01158	2	105424030	105469641	-1	antisense	100506421	LINC01158			4	18.97	0					No		4.665e-09	rs745249	1
		ENSG00000198914	POU3F3	2	105471969	105476929	1	protein_coding	5455	POU3F3		-1.31869	0	0	2	1.13219e-05	1.3816e-05	GTEx_v7_Artery_Aorta		No		2.366e-08	rs745249	1
		ENSG00000203760	CENPW	6	126661320	126670021	1	protein_coding	387103	CENPW	0.500136	-0.442381	0	0	1	4.92466e-07	2.33501e-05	GTEx_v7_Adipose_Subcutaneous:GTEx_v7_Heart_Atrial_Appendage:GTEx_v7_Spleen		No		7.53e-09	rs1490384	3
	pars opercularis	ENSG00000145808	ADAMTS19	5	128795958	129074376	1	protein_coding	171019	ADAMTS19	0.951959	0.787855	1	12.41	0					No		2.865e-08	rs1363147;rs30301	1
		ENSG00000251680	CTC-575N7.1	5	128836054	129241610	-1	antisense					1	12.41	0					No		2.865e-08	rs1363147;rs30301	1
		ENSG00000186367	KIAA1024L	5	129083772	129102425	1	protein_coding	100127206	KIAA1024L		1.5814	1	12.41	0					No		2.865e-08	rs1363147;rs30301	1
		ENSG00000198108	CHSY3	5	129240165	129522327	1	protein_coding	337876	CHSY3	0.0118613		0	0	1	6.51763e-07	9.44209e-16	GTEx_v7_Cells_Transformed_fibroblasts		No		2.865e-08	rs1363147;rs30301	1
	pars triangularis	ENSG00000243620	RP11-649A16.1	3	146627472	147088443	-1	antisense					0	0	0					Yes	Neural_Progenitor_Cell	5.775e-12	rs1394041;rs9876193;rs6781856	1
		ENSG00000174963	ZIC4	3	147103833	147124647	-1	protein_coding	84107	ZIC4	0.0018169	-1.43407	5	15.92	2	3.94162e-05	0.0131169	GTEx_v7_Muscle_Skeletal		Yes	Neural_Progenitor_Cell	1.991e-13	rs58262807;rs9876193;rs1394041;rs6781856	1
		ENSG00000241202	ZIC4-AS1	3	147104754	147105240	1	antisense	100873950	ZIC4-AS1			3	15.92	0					Yes	Neural_Progenitor_Cell	5.121e-13	rs1394041;rs9876193;rs6781856;rs58262807	1
		ENSG00000152977	ZIC1	3	147111209	147228080	1	protein_coding	7545	ZIC1	0.825224	-1.66416	6	19.76	0					Yes	Neural_Progenitor_Cell	5.121e-13	rs1394041;rs9876193;rs6781856;rs58262807	1
		ENSG00000240804	NPM1P28	3	147308783	147309622	-1	pseudogene	646849	NPM1P28			0	0	0					Yes	Aorta:Neural_Progenitor_Cell	5.121e-13	rs1394041;rs58262807;rs9876193;rs6781856	1
		ENSG00000239661	RP11-78O22.1	3	147561910	147564444	-1	lincRNA					0	0	0					Yes	Neural_Progenitor_Cell	5.121e-13	rs58262807;rs9876193	1
		ENSG00000221431	AC092925.1	3	147629193	147629288	-1	miRNA					0	0	0					Yes	Aorta:Neural_Progenitor_Cell	5.121e-13	rs1394041;rs58262807;rs9876193;rs6781856	1
		ENSG00000239922	RP11-71N10.1	3	147657791	147724542	1	lincRNA					0	0	0					Yes	Aorta:Hippocampus:Neural_Progenitor_Cell	5.121e-13	rs1394041;rs58262807;rs9876193;rs6781856	1
		ENSG00000241131	RP11-639B1.1	3	147795946	147805816	1	lincRNA	100507461				0	0	0					Yes	Aorta:Neural_Progenitor_Cell	5.121e-13	rs1394041;rs58262807;rs9876193;rs6781856	1
		ENSG00000221457	AC092958.1	3	147798620	147798709	-1	miRNA					0	0	0					Yes	Aorta:Neural_Progenitor_Cell	5.121e-13	rs1394041;rs58262807;rs9876193;rs6781856	1
		ENSG00000241792	RP11-501O2.1	3	147810962	147845020	1	lincRNA					0	0	0					Yes	Aorta:Neural_Progenitor_Cell	5.121e-13	rs1394041;rs58262807;rs9876193;rs6781856	1
		ENSG00000244650	RP11-501O2.3	3	147878698	147944393	1	lincRNA					0	0	0					Yes	Neural_Progenitor_Cell	5.121e-13	rs1394041;rs58262807;rs9876193;rs6781856	1
		ENSG00000205412	HNRNPA1P20	3	147884131	147885085	-1	pseudogene	344741	HNRNPA1P20			0	0	0					Yes	Neural_Progenitor_Cell	5.121e-13	rs58262807;rs9876193	1
		ENSG00000243347	RP11-501O2.4	3	147913516	147997885	-1	lincRNA					0	0	0					Yes	Aorta:Neural_Progenitor_Cell	5.121e-13	rs1394041;rs58262807;rs9876193;rs6781856	1
		ENSG00000242440	RP11-501O2.5	3	147998678	148117743	1	lincRNA					0	0	0					Yes	Aorta:Neural_Progenitor_Cell	5.121e-13	rs1394041;rs58262807;rs9876193;rs6781856	1
		ENSG00000241993	RPL38P1	3	148413781	148413991	-1	pseudogene	116809	RPL38P1			0	0	0					Yes	Neural_Progenitor_Cell	5.121e-13	rs58262807;rs9876193	1
		ENSG00000144891	AGTR1	3	148415571	148460795	1	protein_coding	185	AGTR1	0.00727625	0.680424	0	0	0					Yes	Neural_Progenitor_Cell	5.121e-13	rs58262807;rs9876193	1
		ENSG00000153002	CPB1	3	148508889	148577974	1	protein_coding	1360	CPB1	2.26972e-14	0.0290356	0	0	0					Yes	Neural_Progenitor_Cell	5.121e-13	rs58262807;rs9876193	1
		ENSG00000240521	RP11-680B3.2	3	148568720	148677899	-1	antisense					0	0	0					Yes	Neural_Progenitor_Cell	5.121e-13	rs58262807;rs9876193	1
		ENSG00000221455	U3	6	93500171	93500382	1	snoRNA					0	0	0					Yes	Neural_Progenitor_Cell	2.39e-08	rs4706392	3
		ENSG00000127922	SHFM1	7	96110938	96339203	-1	protein_coding	7979	SHFM1	0.418592	-0.181498	8	17.92	3	4.25429e-05	0.0016863	GTEx_v7_Artery_Tibial		No		3.41e-17	rs67055449;rs2272224;rs10250692;rs34619035	4
		ENSG00000272377	RP11-682N22.1	7	96251318	96293650	-1	lincRNA					3	14.15	0					No		2.82e-07	rs2272224;rs34619035	4
		ENSG00000006377	DLX6	7	96634860	96640351	1	protein_coding	1750	DLX6	0.84283	-0.587646	0	0	0					Yes	Neural_Progenitor_Cell	2.253e-15	rs10250692;rs67055449;rs34619035	4
		ENSG00000271956	DLX6-AS2	7	96635695	96637022	-1	antisense	100873931	DLX6-AS2			0	0	0					Yes	Neural_Progenitor_Cell	2.253e-15	rs10250692;rs67055449;rs34619035	4
	pars orbitalis	ENSG00000226172	RP4-712E4.1	1	119542967	119544015	-1	lincRNA	105378933				0	0	2	5.46279e-07	1.66447e-11	GTEx_v7_Artery_Tibial		No		1.591e-09	rs55696509	1
		ENSG00000116874	WARS2	1	119573839	119683294	-1	protein_coding	10352	WARS2	0.601342	1.24773	1	19.21	2	5.93368e-56	6.3677e-56	GTEx_v7_Adipose_Subcutaneous:GTEx_v7_Adipose_Visceral_Omentum:GTEx_v7_Adrenal_Gland:GTEx_v7_Cells_EBV-transformed_lymphocytes:GTEx_v7_Whole_Blood:GTEx_v7_Artery_Aorta:GTEx_v7_Artery_Coronary:GTEx_v7_Artery_Tibial:GTEx_v7_Brain_Amygdala:GTEx_v7_Brain_Anterior_cingulate_cortex_BA24:GTEx_v7_Brain_Caudate_basal_ganglia:GTEx_v7_Brain_Cerebellar_Hemisphere:GTEx_v7_Brain_Cerebellum:GTEx_v7_Brain_Cortex:…		No		1.591e-09	rs55696509	1
		ENSG00000231365	RP11-418J17.1	1	119683019	119818596	1	antisense	101929147				1	19.21	2	5.92849e-48	2.44615e-59	GTEx_v7_Adipose_Subcutaneous:GTEx_v7_Adipose_Visceral_Omentum:GTEx_v7_Adrenal_Gland:GTEx_v7_Whole_Blood:GTEx_v7_Artery_Aorta:GTEx_v7_Artery_Coronary:GTEx_v7_Artery_Tibial:GTEx_v7_Brain_Anterior_cingulate_cortex_BA24:GTEx_v7_Brain_Caudate_basal_ganglia:GTEx_v7_Brain_Cerebellar_Hemisphere:GTEx_v7_Brain_Cerebellum:GTEx_v7_Brain_Cortex:GTEx_v7_Brain_Frontal_Cortex_BA9:GTEx_v7_Brain_Hippocampus:GTEx_v…		No		1.591e-09	rs55696509	1
		ENSG00000116882	HAO2	1	119911402	119936753	1	protein_coding	51179	HAO2	4.47633e-08	-0.115931	0	0	1	8.99009e-06	0.00286823	GTEx_v7_Nerve_Tibial		No		5.663e-08	rs55696509	1
	lateral orbito frontal	ENSG00000203760	CENPW	6	126661320	126670021	1	protein_coding	387103	CENPW	0.500136	-0.442381	0	0	1	4.92466e-07	2.33501e-05	GTEx_v7_Adipose_Subcutaneous:GTEx_v7_Heart_Atrial_Appendage:GTEx_v7_Spleen		No		2.522e-07	rs4897179	2
		ENSG00000226132	RPS3AP46	14	54079442	54080123	1	pseudogene	100271596	RPS3AP46			0	0	0					Yes	Neural_Progenitor_Cell	7.752e-10	rs72682575;rs6572946	3
	precentral	ENSG00000221455	U3	6	93500171	93500382	1	snoRNA					0	0	0					Yes	Neural_Progenitor_Cell	2.46e-08	rs2180127	2
		ENSG00000188316	ENO4	10	118609023	118671299	1	protein_coding	387712	ENO4			0	0	1	3.65242e-07	4.7868e-05	GTEx_v7_Whole_Blood		No		3.906e-10	rs3781566;rs4751614	3
		ENSG00000187164	KIAA1598	10	118643742	118886097	-1	protein_coding	57698	KIAA1598	0.886314	-1.17282	0	0	1	8.37924e-57	2.18771e-57	GTEx_v7_Adipose_Subcutaneous:GTEx_v7_Whole_Blood:GTEx_v7_Artery_Aorta:GTEx_v7_Artery_Tibial:GTEx_v7_Lung:GTEx_v7_Cells_Transformed_fibroblasts:GTEx_v7_Spleen:GTEx_v7_Thyroid		No		3.906e-10	rs3781566;rs4751614	3
		ENSG00000259731	RP11-326N17.1	15	39048755	39051614	-1	lincRNA					0	0	1	1.40425e-05	2.13497e-16	GTEx_v7_Testis		No		5.91e-13	rs28641813	4
		ENSG00000259345	RP11-624L4.1	15	39157523	39719396	-1	antisense					3	19.52	0					No		2.316e-14	rs10851389;rs62005276	5
		ENSG00000137801	THBS1	15	39873280	39891667	1	protein_coding	7057	THBS1	0.999073	0.270686	0	0	1	1.18958e-05	8.27475e-05	GTEx_v7_Cells_Transformed_fibroblasts		Yes	Neural_Progenitor_Cell	2.316e-14	rs28641813;rs10851389	04:05:00
	paracentral	ENSG00000221346	AL356458.1	1	47968176	47968311	1	miRNA					1	13.87	0					No		7.17e-09	rs6658111	1
		ENSG00000227947	RP11-543D5.1	1	48154135	48169055	1	lincRNA					0	0	0					Yes	Neural_Progenitor_Cell	7.17e-09	rs6658111	1
	frontal pole	ENSG00000180340	FZD2	17	42634925	42636907	1	protein_coding	2535	FZD2			0	0	1	0.000675583	0.0466903	THAL		No		0.0008951	rs10445363	1
		ENSG00000161692	DBF4B	17	42785976	42829632	1	protein_coding	80174	DBF4B	4.43214e-08	-0.507761	0	0	6	0.000241261	0.00189628	OCTX		No			rs10445363	1
		ENSG00000136448	NMT1	17	43128978	43186384	1	protein_coding	4836	NMT1	0.998501	0.0324477	0	0	36	9.03362e-07	1.23241e-24	GTEx_v7_Cells_Transformed_fibroblasts:GTEx_v7_Thyroid		No		3.413e-08	rs10445363	1
		ENSG00000267121	CTD-2020K17.1	17	43268298	43299589	-1	antisense	339192				0	0	48	1.72944e-08	3.35754e-05	GTEx_v7_Brain_Cerebellar_Hemisphere:GTEx_v7_Brain_Cerebellum		No		3.413e-08	rs10445363	1
		ENSG00000184922	FMNL1	17	43298811	43324687	1	protein_coding	752	FMNL1	0.999687		0	0	48	2.93523e-16	4.1654e-13	GTEx_v7_Brain_Cerebellar_Hemisphere:GTEx_v7_Brain_Cerebellum		No		3.413e-08	rs10445363	1
		ENSG00000159314	ARHGAP27	17	43471275	43511787	-1	protein_coding	201176	ARHGAP27	0.00125584	-0.761628	0	0	49	6.97852e-32	1.01723e-27	GTEx_v7_Adipose_Visceral_Omentum:GTEx_v7_Cells_EBV-transformed_lymphocytes:GTEx_v7_Brain_Caudate_basal_ganglia:GTEx_v7_Brain_Cerebellum:GTEx_v7_Brain_Nucleus_accumbens_basal_ganglia:GTEx_v7_Esophagus_Mucosa:GTEx_v7_Skin_Not_Sun_Exposed_Suprapubic:GTEx_v7_Skin_Sun_Exposed_Lower_leg:GTEx_v7_Testis		No		3.413e-08	rs10445363	1
		ENSG00000267344	CTB-39G8.3	17	43474298	43474843	1	antisense					0	0	47	3.42655e-07	1.43074e-05	GTEx_v7_Esophagus_Mucosa:GTEx_v7_Lung:GTEx_v7_Skin_Not_Sun_Exposed_Suprapubic		No		3.413e-08	rs10445363	1
		ENSG00000225190	PLEKHM1	17	43513266	43568115	-1	protein_coding	9842	PLEKHM1	0.840543	-0.663068	2	18.37	64	9.58743e-32	4.43474e-26	GTEx_v7_Adipose_Subcutaneous:GTEx_v7_Adrenal_Gland:GTEx_v7_Brain_Caudate_basal_ganglia:GTEx_v7_Brain_Cerebellar_Hemisphere:GTEx_v7_Brain_Cerebellum:GTEx_v7_Brain_Cortex:GTEx_v7_Brain_Nucleus_accumbens_basal_ganglia:GTEx_v7_Brain_Putamen_basal_ganglia:GTEx_v7_Esophagus_Mucosa:GTEx_v7_Esophagus_Muscularis:GTEx_v7_Lung:GTEx_v7_Muscle_Skeletal:GTEx_v7_Cells_Transformed_fibroblasts:GTEx_v7_Testis:CRBL		No		3.413e-08	rs10445363	1
		ENSG00000236234	AC091132.1	17	43530210	43541431	1	antisense					2	18.37	49	1.44843e-10	1.24929e-07	GTEx_v7_Cells_EBV-transformed_lymphocytes:GTEx_v7_Brain_Cerebellar_Hemisphere:GTEx_v7_Brain_Cerebellum:GTEx_v7_Esophagus_Mucosa:GTEx_v7_Testis		No		3.413e-08	rs10445363	1
		ENSG00000214425	LRRC37A4P	17	43578685	43627701	-1	pseudogene	55073	LRRC37A4P			0	0	49	3.03446e-122	2.93003e-106	GTEx_v7_Adipose_Subcutaneous:GTEx_v7_Adipose_Visceral_Omentum:GTEx_v7_Adrenal_Gland:GTEx_v7_Cells_EBV-transformed_lymphocytes:GTEx_v7_Whole_Blood:GTEx_v7_Artery_Aorta:GTEx_v7_Artery_Coronary:GTEx_v7_Artery_Tibial:GTEx_v7_Brain_Amygdala:GTEx_v7_Brain_Anterior_cingulate_cortex_BA24:GTEx_v7_Brain_Caudate_basal_ganglia:GTEx_v7_Brain_Cerebellar_Hemisphere:GTEx_v7_Brain_Cerebellum:GTEx_v7_Brain_Cortex:…		No		3.413e-08	rs10445363	1
		ENSG00000131484	RP11-798G7.5	17	43580626	43612076	1	antisense					0	0	49	4.01219e-16	7.07054e-24	GTEx_v7_Adipose_Subcutaneous:GTEx_v7_Adipose_Visceral_Omentum:GTEx_v7_Brain_Cerebellar_Hemisphere:GTEx_v7_Brain_Cerebellum:GTEx_v7_Breast_Mammary_Tissue:GTEx_v7_Esophagus_Gastroesophageal_Junction:GTEx_v7_Esophagus_Mucosa:GTEx_v7_Lung:GTEx_v7_Nerve_Tibial:GTEx_v7_Skin_Not_Sun_Exposed_Suprapubic:GTEx_v7_Skin_Sun_Exposed_Lower_leg:GTEx_v7_Spleen:GTEx_v7_Testis:GTEx_v7_Thyroid		No		3.413e-08	rs10445363	1
		ENSG00000266918	RP11-798G7.8	17	43608943	43611204	1	lincRNA					0	0	49	5.72258e-17	2.94878e-17	GTEx_v7_Brain_Cerebellar_Hemisphere:GTEx_v7_Brain_Cerebellum:GTEx_v7_Colon_Sigmoid:GTEx_v7_Colon_Transverse:GTEx_v7_Lung:GTEx_v7_Muscle_Skeletal:GTEx_v7_Nerve_Tibial:GTEx_v7_Pituitary:GTEx_v7_Thyroid:GTEx_v7_Uterus		No		3.413e-08	rs10445363	1
		ENSG00000267198	RP11-798G7.6	17	43623170	43640596	1	lincRNA					0	0	47	4.99564e-07	1.13225e-26	GTEx_v7_Esophagus_Mucosa:GTEx_v7_Skin_Sun_Exposed_Lower_leg		No		3.413e-08	rs10445363	1
		ENSG00000264070	DND1P1	17	43663237	43664295	1	pseudogene	644157	DND1P1			0	0	49	1.18065e-88	1.05224e-76	GTEx_v7_Adipose_Subcutaneous:GTEx_v7_Adipose_Visceral_Omentum:GTEx_v7_Adrenal_Gland:GTEx_v7_Cells_EBV-transformed_lymphocytes:GTEx_v7_Whole_Blood:GTEx_v7_Artery_Aorta:GTEx_v7_Artery_Coronary:GTEx_v7_Artery_Tibial:GTEx_v7_Brain_Amygdala:GTEx_v7_Brain_Anterior_cingulate_cortex_BA24:GTEx_v7_Brain_Caudate_basal_ganglia:GTEx_v7_Brain_Cerebellar_Hemisphere:GTEx_v7_Brain_Cerebellum:GTEx_v7_Brain_Cortex:…		No		3.413e-08	rs10445363	1
		ENSG00000263503	RP11-707O23.5	17	43678235	43679706	-1	pseudogene					0	0	49	8.07505e-100	1.06285e-82	GTEx_v7_Adipose_Subcutaneous:GTEx_v7_Adipose_Visceral_Omentum:GTEx_v7_Adrenal_Gland:GTEx_v7_Cells_EBV-transformed_lymphocytes:GTEx_v7_Whole_Blood:GTEx_v7_Artery_Aorta:GTEx_v7_Artery_Coronary:GTEx_v7_Artery_Tibial:GTEx_v7_Brain_Amygdala:GTEx_v7_Brain_Anterior_cingulate_cortex_BA24:GTEx_v7_Brain_Caudate_basal_ganglia:GTEx_v7_Brain_Cerebellar_Hemisphere:GTEx_v7_Brain_Cerebellum:GTEx_v7_Brain_Cortex:…		No		3.413e-08	rs10445363	1
		ENSG00000204652	RPS26P8	17	43685909	43686349	1	pseudogene	644191	RPS26P8			0	0	49	2.38787e-32	3.3436e-26	GTEx_v7_Adipose_Subcutaneous:GTEx_v7_Breast_Mammary_Tissue:GTEx_v7_Nerve_Tibial:GTEx_v7_Ovary:GTEx_v7_Pituitary:GTEx_v7_Skin_Not_Sun_Exposed_Suprapubic:GTEx_v7_Skin_Sun_Exposed_Lower_leg:GTEx_v7_Small_Intestine_Terminal_Ileum:GTEx_v7_Testis:GTEx_v7_Thyroid:GTEx_v7_Vagina		No		3.413e-08	rs10445363	1
		ENSG00000204650	CRHR1-IT1	17	43697694	43725582	1	pseudogene	147081	CRHR1-IT1			2	20.7	49	4.21407e-139	9.07833e-122	GTEx_v7_Adipose_Subcutaneous:GTEx_v7_Adipose_Visceral_Omentum:GTEx_v7_Adrenal_Gland:GTEx_v7_Cells_EBV-transformed_lymphocytes:GTEx_v7_Whole_Blood:GTEx_v7_Artery_Aorta:GTEx_v7_Artery_Coronary:GTEx_v7_Artery_Tibial:GTEx_v7_Brain_Amygdala:GTEx_v7_Brain_Anterior_cingulate_cortex_BA24:GTEx_v7_Brain_Caudate_basal_ganglia:GTEx_v7_Brain_Cerebellar_Hemisphere:GTEx_v7_Brain_Cerebellum:GTEx_v7_Brain_Cortex:…		No		3.413e-08	rs10445363	1
		ENSG00000120088	CRHR1	17	43699267	43913194	1	protein_coding	1394	CRHR1	0.792134	2.03809	9	20.7	64	1.2661e-17	2.37848e-13	GTEx_v7_Adipose_Subcutaneous:GTEx_v7_Adipose_Visceral_Omentum:GTEx_v7_Breast_Mammary_Tissue:GTEx_v7_Esophagus_Gastroesophageal_Junction:GTEx_v7_Esophagus_Muscularis:GTEx_v7_Muscle_Skeletal:GTEx_v7_Nerve_Tibial:CRBL:HIPP:MEDU:TCTX:WHMT		No		3.413e-08	rs10445363	1
		ENSG00000263715	RP11-105N13.4	17	43699274	43893909	1	processed_transcript	104909134				8	20.7	0					No		7.155e-08	rs10445363	1
		ENSG00000264589	MAPT-AS1	17	43921017	43972966	-1	antisense	100128977	MAPT-AS1			10	22.7	53	9.44942e-13	1.0217e-09	GTEx_v7_Brain_Cerebellum:GTEx_v7_Brain_Frontal_Cortex_BA9:GTEx_v7_Brain_Nucleus_accumbens_basal_ganglia:GTEx_v7_Muscle_Skeletal		No		1.467e-08	rs10445363	1
		ENSG00000185294	SPPL2C	17	43922256	43924438	1	protein_coding	162540	SPPL2C	2.29525e-05	0.187395	1	22.7	68	4.42284e-21	1.40086e-16	GTEx_v7_Brain_Cerebellar_Hemisphere:GTEx_v7_Brain_Cerebellum:GTEx_v7_Brain_Frontal_Cortex_BA9:CRBL		Yes	Neural_Progenitor_Cell	1.467e-08	rs10445363	1
		ENSG00000186868	MAPT	17	43971748	44105700	1	protein_coding	4137	MAPT	4.68265e-05	2.01024	11	34	68	3.95564e-71	2.438e-62	GTEx_v7_Adipose_Subcutaneous:GTEx_v7_Artery_Aorta:GTEx_v7_Brain_Cerebellum:GTEx_v7_Colon_Sigmoid:GTEx_v7_Colon_Transverse:GTEx_v7_Esophagus_Mucosa:GTEx_v7_Heart_Left_Ventricle:GTEx_v7_Lung:GTEx_v7_Skin_Not_Sun_Exposed_Suprapubic:GTEx_v7_Skin_Sun_Exposed_Lower_leg:GTEx_v7_Spleen:GTEx_v7_Testis:GTEx_v7_Thyroid:CRBL:MEDU:TCTX		No		1.467e-08	rs10445363	1
		ENSG00000262881	RP11-669E14.4	17	43985036	43988145	-1	antisense					1	14.49	53	6.14522e-24	1.44761e-18	GTEx_v7_Liver		No		1.467e-08	rs10445363	1
		ENSG00000256762	STH	17	44076616	44077060	1	protein_coding	246744	STH	0.00444467	0.274193	1	19.18	61	0.0017557	0.00467071	FCTX:TCTX:aveALL		Yes	Aorta	1.467e-08	rs10445363	1
		ENSG00000120071	KANSL1	17	44107282	44302733	-1	protein_coding	284058	KANSL1	0.999734	0.0589452	9	16.23	68	2.11659e-19	5.29716e-21	GTEx_v7_Adipose_Subcutaneous:GTEx_v7_Adipose_Visceral_Omentum:GTEx_v7_Cells_EBV-transformed_lymphocytes:GTEx_v7_Whole_Blood:GTEx_v7_Brain_Cerebellar_Hemisphere:GTEx_v7_Brain_Cerebellum:GTEx_v7_Esophagus_Mucosa:GTEx_v7_Lung:GTEx_v7_Muscle_Skeletal:GTEx_v7_Pituitary:GTEx_v7_Cells_Transformed_fibroblasts:GTEx_v7_Skin_Not_Sun_Exposed_Suprapubic:GTEx_v7_Skin_Sun_Exposed_Lower_leg:CRBL:FCTX:HIPP:MEDU:O…		No		1.467e-08	rs10445363	1
		ENSG00000262372	RP11-669E14.6	17	44112679	44113136	1	antisense					2	15.71	44	1.54241e-05	0.00407727	GTEx_v7_Testis		Yes	Aorta:Dorsolateral_Prefrontal_Cortex	3.413e-08	rs10445363	1
		ENSG00000252698	RNU7-101P	17	44204762	44204817	1	snRNA		RNU7-101P			1	16.23	0					Yes	Aorta:Neural_Progenitor_Cell		rs10445363	1
		ENSG00000214401	KANSL1-AS1	17	44270942	44274089	1	antisense	644246	KANSL1-AS1			2	13.7	53	1.14065e-109	4.4508e-98	GTEx_v7_Adipose_Subcutaneous:GTEx_v7_Adipose_Visceral_Omentum:GTEx_v7_Adrenal_Gland:GTEx_v7_Cells_EBV-transformed_lymphocytes:GTEx_v7_Whole_Blood:GTEx_v7_Artery_Aorta:GTEx_v7_Artery_Coronary:GTEx_v7_Artery_Tibial:GTEx_v7_Brain_Amygdala:GTEx_v7_Brain_Anterior_cingulate_cortex_BA24:GTEx_v7_Brain_Caudate_basal_ganglia:GTEx_v7_Brain_Cerebellar_Hemisphere:GTEx_v7_Brain_Cerebellum:GTEx_v7_Brain_Cortex:…		Yes	Aorta:Dorsolateral_Prefrontal_Cortex:Neural_Progenitor_Cell	1.467e-08	rs10445363	1
		ENSG00000262500	RP11-259G18.2	17	44320972	44322410	1	pseudogene					0	0	53	1.60315e-77	1.08474e-66	GTEx_v7_Adrenal_Gland:GTEx_v7_Whole_Blood:GTEx_v7_Brain_Amygdala:GTEx_v7_Brain_Anterior_cingulate_cortex_BA24:GTEx_v7_Brain_Caudate_basal_ganglia:GTEx_v7_Brain_Cerebellar_Hemisphere:GTEx_v7_Brain_Cerebellum:GTEx_v7_Brain_Cortex:GTEx_v7_Brain_Frontal_Cortex_BA9:GTEx_v7_Brain_Hippocampus:GTEx_v7_Brain_Hypothalamus:GTEx_v7_Brain_Nucleus_accumbens_basal_ganglia:GTEx_v7_Brain_Putamen_basal_ganglia:GTE…		No		1.467e-08	rs10445363	1
		ENSG00000262539	RP11-259G18.3	17	44336917	44337972	-1	pseudogene					0	0	53	3.15072e-94	6.01883e-82	GTEx_v7_Adipose_Subcutaneous:GTEx_v7_Adipose_Visceral_Omentum:GTEx_v7_Adrenal_Gland:GTEx_v7_Cells_EBV-transformed_lymphocytes:GTEx_v7_Whole_Blood:GTEx_v7_Artery_Aorta:GTEx_v7_Artery_Coronary:GTEx_v7_Artery_Tibial:GTEx_v7_Brain_Amygdala:GTEx_v7_Brain_Anterior_cingulate_cortex_BA24:GTEx_v7_Brain_Caudate_basal_ganglia:GTEx_v7_Brain_Cerebellar_Hemisphere:GTEx_v7_Brain_Cerebellum:GTEx_v7_Brain_Cortex:…		No		1.467e-08	rs10445363	1
		ENSG00000261575	RP11-259G18.1	17	44344403	44346060	1	pseudogene					0	0	53	2.6499e-46	1.72404e-39	GTEx_v7_Adipose_Subcutaneous:GTEx_v7_Adipose_Visceral_Omentum:GTEx_v7_Cells_EBV-transformed_lymphocytes:GTEx_v7_Artery_Aorta:GTEx_v7_Artery_Tibial:GTEx_v7_Brain_Amygdala:GTEx_v7_Brain_Anterior_cingulate_cortex_BA24:GTEx_v7_Brain_Caudate_basal_ganglia:GTEx_v7_Brain_Cerebellar_Hemisphere:GTEx_v7_Brain_Cerebellum:GTEx_v7_Brain_Cortex:GTEx_v7_Brain_Frontal_Cortex_BA9:GTEx_v7_Brain_Hypothalamus:GTEx_v…		No		1.467e-08	rs10445363	1
		ENSG00000228696	ARL17B	17	44352150	44439130	-1	protein_coding	100506084	ARL17B		-0.428243	0	0	53	3.17067e-27	8.14139e-22	GTEx_v7_Muscle_Skeletal:GTEx_v7_Skin_Sun_Exposed_Lower_leg:GTEx_v7_Testis		No		1.467e-08	rs10445363	1
		ENSG00000176681	LRRC37A	17	44370099	44415160	1	protein_coding	9884	LRRC37A	0.890487		0	0	68	1.0178e-31	2.8722e-58	GTEx_v7_Adipose_Subcutaneous:GTEx_v7_Adipose_Visceral_Omentum:GTEx_v7_Whole_Blood:GTEx_v7_Artery_Aorta:GTEx_v7_Artery_Coronary:GTEx_v7_Artery_Tibial:GTEx_v7_Brain_Amygdala:GTEx_v7_Brain_Anterior_cingulate_cortex_BA24:GTEx_v7_Brain_Caudate_basal_ganglia:GTEx_v7_Brain_Cerebellar_Hemisphere:GTEx_v7_Brain_Cerebellum:GTEx_v7_Brain_Cortex:GTEx_v7_Brain_Frontal_Cortex_BA9:GTEx_v7_Brain_Hippocampus:GTEx_…		No		1.467e-08	rs10445363	1
		ENSG00000238083	LRRC37A2	17	44588877	44633016	1	protein_coding	474170	LRRC37A2			1	16.27	68	1.38001e-86	6.33952e-75	GTEx_v7_Adipose_Subcutaneous:GTEx_v7_Adipose_Visceral_Omentum:GTEx_v7_Adrenal_Gland:GTEx_v7_Cells_EBV-transformed_lymphocytes:GTEx_v7_Whole_Blood:GTEx_v7_Artery_Aorta:GTEx_v7_Artery_Coronary:GTEx_v7_Artery_Tibial:GTEx_v7_Brain_Amygdala:GTEx_v7_Brain_Anterior_cingulate_cortex_BA24:GTEx_v7_Brain_Caudate_basal_ganglia:GTEx_v7_Brain_Cerebellar_Hemisphere:GTEx_v7_Brain_Cerebellum:GTEx_v7_Brain_Cortex:…		No		1.467e-08	rs10445363	1
		ENSG00000185829	ARL17A	17	44594068	44657088	-1	protein_coding	51326	ARL17A		-2.38258	1	16.27	51	5.08371e-38	3.75525e-32	GTEx_v7_Adipose_Subcutaneous:GTEx_v7_Adipose_Visceral_Omentum:GTEx_v7_Adrenal_Gland:GTEx_v7_Whole_Blood:GTEx_v7_Artery_Aorta:GTEx_v7_Artery_Tibial:GTEx_v7_Brain_Amygdala:GTEx_v7_Brain_Anterior_cingulate_cortex_BA24:GTEx_v7_Brain_Caudate_basal_ganglia:GTEx_v7_Brain_Cerebellar_Hemisphere:GTEx_v7_Brain_Cerebellum:GTEx_v7_Brain_Cortex:GTEx_v7_Brain_Frontal_Cortex_BA9:GTEx_v7_Brain_Hippocampus:GTEx_v7…		No		1.467e-08	rs10445363	1
		ENSG00000232300	FAM215B	17	44636196	44640161	-1	sense_intronic	644297	FAM215B			0	0	51	1.13053e-22	1.47157e-18	GTEx_v7_Adipose_Subcutaneous:GTEx_v7_Brain_Cerebellar_Hemisphere:GTEx_v7_Brain_Cerebellum:GTEx_v7_Brain_Nucleus_accumbens_basal_ganglia:GTEx_v7_Esophagus_Gastroesophageal_Junction:GTEx_v7_Esophagus_Muscularis:GTEx_v7_Lung:GTEx_v7_Nerve_Tibial:GTEx_v7_Pituitary:GTEx_v7_Prostate:GTEx_v7_Skin_Sun_Exposed_Lower_leg:GTEx_v7_Thyroid		No		1.467e-08	rs10445363	1
		ENSG00000073969	NSF	17	44668035	44834830	1	protein_coding	4905	NSF	0.713682	-0.566247	1	16.01	50	8.6194e-08	5.96185e-06	GTEx_v7_Artery_Tibial:GTEx_v7_Esophagus_Mucosa:GTEx_v7_Nerve_Tibial:GTEx_v7_Cells_Transformed_fibroblasts:GTEx_v7_Testis		No		1.467e-08	rs10445363	1
		ENSG00000213326	RPS7P11	17	44798948	44799533	-1	pseudogene	644315	RPS7P11			1	16.01	0					No		1.467e-08	rs10445363	1
		ENSG00000108379	WNT3	17	44839872	44910520	-1	protein_coding	7473	WNT3	0.946108	-0.191111	2	13.14	41	2.55015e-50	4.93282e-44	GTEx_v7_Adipose_Subcutaneous:GTEx_v7_Adrenal_Gland:GTEx_v7_Artery_Aorta:GTEx_v7_Artery_Coronary:GTEx_v7_Artery_Tibial:GTEx_v7_Breast_Mammary_Tissue:GTEx_v7_Colon_Sigmoid:GTEx_v7_Colon_Transverse:GTEx_v7_Esophagus_Gastroesophageal_Junction:GTEx_v7_Esophagus_Muscularis:GTEx_v7_Heart_Atrial_Appendage:GTEx_v7_Heart_Left_Ventricle:GTEx_v7_Lung:GTEx_v7_Muscle_Skeletal:GTEx_v7_Nerve_Tibial:GTEx_v7_Pancr…		No		1.467e-08	rs10445363	1
		ENSG00000263142	LRRC37A17P	17	45055847	45131935	1	pseudogene	644397	LRRC37A17P			0	0	19	4.57932e-10	8.49748e-07	GTEx_v7_Brain_Cerebellum:GTEx_v7_Esophagus_Mucosa:GTEx_v7_Testis		No		1.467e-08	rs10445363	1
		ENSG00000176809	LRRC37A3	17	62850430	62915598	-1	protein_coding	374819	LRRC37A3		-0.0971379	0	0	59	2.15133e-25	1.68414e-24	CRBL:FCTX:HIPP:MEDU:OCTX:PUTM:SNIG:TCTX:THAL:WHMT:aveALL		No		1.467e-08	rs10445363	1
		ENSG00000186665	C17orf58	17	65987217	65989765	-1	protein_coding	284018	C17orf58	0.0821564	0.225875	0	0	61	8.80656e-06	5.12235e-05	CRBL:MEDU:OCTX:TCTX		No		1.467e-08	rs10445363	1
temporal	superior temporal	ENSG00000271583	RP11-638D14.1	2	147591069	147591606	-1	pseudogene					0	0	0					Yes	Aorta	1.856e-08	rs13008194	2
		ENSG00000231040	AC103881.1	2	147595317	147607878	1	lincRNA					0	0	0					Yes	Aorta	1.856e-08	rs13008194	2
		ENSG00000150556	LYPD6B	2	149894621	150071776	1	protein_coding	130576	LYPD6B	0.00103351	-0.240956	1	19.24	3	1.27962e-06	0.000433833	GTEx_v7_Stomach		No		1.856e-08	rs13008194	2
		ENSG00000224337	FAM8A3P	2	150177107	150177950	1	pseudogene	100129594	FAM8A3P			0	0	0					Yes	Neural_Progenitor_Cell	1.856e-08	rs13008194	2
		ENSG00000187123	LYPD6	2	150186499	150330662	1	protein_coding	130574	LYPD6	0.000624826	0.368923	0	0	0					Yes	Neural_Progenitor_Cell	1.856e-08	rs13008194	2
		ENSG00000222031	AC023469.1	2	151857734	151905288	-1	protein_coding					0	0	0					Yes	Aorta	1.856e-08	rs13008194	2
		ENSG00000228221	LINC00578	3	177159709	177470093	1	lincRNA	100505566	LINC00578			2	15.53	0					No		5.164e-11	rs13084960	3
		ENSG00000260944	RP11-463O9.5	16	86598751	86601367	-1	antisense	103752587				0	0	0					Yes	Neural_Progenitor_Cell	6.015e-08	rs4843227	5
		ENSG00000176692	FOXC2	16	86600857	86602539	1	protein_coding	2303	FOXC2			0	0	0					Yes	Neural_Progenitor_Cell	6.015e-08	rs4843227	5
		ENSG00000176678	FOXL1	16	86609974	86615303	1	protein_coding	2300	FOXL1	0.0639302	-1.05081	0	0	0					Yes	Neural_Progenitor_Cell	6.015e-08	rs4843227	5
		ENSG00000260456	C16orf95	16	87117168	87351022	-1	protein_coding	100506581	C16orf95		0.915814	1	14.71	0					No		6.015e-08	rs4843227	5
		ENSG00000261651	RP11-899L11.3	16	87249521	87250058	1	antisense					0	0	1	3.04321e-07	1.9851e-07	GTEx_v7_Testis		No		6.015e-08	rs4843227	5
	middle temporal	ENSG00000166450	PRTG	15	55903744	56035288	-1	protein_coding	283659	PRTG	0.0195291	-1.7653	0	0	0					Yes	Neural_Progenitor_Cell	1.121e-07	rs34162982	2
		ENSG00000259180	RP11-420M1.2	15	55972583	55973661	1	antisense					0	0	0					Yes	Neural_Progenitor_Cell	1.121e-07	rs34162982	2
		ENSG00000259369	RP11-291H24.1	15	56038837	56038965	1	pseudogene					0	0	0					Yes	Neural_Progenitor_Cell	1.121e-07	rs34162982	2
		ENSG00000221218	AC009997.1	15	56053215	56053300	-1	miRNA					0	0	0					Yes	Neural_Progenitor_Cell	1.121e-07	rs34162982	2
		ENSG00000069869	NEDD4	15	56119120	56285944	-1	protein_coding	4734	NEDD4	6.44185e-09	0.431683	4	19.08	0					No		4.555e-08	rs34162982	2
	inferior temporal	ENSG00000044524	EPHA3	3	89156674	89531284	1	protein_coding	2042	EPHA3	0.015686	-0.110284	2	18.1	2	1.95498e-05	6.48346e-06	GTEx_v7_Artery_Tibial:GTEx_v7_Brain_Cerebellum		No		1.288e-07	rs2117137	1
		ENSG00000131966	ACTR10	14	58666798	58701750	1	protein_coding	55860	ACTR10	0.00473624		0	0	1	1.10487e-05	1.16471e-05	GTEx_v7_Brain_Cerebellum		No		1.999e-05	rs76341705	3
		ENSG00000258650	HSBP1P1	14	58930689	58930854	1	pseudogene	326296	HSBP1P1			0	0	0					Yes	Aorta:Neural_Progenitor_Cell	1.999e-05	rs76341705	3
		ENSG00000239510	RPL9P5	14	59030864	59031334	1	pseudogene	100129179	RPL9P5			0	0	0					Yes	Aorta	1.999e-05	rs76341705	3
		ENSG00000165617	DACT1	14	59100685	59115039	1	protein_coding	51339	DACT1	0.816598		0	0	0					Yes	Aorta:Neural_Progenitor_Cell	1.999e-05	rs76341705	3
		ENSG00000221427	AL121819.1	14	59237870	59237964	-1	miRNA					0	0	0					Yes	Aorta	1.999e-05	rs76341705	3
		ENSG00000258685	CTD-2315A10.2	14	59602206	59603139	-1	pseudogene					1	12.98	0					Yes	Aorta	1.171e-07	rs76341705	3
		ENSG00000100592	DAAM1	14	59655364	59838123	1	protein_coding	23002	DAAM1	0.999991	1.58236	1	19.39	0					No		1.171e-07	rs76341705	3
		ENSG00000252869	AL159140.1	14	59866741	59866869	1	miRNA					0	0	0					Yes	Aorta	1.171e-07	rs76341705	3
		ENSG00000181619	GPR135	14	59895740	59932060	-1	protein_coding	64582	GPR135	0.00393204	-1.12548	0	0	0					Yes	Aorta	1.171e-07	rs76341705	3
		ENSG00000126790	L3HYPDH	14	59927081	59951148	-1	protein_coding	112849	L3HYPDH	1.52384e-07	0.127956	0	0	3	1.06289e-09	3.11741e-57	GTEx_v7_Adipose_Subcutaneous:GTEx_v7_Brain_Hippocampus:GTEx_v7_Esophagus_Mucosa:GTEx_v7_Muscle_Skeletal:GTEx_v7_Cells_Transformed_fibroblasts:GTEx_v7_Skin_Not_Sun_Exposed_Suprapubic:GTEx_v7_Skin_Sun_Exposed_Lower_leg:GTEx_v7_Thyroid		Yes	Aorta	4.398e-08	rs76341705	3
		ENSG00000258782	RP11-701B16.2	14	59945992	59992155	-1	processed_transcript					0	0	0					Yes	Aorta	1.999e-05	rs76341705	3
		ENSG00000050130	JKAMP	14	59951161	59972128	1	protein_coding	51528	JKAMP	0.0598977	0.727922	0	0	3	4.14364e-08	2.53137e-16	GTEx_v7_Artery_Aorta:GTEx_v7_Artery_Tibial:GTEx_v7_Colon_Transverse:GTEx_v7_Esophagus_Mucosa:GTEx_v7_Lung		Yes	Aorta	4.398e-08	rs76341705	3
		ENSG00000151838	CCDC175	14	59971257	60043549	-1	protein_coding	729665	CCDC175		0.514366	0	0	0					Yes	Aorta	1.999e-05	rs76341705	3
	banks of the superior temporal sulcus	ENSG00000271860	RP11-436D23.1	6	98264585	98847748	1	lincRNA	101927314				3	17.27	0					No		4.25e-06	rs3004179	1
		ENSG00000232699	BDH2P1	6	99622620	99623357	1	pseudogene	389416	BDH2P1			0	0	0					Yes	Aorta	4.25e-06	rs3004179	1
		ENSG00000174099	MSRB3	12	65672423	65882024	1	protein_coding	253827	MSRB3	0.0070268	-0.542321	2	12.91	0					No		4.401e-08	rs10735928	2
	fusiform	ENSG00000221346	AL356458.1	1	47968176	47968311	1	miRNA					1	13.87	0					No		1.51e-08	rs6658111	1
		ENSG00000227947	RP11-543D5.1	1	48154135	48169055	1	lincRNA					0	0	0					Yes	Neural_Progenitor_Cell	1.51e-08	rs6658111	1
		ENSG00000258685	CTD-2315A10.2	14	59602206	59603139	-1	pseudogene					0	0	0					Yes	Aorta	4.579e-10	rs1547199	3
		ENSG00000258996	CTD-2315A10.1	14	59648311	59648658	1	pseudogene					0	0	0					Yes	Aorta:Neural_Progenitor_Cell	4.579e-10	rs1547199	3
		ENSG00000100592	DAAM1	14	59655364	59838123	1	protein_coding	23002	DAAM1	0.999991	1.58236	5	16.52	1	7.71942e-05	3.73087e-06	GTEx_v7_Artery_Tibial		Yes	Aorta:Neural_Progenitor_Cell	4.579e-10	rs1547199	3
		ENSG00000181619	GPR135	14	59895740	59932060	-1	protein_coding	64582	GPR135	0.00393204	-1.12548	0	0	5	3.29356e-06	5.17418e-08	GTEx_v7_Esophagus_Mucosa:GTEx_v7_Liver:GTEx_v7_Lung:GTEx_v7_Skin_Sun_Exposed_Lower_leg		No		4.579e-10	rs1547199	3
		ENSG00000126790	L3HYPDH	14	59927081	59951148	-1	protein_coding	112849	L3HYPDH	1.52384e-07	0.127956	0	0	5	1.12811e-28	3.11741e-57	GTEx_v7_Adipose_Subcutaneous:GTEx_v7_Adipose_Visceral_Omentum:GTEx_v7_Adrenal_Gland:GTEx_v7_Whole_Blood:GTEx_v7_Artery_Aorta:GTEx_v7_Artery_Tibial:GTEx_v7_Brain_Caudate_basal_ganglia:GTEx_v7_Brain_Cerebellar_Hemisphere:GTEx_v7_Brain_Cerebellum:GTEx_v7_Brain_Cortex:GTEx_v7_Brain_Frontal_Cortex_BA9:GTEx_v7_Brain_Hippocampus:GTEx_v7_Brain_Nucleus_accumbens_basal_ganglia:GTEx_v7_Brain_Putamen_basal_g…		No		4.579e-10	rs1547199	3
		ENSG00000050130	JKAMP	14	59951161	59972128	1	protein_coding	51528	JKAMP	0.0598977	0.727922	0	0	5	1.77644e-08	1.11448e-16	GTEx_v7_Esophagus_Mucosa:GTEx_v7_Muscle_Skeletal:GTEx_v7_Cells_Transformed_fibroblasts		No		4.579e-10	rs1547199	3
		ENSG00000151838	CCDC175	14	59971257	60043549	-1	protein_coding	729665	CCDC175		0.514366	0	0	3	1.01215e-05	1.21158e-11	GTEx_v7_Testis		No		8.685e-08	rs1547199	3
		ENSG00000180340	FZD2	17	42634925	42636907	1	protein_coding	2535	FZD2			0	0	1	0.000675583	0.0466903	THAL		No		5.345e-05	rs17689918	4
		ENSG00000161692	DBF4B	17	42785976	42829632	1	protein_coding	80174	DBF4B	4.43214e-08	-0.507761	0	0	6	0.000241261	0.00189628	OCTX		No			rs17689918	4
		ENSG00000136448	NMT1	17	43128978	43186384	1	protein_coding	4836	NMT1	0.998501	0.0324477	0	0	36	9.03362e-07	1.23241e-24	GTEx_v7_Cells_Transformed_fibroblasts:GTEx_v7_Thyroid		No		8.597e-09	rs17689918	4
		ENSG00000267121	CTD-2020K17.1	17	43268298	43299589	-1	antisense	339192				0	0	48	1.72944e-08	3.35754e-05	GTEx_v7_Brain_Cerebellar_Hemisphere:GTEx_v7_Brain_Cerebellum		No		8.597e-09	rs17689918	4
		ENSG00000184922	FMNL1	17	43298811	43324687	1	protein_coding	752	FMNL1	0.999687		0	0	48	2.93523e-16	4.1654e-13	GTEx_v7_Brain_Cerebellar_Hemisphere:GTEx_v7_Brain_Cerebellum		No		8.597e-09	rs17689918	4
		ENSG00000159314	ARHGAP27	17	43471275	43511787	-1	protein_coding	201176	ARHGAP27	0.00125584	-0.761628	0	0	49	6.97852e-32	1.01723e-27	GTEx_v7_Adipose_Visceral_Omentum:GTEx_v7_Cells_EBV-transformed_lymphocytes:GTEx_v7_Brain_Caudate_basal_ganglia:GTEx_v7_Brain_Cerebellum:GTEx_v7_Brain_Nucleus_accumbens_basal_ganglia:GTEx_v7_Esophagus_Mucosa:GTEx_v7_Skin_Not_Sun_Exposed_Suprapubic:GTEx_v7_Skin_Sun_Exposed_Lower_leg:GTEx_v7_Testis		No		8.597e-09	rs17689918	4
		ENSG00000267344	CTB-39G8.3	17	43474298	43474843	1	antisense					0	0	47	3.42655e-07	1.43074e-05	GTEx_v7_Esophagus_Mucosa:GTEx_v7_Lung:GTEx_v7_Skin_Not_Sun_Exposed_Suprapubic		No		8.597e-09	rs17689918	4
		ENSG00000225190	PLEKHM1	17	43513266	43568115	-1	protein_coding	9842	PLEKHM1	0.840543	-0.663068	2	18.37	64	9.58743e-32	4.43474e-26	GTEx_v7_Adipose_Subcutaneous:GTEx_v7_Adrenal_Gland:GTEx_v7_Brain_Caudate_basal_ganglia:GTEx_v7_Brain_Cerebellar_Hemisphere:GTEx_v7_Brain_Cerebellum:GTEx_v7_Brain_Cortex:GTEx_v7_Brain_Nucleus_accumbens_basal_ganglia:GTEx_v7_Brain_Putamen_basal_ganglia:GTEx_v7_Esophagus_Mucosa:GTEx_v7_Esophagus_Muscularis:GTEx_v7_Lung:GTEx_v7_Muscle_Skeletal:GTEx_v7_Cells_Transformed_fibroblasts:GTEx_v7_Testis:CRBL		No		8.597e-09	rs17689918	4
		ENSG00000236234	AC091132.1	17	43530210	43541431	1	antisense					2	18.37	49	1.44843e-10	1.24929e-07	GTEx_v7_Cells_EBV-transformed_lymphocytes:GTEx_v7_Brain_Cerebellar_Hemisphere:GTEx_v7_Brain_Cerebellum:GTEx_v7_Esophagus_Mucosa:GTEx_v7_Testis		No		8.597e-09	rs17689918	4
		ENSG00000214425	LRRC37A4P	17	43578685	43627701	-1	pseudogene	55073	LRRC37A4P			0	0	49	3.03446e-122	2.93003e-106	GTEx_v7_Adipose_Subcutaneous:GTEx_v7_Adipose_Visceral_Omentum:GTEx_v7_Adrenal_Gland:GTEx_v7_Cells_EBV-transformed_lymphocytes:GTEx_v7_Whole_Blood:GTEx_v7_Artery_Aorta:GTEx_v7_Artery_Coronary:GTEx_v7_Artery_Tibial:GTEx_v7_Brain_Amygdala:GTEx_v7_Brain_Anterior_cingulate_cortex_BA24:GTEx_v7_Brain_Caudate_basal_ganglia:GTEx_v7_Brain_Cerebellar_Hemisphere:GTEx_v7_Brain_Cerebellum:GTEx_v7_Brain_Cortex:…		No		8.597e-09	rs17689918	4
		ENSG00000131484	RP11-798G7.5	17	43580626	43612076	1	antisense					0	0	49	4.01219e-16	7.07054e-24	GTEx_v7_Adipose_Subcutaneous:GTEx_v7_Adipose_Visceral_Omentum:GTEx_v7_Brain_Cerebellar_Hemisphere:GTEx_v7_Brain_Cerebellum:GTEx_v7_Breast_Mammary_Tissue:GTEx_v7_Esophagus_Gastroesophageal_Junction:GTEx_v7_Esophagus_Mucosa:GTEx_v7_Lung:GTEx_v7_Nerve_Tibial:GTEx_v7_Skin_Not_Sun_Exposed_Suprapubic:GTEx_v7_Skin_Sun_Exposed_Lower_leg:GTEx_v7_Spleen:GTEx_v7_Testis:GTEx_v7_Thyroid		No		8.597e-09	rs17689918	4
		ENSG00000266918	RP11-798G7.8	17	43608943	43611204	1	lincRNA					0	0	49	5.72258e-17	2.94878e-17	GTEx_v7_Brain_Cerebellar_Hemisphere:GTEx_v7_Brain_Cerebellum:GTEx_v7_Colon_Sigmoid:GTEx_v7_Colon_Transverse:GTEx_v7_Lung:GTEx_v7_Muscle_Skeletal:GTEx_v7_Nerve_Tibial:GTEx_v7_Pituitary:GTEx_v7_Thyroid:GTEx_v7_Uterus		No		8.597e-09	rs17689918	4
		ENSG00000267198	RP11-798G7.6	17	43623170	43640596	1	lincRNA					0	0	47	4.99564e-07	1.13225e-26	GTEx_v7_Esophagus_Mucosa:GTEx_v7_Skin_Sun_Exposed_Lower_leg		No		8.597e-09	rs17689918	4
		ENSG00000264070	DND1P1	17	43663237	43664295	1	pseudogene	644157	DND1P1			0	0	49	1.18065e-88	1.05224e-76	GTEx_v7_Adipose_Subcutaneous:GTEx_v7_Adipose_Visceral_Omentum:GTEx_v7_Adrenal_Gland:GTEx_v7_Cells_EBV-transformed_lymphocytes:GTEx_v7_Whole_Blood:GTEx_v7_Artery_Aorta:GTEx_v7_Artery_Coronary:GTEx_v7_Artery_Tibial:GTEx_v7_Brain_Amygdala:GTEx_v7_Brain_Anterior_cingulate_cortex_BA24:GTEx_v7_Brain_Caudate_basal_ganglia:GTEx_v7_Brain_Cerebellar_Hemisphere:GTEx_v7_Brain_Cerebellum:GTEx_v7_Brain_Cortex:…		No		8.597e-09	rs17689918	4
		ENSG00000263503	RP11-707O23.5	17	43678235	43679706	-1	pseudogene					0	0	49	8.07505e-100	1.06285e-82	GTEx_v7_Adipose_Subcutaneous:GTEx_v7_Adipose_Visceral_Omentum:GTEx_v7_Adrenal_Gland:GTEx_v7_Cells_EBV-transformed_lymphocytes:GTEx_v7_Whole_Blood:GTEx_v7_Artery_Aorta:GTEx_v7_Artery_Coronary:GTEx_v7_Artery_Tibial:GTEx_v7_Brain_Amygdala:GTEx_v7_Brain_Anterior_cingulate_cortex_BA24:GTEx_v7_Brain_Caudate_basal_ganglia:GTEx_v7_Brain_Cerebellar_Hemisphere:GTEx_v7_Brain_Cerebellum:GTEx_v7_Brain_Cortex:…		No		8.597e-09	rs17689918	4
		ENSG00000204652	RPS26P8	17	43685909	43686349	1	pseudogene	644191	RPS26P8			0	0	49	2.38787e-32	3.3436e-26	GTEx_v7_Adipose_Subcutaneous:GTEx_v7_Breast_Mammary_Tissue:GTEx_v7_Nerve_Tibial:GTEx_v7_Ovary:GTEx_v7_Pituitary:GTEx_v7_Skin_Not_Sun_Exposed_Suprapubic:GTEx_v7_Skin_Sun_Exposed_Lower_leg:GTEx_v7_Small_Intestine_Terminal_Ileum:GTEx_v7_Testis:GTEx_v7_Thyroid:GTEx_v7_Vagina		No		8.597e-09	rs17689918	4
		ENSG00000204650	CRHR1-IT1	17	43697694	43725582	1	pseudogene	147081	CRHR1-IT1			2	20.7	49	4.21407e-139	9.07833e-122	GTEx_v7_Adipose_Subcutaneous:GTEx_v7_Adipose_Visceral_Omentum:GTEx_v7_Adrenal_Gland:GTEx_v7_Cells_EBV-transformed_lymphocytes:GTEx_v7_Whole_Blood:GTEx_v7_Artery_Aorta:GTEx_v7_Artery_Coronary:GTEx_v7_Artery_Tibial:GTEx_v7_Brain_Amygdala:GTEx_v7_Brain_Anterior_cingulate_cortex_BA24:GTEx_v7_Brain_Caudate_basal_ganglia:GTEx_v7_Brain_Cerebellar_Hemisphere:GTEx_v7_Brain_Cerebellum:GTEx_v7_Brain_Cortex:…		No		8.597e-09	rs17689918	4
		ENSG00000120088	CRHR1	17	43699267	43913194	1	protein_coding	1394	CRHR1	0.792134	2.03809	9	20.7	64	1.2661e-17	2.37848e-13	GTEx_v7_Adipose_Subcutaneous:GTEx_v7_Adipose_Visceral_Omentum:GTEx_v7_Breast_Mammary_Tissue:GTEx_v7_Esophagus_Gastroesophageal_Junction:GTEx_v7_Esophagus_Muscularis:GTEx_v7_Muscle_Skeletal:GTEx_v7_Nerve_Tibial:CRBL:HIPP:MEDU:TCTX:WHMT		No		8.597e-09	rs17689918	4
		ENSG00000263715	RP11-105N13.4	17	43699274	43893909	1	processed_transcript	104909134				8	20.7	0					No		8.597e-09	rs17689918	4
		ENSG00000264589	MAPT-AS1	17	43921017	43972966	-1	antisense	100128977	MAPT-AS1			10	22.7	53	9.44942e-13	1.0217e-09	GTEx_v7_Brain_Cerebellum:GTEx_v7_Brain_Frontal_Cortex_BA9:GTEx_v7_Brain_Nucleus_accumbens_basal_ganglia:GTEx_v7_Muscle_Skeletal		No		8.597e-09	rs17689918	4
		ENSG00000185294	SPPL2C	17	43922256	43924438	1	protein_coding	162540	SPPL2C	2.29525e-05	0.187395	1	22.7	68	4.42284e-21	1.40086e-16	GTEx_v7_Brain_Cerebellar_Hemisphere:GTEx_v7_Brain_Cerebellum:GTEx_v7_Brain_Frontal_Cortex_BA9:CRBL		Yes	Neural_Progenitor_Cell	8.597e-09	rs17689918	4
		ENSG00000186868	MAPT	17	43971748	44105700	1	protein_coding	4137	MAPT	4.68265e-05	2.01024	11	34	68	3.95564e-71	2.438e-62	GTEx_v7_Adipose_Subcutaneous:GTEx_v7_Artery_Aorta:GTEx_v7_Brain_Cerebellum:GTEx_v7_Colon_Sigmoid:GTEx_v7_Colon_Transverse:GTEx_v7_Esophagus_Mucosa:GTEx_v7_Heart_Left_Ventricle:GTEx_v7_Lung:GTEx_v7_Skin_Not_Sun_Exposed_Suprapubic:GTEx_v7_Skin_Sun_Exposed_Lower_leg:GTEx_v7_Spleen:GTEx_v7_Testis:GTEx_v7_Thyroid:CRBL:MEDU:TCTX		No		8.597e-09	rs17689918	4
		ENSG00000262881	RP11-669E14.4	17	43985036	43988145	-1	antisense					1	14.49	53	6.14522e-24	1.44761e-18	GTEx_v7_Liver		No		8.597e-09	rs17689918	4
		ENSG00000256762	STH	17	44076616	44077060	1	protein_coding	246744	STH	0.00444467	0.274193	1	19.18	61	0.0017557	0.00467071	FCTX:TCTX:aveALL		Yes	Aorta	8.597e-09	rs17689918	4
		ENSG00000120071	KANSL1	17	44107282	44302733	-1	protein_coding	284058	KANSL1	0.999734	0.0589452	9	16.23	68	2.11659e-19	5.29716e-21	GTEx_v7_Adipose_Subcutaneous:GTEx_v7_Adipose_Visceral_Omentum:GTEx_v7_Cells_EBV-transformed_lymphocytes:GTEx_v7_Whole_Blood:GTEx_v7_Brain_Cerebellar_Hemisphere:GTEx_v7_Brain_Cerebellum:GTEx_v7_Esophagus_Mucosa:GTEx_v7_Lung:GTEx_v7_Muscle_Skeletal:GTEx_v7_Pituitary:GTEx_v7_Cells_Transformed_fibroblasts:GTEx_v7_Skin_Not_Sun_Exposed_Suprapubic:GTEx_v7_Skin_Sun_Exposed_Lower_leg:CRBL:FCTX:HIPP:MEDU:O…		No		8.597e-09	rs17689918	4
		ENSG00000262372	RP11-669E14.6	17	44112679	44113136	1	antisense					2	15.71	44	1.54241e-05	0.00407727	GTEx_v7_Testis		Yes	Aorta:Dorsolateral_Prefrontal_Cortex	8.597e-09	rs17689918	4
		ENSG00000252698	RNU7-101P	17	44204762	44204817	1	snRNA		RNU7-101P			1	16.23	0					Yes	Aorta:Neural_Progenitor_Cell		rs17689918	4
		ENSG00000214401	KANSL1-AS1	17	44270942	44274089	1	antisense	644246	KANSL1-AS1			2	13.7	53	1.14065e-109	4.4508e-98	GTEx_v7_Adipose_Subcutaneous:GTEx_v7_Adipose_Visceral_Omentum:GTEx_v7_Adrenal_Gland:GTEx_v7_Cells_EBV-transformed_lymphocytes:GTEx_v7_Whole_Blood:GTEx_v7_Artery_Aorta:GTEx_v7_Artery_Coronary:GTEx_v7_Artery_Tibial:GTEx_v7_Brain_Amygdala:GTEx_v7_Brain_Anterior_cingulate_cortex_BA24:GTEx_v7_Brain_Caudate_basal_ganglia:GTEx_v7_Brain_Cerebellar_Hemisphere:GTEx_v7_Brain_Cerebellum:GTEx_v7_Brain_Cortex:…		Yes	Aorta:Dorsolateral_Prefrontal_Cortex:Neural_Progenitor_Cell	8.597e-09	rs17689918	4
		ENSG00000262500	RP11-259G18.2	17	44320972	44322410	1	pseudogene					0	0	53	1.60315e-77	1.08474e-66	GTEx_v7_Adrenal_Gland:GTEx_v7_Whole_Blood:GTEx_v7_Brain_Amygdala:GTEx_v7_Brain_Anterior_cingulate_cortex_BA24:GTEx_v7_Brain_Caudate_basal_ganglia:GTEx_v7_Brain_Cerebellar_Hemisphere:GTEx_v7_Brain_Cerebellum:GTEx_v7_Brain_Cortex:GTEx_v7_Brain_Frontal_Cortex_BA9:GTEx_v7_Brain_Hippocampus:GTEx_v7_Brain_Hypothalamus:GTEx_v7_Brain_Nucleus_accumbens_basal_ganglia:GTEx_v7_Brain_Putamen_basal_ganglia:GTE…		No		8.597e-09	rs17689918	4
		ENSG00000262539	RP11-259G18.3	17	44336917	44337972	-1	pseudogene					0	0	53	3.15072e-94	6.01883e-82	GTEx_v7_Adipose_Subcutaneous:GTEx_v7_Adipose_Visceral_Omentum:GTEx_v7_Adrenal_Gland:GTEx_v7_Cells_EBV-transformed_lymphocytes:GTEx_v7_Whole_Blood:GTEx_v7_Artery_Aorta:GTEx_v7_Artery_Coronary:GTEx_v7_Artery_Tibial:GTEx_v7_Brain_Amygdala:GTEx_v7_Brain_Anterior_cingulate_cortex_BA24:GTEx_v7_Brain_Caudate_basal_ganglia:GTEx_v7_Brain_Cerebellar_Hemisphere:GTEx_v7_Brain_Cerebellum:GTEx_v7_Brain_Cortex:…		No		8.597e-09	rs17689918	4
		ENSG00000261575	RP11-259G18.1	17	44344403	44346060	1	pseudogene					0	0	53	2.6499e-46	1.72404e-39	GTEx_v7_Adipose_Subcutaneous:GTEx_v7_Adipose_Visceral_Omentum:GTEx_v7_Cells_EBV-transformed_lymphocytes:GTEx_v7_Artery_Aorta:GTEx_v7_Artery_Tibial:GTEx_v7_Brain_Amygdala:GTEx_v7_Brain_Anterior_cingulate_cortex_BA24:GTEx_v7_Brain_Caudate_basal_ganglia:GTEx_v7_Brain_Cerebellar_Hemisphere:GTEx_v7_Brain_Cerebellum:GTEx_v7_Brain_Cortex:GTEx_v7_Brain_Frontal_Cortex_BA9:GTEx_v7_Brain_Hypothalamus:GTEx_v…		No		8.597e-09	rs17689918	4
		ENSG00000228696	ARL17B	17	44352150	44439130	-1	protein_coding	100506084	ARL17B		-0.428243	0	0	53	3.17067e-27	8.14139e-22	GTEx_v7_Muscle_Skeletal:GTEx_v7_Skin_Sun_Exposed_Lower_leg:GTEx_v7_Testis		No		8.597e-09	rs17689918	4
		ENSG00000176681	LRRC37A	17	44370099	44415160	1	protein_coding	9884	LRRC37A	0.890487		0	0	68	1.0178e-31	2.8722e-58	GTEx_v7_Adipose_Subcutaneous:GTEx_v7_Adipose_Visceral_Omentum:GTEx_v7_Whole_Blood:GTEx_v7_Artery_Aorta:GTEx_v7_Artery_Coronary:GTEx_v7_Artery_Tibial:GTEx_v7_Brain_Amygdala:GTEx_v7_Brain_Anterior_cingulate_cortex_BA24:GTEx_v7_Brain_Caudate_basal_ganglia:GTEx_v7_Brain_Cerebellar_Hemisphere:GTEx_v7_Brain_Cerebellum:GTEx_v7_Brain_Cortex:GTEx_v7_Brain_Frontal_Cortex_BA9:GTEx_v7_Brain_Hippocampus:GTEx_…		No		8.597e-09	rs17689918	4
		ENSG00000238083	LRRC37A2	17	44588877	44633016	1	protein_coding	474170	LRRC37A2			1	16.27	68	1.38001e-86	6.33952e-75	GTEx_v7_Adipose_Subcutaneous:GTEx_v7_Adipose_Visceral_Omentum:GTEx_v7_Adrenal_Gland:GTEx_v7_Cells_EBV-transformed_lymphocytes:GTEx_v7_Whole_Blood:GTEx_v7_Artery_Aorta:GTEx_v7_Artery_Coronary:GTEx_v7_Artery_Tibial:GTEx_v7_Brain_Amygdala:GTEx_v7_Brain_Anterior_cingulate_cortex_BA24:GTEx_v7_Brain_Caudate_basal_ganglia:GTEx_v7_Brain_Cerebellar_Hemisphere:GTEx_v7_Brain_Cerebellum:GTEx_v7_Brain_Cortex:…		No		8.597e-09	rs17689918	4
		ENSG00000185829	ARL17A	17	44594068	44657088	-1	protein_coding	51326	ARL17A		-2.38258	1	16.27	51	5.08371e-38	3.75525e-32	GTEx_v7_Adipose_Subcutaneous:GTEx_v7_Adipose_Visceral_Omentum:GTEx_v7_Adrenal_Gland:GTEx_v7_Whole_Blood:GTEx_v7_Artery_Aorta:GTEx_v7_Artery_Tibial:GTEx_v7_Brain_Amygdala:GTEx_v7_Brain_Anterior_cingulate_cortex_BA24:GTEx_v7_Brain_Caudate_basal_ganglia:GTEx_v7_Brain_Cerebellar_Hemisphere:GTEx_v7_Brain_Cerebellum:GTEx_v7_Brain_Cortex:GTEx_v7_Brain_Frontal_Cortex_BA9:GTEx_v7_Brain_Hippocampus:GTEx_v7…		No		8.597e-09	rs17689918	4
		ENSG00000232300	FAM215B	17	44636196	44640161	-1	sense_intronic	644297	FAM215B			0	0	51	1.13053e-22	1.47157e-18	GTEx_v7_Adipose_Subcutaneous:GTEx_v7_Brain_Cerebellar_Hemisphere:GTEx_v7_Brain_Cerebellum:GTEx_v7_Brain_Nucleus_accumbens_basal_ganglia:GTEx_v7_Esophagus_Gastroesophageal_Junction:GTEx_v7_Esophagus_Muscularis:GTEx_v7_Lung:GTEx_v7_Nerve_Tibial:GTEx_v7_Pituitary:GTEx_v7_Prostate:GTEx_v7_Skin_Sun_Exposed_Lower_leg:GTEx_v7_Thyroid		No		8.597e-09	rs17689918	4
		ENSG00000073969	NSF	17	44668035	44834830	1	protein_coding	4905	NSF	0.713682	-0.566247	1	16.01	50	8.6194e-08	5.96185e-06	GTEx_v7_Artery_Tibial:GTEx_v7_Esophagus_Mucosa:GTEx_v7_Nerve_Tibial:GTEx_v7_Cells_Transformed_fibroblasts:GTEx_v7_Testis		No		8.597e-09	rs17689918	4
		ENSG00000213326	RPS7P11	17	44798948	44799533	-1	pseudogene	644315	RPS7P11			1	16.01	0					No		1.151e-08	rs17689918	4
		ENSG00000108379	WNT3	17	44839872	44910520	-1	protein_coding	7473	WNT3	0.946108	-0.191111	2	13.14	41	2.55015e-50	4.93282e-44	GTEx_v7_Adipose_Subcutaneous:GTEx_v7_Adrenal_Gland:GTEx_v7_Artery_Aorta:GTEx_v7_Artery_Coronary:GTEx_v7_Artery_Tibial:GTEx_v7_Breast_Mammary_Tissue:GTEx_v7_Colon_Sigmoid:GTEx_v7_Colon_Transverse:GTEx_v7_Esophagus_Gastroesophageal_Junction:GTEx_v7_Esophagus_Muscularis:GTEx_v7_Heart_Atrial_Appendage:GTEx_v7_Heart_Left_Ventricle:GTEx_v7_Lung:GTEx_v7_Muscle_Skeletal:GTEx_v7_Nerve_Tibial:GTEx_v7_Pancr…		No		1.151e-08	rs17689918	4
		ENSG00000263142	LRRC37A17P	17	45055847	45131935	1	pseudogene	644397	LRRC37A17P			0	0	19	4.57932e-10	8.49748e-07	GTEx_v7_Brain_Cerebellum:GTEx_v7_Esophagus_Mucosa:GTEx_v7_Testis		No		1.151e-08	rs17689918	4
		ENSG00000176809	LRRC37A3	17	62850430	62915598	-1	protein_coding	374819	LRRC37A3		-0.0971379	0	0	59	2.15133e-25	1.68414e-24	CRBL:FCTX:HIPP:MEDU:OCTX:PUTM:SNIG:TCTX:THAL:WHMT:aveALL		No		8.597e-09	rs17689918	4
		ENSG00000186665	C17orf58	17	65987217	65989765	-1	protein_coding	284018	C17orf58	0.0821564	0.225875	0	0	61	8.80656e-06	5.12235e-05	CRBL:MEDU:OCTX:TCTX		No		8.597e-09	rs17689918	4
	transverse temporal	ENSG00000271583	RP11-638D14.1	2	147591069	147591606	-1	pseudogene					0	0	0					Yes	Aorta	1.484e-11	rs2046268	1
		ENSG00000231040	AC103881.1	2	147595317	147607878	1	lincRNA					0	0	0					Yes	Aorta	1.484e-11	rs2046268	1
		ENSG00000202074	RNU6-715P	2	148253006	148253108	-1	snRNA	106481405	RNU6-715P			0	0	0					Yes	Aorta	2.969e-08	rs3948501	1
		ENSG00000121989	ACVR2A	2	148602086	148688393	1	protein_coding	92	ACVR2A	0.993932	-1.04629	0	0	0					Yes	Aorta	2.969e-08	rs3948501	1
		ENSG00000212389	RNU6-1275P	2	148634991	148635097	1	snRNA	106480122	RNU6-1275P			0	0	0					Yes	Aorta	2.969e-08	rs3948501	1
		ENSG00000150556	LYPD6B	2	149894621	150071776	1	protein_coding	130576	LYPD6B	0.00103351	-0.240956	3	20.4	2	1.27962e-06	0.000433833	GTEx_v7_Stomach		No		1.484e-11	rs2046268;rs3948501	1
		ENSG00000224337	FAM8A3P	2	150177107	150177950	1	pseudogene	100129594	FAM8A3P			0	0	0					Yes	Neural_Progenitor_Cell	1.484e-11	rs2046268	1
		ENSG00000187123	LYPD6	2	150186499	150330662	1	protein_coding	130574	LYPD6	0.000624826	0.368923	0	0	0					Yes	Neural_Progenitor_Cell	1.484e-11	rs2046268	1
		ENSG00000222031	AC023469.1	2	151857734	151905288	-1	protein_coding					0	0	0					Yes	Aorta	1.484e-11	rs2046268	1
	parahippocampal	ENSG00000075213	SEMA3A	7	83585093	84122040	-1	protein_coding	10371	SEMA3A	0.988433	0.391534	2	15.73	0					No		4.213e-08	rs7784183	2
		ENSG00000235243	AC093716.1	7	84477193	84477569	-1	pseudogene					0	0	0					Yes	Neural_Progenitor_Cell	4.213e-08	rs7784183	2
		ENSG00000232019	AC074183.4	7	84568665	84569561	-1	lincRNA					0	0	0					Yes	Neural_Progenitor_Cell	4.213e-08	rs7784183	2
		ENSG00000229251	HNRNPA1P8	7	84612863	84613825	1	pseudogene	402562	HNRNPA1P8			0	0	0					Yes	Neural_Progenitor_Cell	4.213e-08	rs7784183	2
		ENSG00000224059	HSPA8P16	7	84657144	84659008	1	pseudogene	100289643	HSPA8P16			0	0	0					Yes	Aorta:Neural_Progenitor_Cell	4.213e-08	rs7784183	2
parietal	superior parietal	ENSG00000231821	NPM1P48	2	4561794	4562646	-1	pseudogene	442006	NPM1P48			1	12.65	0					No		1.725e-07	rs639016	1
		ENSG00000205837	LINC00487	2	6868309	6910442	-1	lincRNA	400941	LINC00487			0	0	0					Yes	Neural_Progenitor_Cell	1.725e-07	rs639016	1
		ENSG00000251356	RAB5CP2	5	90772199	90772835	1	pseudogene	133789	RAB5CP2			0	0	0					Yes	Neural_Progenitor_Cell	4.729e-08	rs74489452	3
		ENSG00000248826	PCBP2P3	5	91139504	91140346	-1	pseudogene	100131236	PCBP2P3			0	0	0					Yes	Neural_Progenitor_Cell	4.729e-08	rs74489452	3
		ENSG00000248864	RP11-348J24.1	5	91625047	91628401	1	lincRNA					0	0	0					Yes	Neural_Progenitor_Cell	4.729e-08	rs74489452	3
		ENSG00000249776	RP11-133F8.2	5	91745963	91996570	-1	lincRNA					0	0	0					Yes	Neural_Progenitor_Cell	4.729e-08	rs74489452	3
		ENSG00000249169	CTC-529L17.1	5	91990555	92014848	1	lincRNA					0	0	0					Yes	Neural_Progenitor_Cell	4.729e-08	rs74489452	3
		ENSG00000249984	CTC-529L17.2	5	92011663	92023961	-1	lincRNA					0	0	0					Yes	Neural_Progenitor_Cell	4.729e-08	rs74489452	3
		ENSG00000248588	CTC-458G6.4	5	92161962	92179711	1	lincRNA					0	0	0					Yes	Neural_Progenitor_Cell	4.729e-08	rs74489452	3
		ENSG00000248950	LDHBP3	5	92176514	92177335	-1	pseudogene	100129283	LDHBP3			0	0	0					Yes	Neural_Progenitor_Cell	4.729e-08	rs74489452	3
		ENSG00000249958	CCT7P2	5	92225094	92226547	-1	pseudogene	100288772	CCT7P2			0	0	0					Yes	Neural_Progenitor_Cell	4.729e-08	rs74489452	3
		ENSG00000248528	CTC-458G6.2	5	92242887	92275298	-1	lincRNA					0	0	0					Yes	Neural_Progenitor_Cell	4.729e-08	rs74489452	3
		ENSG00000251361	CTD-2091N23.1	5	92355369	92404375	-1	lincRNA					0	0	0					Yes	Neural_Progenitor_Cell	4.729e-08	rs74489452	3
		ENSG00000213730	POLD2P1	5	92603135	92604131	1	pseudogene	391811	POLD2P1			0	0	0					Yes	Neural_Progenitor_Cell	4.729e-08	rs74489452	3
		ENSG00000113391	FAM172A	5	92953775	93447404	-1	protein_coding	83989	FAM172A	0.0182871	-0.651395	0	0	1	6.0493e-05	0.019911	GTEx_v7_Artery_Tibial		No			rs74489452	3
		ENSG00000249175	CTC-484P3.3	5	94124494	94129304	1	antisense					0	0	0					Yes	Neural_Progenitor_Cell	4.729e-08	rs74489452	3
		ENSG00000243806	RPL7P18	5	94161666	94162399	-1	pseudogene	100270852	RPL7P18			0	0	0					Yes	Neural_Progenitor_Cell	4.729e-08	rs74489452	3
		ENSG00000131966	ACTR10	14	58666798	58701750	1	protein_coding	55860	ACTR10	0.00473624		0	0	1	1.10487e-05	1.16471e-05	GTEx_v7_Brain_Cerebellum		No		1.579e-06	rs76341705	5
		ENSG00000258650	HSBP1P1	14	58930689	58930854	1	pseudogene	326296	HSBP1P1			0	0	0					Yes	Aorta:Neural_Progenitor_Cell	1.579e-06	rs76341705	5
		ENSG00000239510	RPL9P5	14	59030864	59031334	1	pseudogene	100129179	RPL9P5			0	0	0					Yes	Aorta	1.579e-06	rs76341705	5
		ENSG00000165617	DACT1	14	59100685	59115039	1	protein_coding	51339	DACT1	0.816598		0	0	0					Yes	Aorta:Neural_Progenitor_Cell	1.579e-06	rs76341705	5
		ENSG00000221427	AL121819.1	14	59237870	59237964	-1	miRNA					0	0	0					Yes	Aorta	1.579e-06	rs76341705	5
		ENSG00000258685	CTD-2315A10.2	14	59602206	59603139	-1	pseudogene					1	12.98	0					Yes	Aorta	2.188e-09	rs76341705	5
		ENSG00000100592	DAAM1	14	59655364	59838123	1	protein_coding	23002	DAAM1	0.999991	1.58236	1	19.39	0					No		2.188e-09	rs76341705	5
		ENSG00000252869	AL159140.1	14	59866741	59866869	1	miRNA					0	0	0					Yes	Aorta	2.188e-09	rs76341705	5
		ENSG00000181619	GPR135	14	59895740	59932060	-1	protein_coding	64582	GPR135	0.00393204	-1.12548	0	0	0					Yes	Aorta	2.188e-09	rs76341705	5
		ENSG00000126790	L3HYPDH	14	59927081	59951148	-1	protein_coding	112849	L3HYPDH	1.52384e-07	0.127956	0	0	3	1.06289e-09	3.11741e-57	GTEx_v7_Adipose_Subcutaneous:GTEx_v7_Brain_Hippocampus:GTEx_v7_Esophagus_Mucosa:GTEx_v7_Muscle_Skeletal:GTEx_v7_Cells_Transformed_fibroblasts:GTEx_v7_Skin_Not_Sun_Exposed_Suprapubic:GTEx_v7_Skin_Sun_Exposed_Lower_leg:GTEx_v7_Thyroid		Yes	Aorta	1.992e-09	rs76341705	5
		ENSG00000258782	RP11-701B16.2	14	59945992	59992155	-1	processed_transcript					0	0	0					Yes	Aorta	1.579e-06	rs76341705	5
		ENSG00000050130	JKAMP	14	59951161	59972128	1	protein_coding	51528	JKAMP	0.0598977	0.727922	0	0	3	4.14364e-08	2.53137e-16	GTEx_v7_Artery_Aorta:GTEx_v7_Artery_Tibial:GTEx_v7_Colon_Transverse:GTEx_v7_Esophagus_Mucosa:GTEx_v7_Lung		Yes	Aorta	1.992e-09	rs76341705	5
		ENSG00000151838	CCDC175	14	59971257	60043549	-1	protein_coding	729665	CCDC175		0.514366	0	0	0					Yes	Aorta	1.579e-06	rs76341705	5
		ENSG00000260944	RP11-463O9.5	16	86598751	86601367	-1	antisense	103752587				0	0	0					Yes	Neural_Progenitor_Cell	2.976e-13	rs4843227;rs12919133	7
		ENSG00000176692	FOXC2	16	86600857	86602539	1	protein_coding	2303	FOXC2			0	0	0					Yes	Neural_Progenitor_Cell	2.976e-13	rs4843227;rs12919133	7
		ENSG00000176678	FOXL1	16	86609974	86615303	1	protein_coding	2300	FOXL1	0.0639302	-1.05081	0	0	0					Yes	Neural_Progenitor_Cell	2.976e-13	rs4843227;rs12919133	7
		ENSG00000260456	C16orf95	16	87117168	87351022	-1	protein_coding	100506581	C16orf95		0.915814	2	14.71	0					No		2.976e-13	rs4843227;rs12919133	7
		ENSG00000261095	RP11-899L11.1	16	87245728	87260036	1	lincRNA	101928708				1	13.96	0					No		7.349e-07	rs12919133	7
		ENSG00000261651	RP11-899L11.3	16	87249521	87250058	1	antisense					1	13.96	1	9.02728e-10	1.9851e-07	GTEx_v7_Testis		No		7.349e-07	rs12919133	7
	inferior parietal	ENSG00000231821	NPM1P48	2	4561794	4562646	-1	pseudogene	442006	NPM1P48			1	12.65	0					No		1.217e-08	rs670217	1
		ENSG00000205837	LINC00487	2	6868309	6910442	-1	lincRNA	400941	LINC00487			0	0	0					Yes	Neural_Progenitor_Cell	1.217e-08	rs670217	1
		ENSG00000174099	MSRB3	12	65672423	65882024	1	protein_coding	253827	MSRB3	0.0070268	-0.542321	4	13.34	0					No		2.714e-13	rs2336713;rs10784465	4
		ENSG00000250748	RP11-230G5.2	12	65860600	66036152	-1	lincRNA	105369187				1	13.34	0					No		1.896e-09	rs2336713;rs10784465	4
	supramarginal	ENSG00000044524	EPHA3	3	89156674	89531284	1	protein_coding	2042	EPHA3	0.015686	-0.110284	2	18.1	2	1.95498e-05	6.48346e-06	GTEx_v7_Artery_Tibial:GTEx_v7_Brain_Cerebellum		No		3.229e-09	rs35968370	1
		ENSG00000243620	RP11-649A16.1	3	146627472	147088443	-1	antisense					0	0	0					Yes	Neural_Progenitor_Cell	2.04e-09	rs73004638;rs9821074	2
		ENSG00000174963	ZIC4	3	147103833	147124647	-1	protein_coding	84107	ZIC4	0.0018169	-1.43407	5	15.92	2	3.94162e-05	0.0131169	GTEx_v7_Muscle_Skeletal		Yes	Neural_Progenitor_Cell	1.767e-09	rs3852000;rs9821074;rs73004638	2
		ENSG00000241202	ZIC4-AS1	3	147104754	147105240	1	antisense	100873950	ZIC4-AS1			3	15.92	0					Yes	Neural_Progenitor_Cell	1.767e-09	rs73004638;rs9821074;rs3852000	2
		ENSG00000152977	ZIC1	3	147111209	147228080	1	protein_coding	7545	ZIC1	0.825224	-1.66416	6	19.76	0					Yes	Neural_Progenitor_Cell	1.767e-09	rs73004638;rs9821074;rs3852000	2
		ENSG00000240804	NPM1P28	3	147308783	147309622	-1	pseudogene	646849	NPM1P28			0	0	0					Yes	Aorta:Neural_Progenitor_Cell	1.767e-09	rs73004638;rs3852000;rs9821074	2
		ENSG00000239661	RP11-78O22.1	3	147561910	147564444	-1	lincRNA					0	0	0					Yes	Neural_Progenitor_Cell	1.767e-09	rs3852000;rs9821074	2
		ENSG00000221431	AC092925.1	3	147629193	147629288	-1	miRNA					0	0	0					Yes	Aorta:Neural_Progenitor_Cell	1.767e-09	rs73004638;rs3852000;rs9821074	2
		ENSG00000239922	RP11-71N10.1	3	147657791	147724542	1	lincRNA					0	0	0					Yes	Aorta:Hippocampus:Neural_Progenitor_Cell	1.767e-09	rs73004638;rs3852000;rs9821074	2
		ENSG00000241131	RP11-639B1.1	3	147795946	147805816	1	lincRNA	100507461				0	0	0					Yes	Aorta:Neural_Progenitor_Cell	1.767e-09	rs73004638;rs3852000;rs9821074	2
		ENSG00000221457	AC092958.1	3	147798620	147798709	-1	miRNA					0	0	0					Yes	Aorta:Neural_Progenitor_Cell	1.767e-09	rs73004638;rs3852000;rs9821074	2
		ENSG00000241792	RP11-501O2.1	3	147810962	147845020	1	lincRNA					0	0	0					Yes	Aorta:Neural_Progenitor_Cell	1.767e-09	rs73004638;rs3852000;rs9821074	2
		ENSG00000244650	RP11-501O2.3	3	147878698	147944393	1	lincRNA					0	0	0					Yes	Neural_Progenitor_Cell	1.767e-09	rs73004638;rs3852000;rs9821074	2
		ENSG00000205412	HNRNPA1P20	3	147884131	147885085	-1	pseudogene	344741	HNRNPA1P20			0	0	0					Yes	Neural_Progenitor_Cell	1.767e-09	rs3852000;rs9821074	2
		ENSG00000243347	RP11-501O2.4	3	147913516	147997885	-1	lincRNA					0	0	0					Yes	Aorta:Neural_Progenitor_Cell	1.767e-09	rs73004638;rs3852000;rs9821074	2
		ENSG00000242440	RP11-501O2.5	3	147998678	148117743	1	lincRNA					0	0	0					Yes	Aorta:Neural_Progenitor_Cell	1.767e-09	rs73004638;rs3852000;rs9821074	2
		ENSG00000241993	RPL38P1	3	148413781	148413991	-1	pseudogene	116809	RPL38P1			0	0	0					Yes	Neural_Progenitor_Cell	1.767e-09	rs3852000;rs9821074	2
		ENSG00000144891	AGTR1	3	148415571	148460795	1	protein_coding	185	AGTR1	0.00727625	0.680424	0	0	0					Yes	Neural_Progenitor_Cell	1.767e-09	rs3852000;rs9821074	2
		ENSG00000153002	CPB1	3	148508889	148577974	1	protein_coding	1360	CPB1	2.26972e-14	0.0290356	0	0	0					Yes	Neural_Progenitor_Cell	1.767e-09	rs3852000;rs9821074	2
		ENSG00000240521	RP11-680B3.2	3	148568720	148677899	-1	antisense					0	0	0					Yes	Neural_Progenitor_Cell	1.767e-09	rs3852000;rs9821074	2
		ENSG00000131966	ACTR10	14	58666798	58701750	1	protein_coding	55860	ACTR10	0.00473624		0	0	1	1.10487e-05	1.16471e-05	GTEx_v7_Brain_Cerebellum		No		1.436e-15	rs2164950	4
		ENSG00000258682	CTD-2002H8.2	14	58731380	58736399	1	sense_overlapping					0	0	0					Yes	Aorta	3.145e-09	rs77652087;rs61984526	4
		ENSG00000180189	HMGB1P14	14	58751491	58752116	1	pseudogene	319130	HMGB1P14			0	0	0					Yes	Aorta	3.145e-09	rs77652087;rs61984526	4
		ENSG00000268466	AL132989.1	14	58754751	58755865	1	protein_coding					0	0	0					Yes	Aorta	3.145e-09	rs77652087;rs61984526	4
		ENSG00000252782	RNU6-341P	14	58759011	58759106	-1	snRNA	106481287	RNU6-341P			0	0	0					Yes	Aorta	3.145e-09	rs77652087;rs61984526	4
		ENSG00000258650	HSBP1P1	14	58930689	58930854	1	pseudogene	326296	HSBP1P1			0	0	0					Yes	Aorta:Neural_Progenitor_Cell	1.436e-15	rs17095660;rs78570253;rs2164950	4
		ENSG00000258900	HNRNPCP1	14	58987941	58988706	1	pseudogene	319133	HNRNPCP1			0	0	0					Yes	Aorta	4.042e-08	rs17095660;rs78570253	4
		ENSG00000239510	RPL9P5	14	59030864	59031334	1	pseudogene	100129179	RPL9P5			0	0	0					Yes	Aorta:Neural_Progenitor_Cell	1.436e-15	rs17095660;rs78570253;rs2164950;rs77652087;rs61984526	4
		ENSG00000165617	DACT1	14	59100685	59115039	1	protein_coding	51339	DACT1	0.816598		0	0	0					Yes	Aorta:Neural_Progenitor_Cell	1.436e-15	rs17095660;rs78570253;rs2164950	4
		ENSG00000221427	AL121819.1	14	59237870	59237964	-1	miRNA					0	0	0					Yes	Aorta	1.436e-15	rs17095660;rs78570253;rs2164950;rs77652087;rs61984526	4
		ENSG00000258685	CTD-2315A10.2	14	59602206	59603139	-1	pseudogene					1	12.98	0					Yes	Aorta	6.196e-17	rs2164950;rs77652087;rs61984526	4
		ENSG00000258996	CTD-2315A10.1	14	59648311	59648658	1	pseudogene					0	0	0					Yes	Aorta:Hippocampus:Neural_Progenitor_Cell	3.145e-09	rs77652087;rs61984526	4
		ENSG00000100592	DAAM1	14	59655364	59838123	1	protein_coding	23002	DAAM1	0.999991	1.58236	8	19.39	7	2.73357e-06	1.72943e-05	GTEx_v7_Pituitary		Yes	Aorta:Hippocampus:Neural_Progenitor_Cell	6.196e-17	rs77652087;rs61984526;rs2164950	4
		ENSG00000252869	AL159140.1	14	59866741	59866869	1	miRNA					0	0	0					Yes	Aorta	6.196e-17	rs2164950;rs77652087	4
		ENSG00000181619	GPR135	14	59895740	59932060	-1	protein_coding	64582	GPR135	0.00393204	-1.12548	0	0	0					Yes	Aorta	6.196e-17	rs17095660;rs78570253;rs2164950;rs77652087	4
		ENSG00000126790	L3HYPDH	14	59927081	59951148	-1	protein_coding	112849	L3HYPDH	1.52384e-07	0.127956	0	0	11	2.50821e-12	3.11741e-57	GTEx_v7_Adipose_Subcutaneous:GTEx_v7_Adipose_Visceral_Omentum:GTEx_v7_Whole_Blood:GTEx_v7_Artery_Aorta:GTEx_v7_Brain_Frontal_Cortex_BA9:GTEx_v7_Brain_Hippocampus:GTEx_v7_Colon_Transverse:GTEx_v7_Esophagus_Mucosa:GTEx_v7_Esophagus_Muscularis:GTEx_v7_Lung:GTEx_v7_Muscle_Skeletal:GTEx_v7_Nerve_Tibial:GTEx_v7_Cells_Transformed_fibroblasts:GTEx_v7_Skin_Not_Sun_Exposed_Suprapubic:GTEx_v7_Skin_Sun_Expos…		Yes	Aorta	3.593e-20	rs17095660;rs78570253;rs2164950;rs77652087;rs61984526	4
		ENSG00000258782	RP11-701B16.2	14	59945992	59992155	-1	processed_transcript					0	0	0					Yes	Aorta	1.436e-15	rs2164950	4
		ENSG00000050130	JKAMP	14	59951161	59972128	1	protein_coding	51528	JKAMP	0.0598977	0.727922	0	0	11	5.93743e-14	2.53137e-16	GTEx_v7_Adipose_Subcutaneous:GTEx_v7_Artery_Aorta:GTEx_v7_Artery_Coronary:GTEx_v7_Artery_Tibial:GTEx_v7_Colon_Transverse:GTEx_v7_Esophagus_Mucosa:GTEx_v7_Lung:GTEx_v7_Pancreas:GTEx_v7_Stomach		Yes	Aorta	3.593e-20	rs17095660;rs78570253;rs2164950;rs77652087;rs61984526	4
		ENSG00000151838	CCDC175	14	59971257	60043549	-1	protein_coding	729665	CCDC175		0.514366	0	0	0					Yes	Aorta	1.436e-15	rs2164950	4
	postcentral	ENSG00000243620	RP11-649A16.1	3	146627472	147088443	-1	antisense					0	0	0					Yes	Neural_Progenitor_Cell	1.972e-12	rs12634916	2
		ENSG00000174963	ZIC4	3	147103833	147124647	-1	protein_coding	84107	ZIC4	0.0018169	-1.43407	2	14.88	2	3.94162e-05	0.0131169	GTEx_v7_Muscle_Skeletal		Yes	Neural_Progenitor_Cell	4.835e-13	rs12636413;rs12634916	2
		ENSG00000241202	ZIC4-AS1	3	147104754	147105240	1	antisense	100873950	ZIC4-AS1			1	14.88	0					Yes	Neural_Progenitor_Cell	4.835e-13	rs12634916;rs12636413	2
		ENSG00000152977	ZIC1	3	147111209	147228080	1	protein_coding	7545	ZIC1	0.825224	-1.66416	2	14.88	0					Yes	Neural_Progenitor_Cell	4.835e-13	rs12634916;rs12636413	2
		ENSG00000240804	NPM1P28	3	147308783	147309622	-1	pseudogene	646849	NPM1P28			0	0	0					Yes	Aorta:Neural_Progenitor_Cell	4.835e-13	rs12634916;rs12636413	2
		ENSG00000239661	RP11-78O22.1	3	147561910	147564444	-1	lincRNA					0	0	0					Yes	Neural_Progenitor_Cell	4.835e-13	rs12636413	2
		ENSG00000221431	AC092925.1	3	147629193	147629288	-1	miRNA					0	0	0					Yes	Aorta:Neural_Progenitor_Cell	4.835e-13	rs12634916;rs12636413	2
		ENSG00000239922	RP11-71N10.1	3	147657791	147724542	1	lincRNA					0	0	0					Yes	Aorta:Hippocampus:Neural_Progenitor_Cell	4.835e-13	rs12634916;rs12636413	2
		ENSG00000241131	RP11-639B1.1	3	147795946	147805816	1	lincRNA	100507461				0	0	0					Yes	Aorta:Neural_Progenitor_Cell	4.835e-13	rs12634916;rs12636413	2
		ENSG00000221457	AC092958.1	3	147798620	147798709	-1	miRNA					0	0	0					Yes	Aorta:Neural_Progenitor_Cell	4.835e-13	rs12634916;rs12636413	2
		ENSG00000241792	RP11-501O2.1	3	147810962	147845020	1	lincRNA					0	0	0					Yes	Aorta:Neural_Progenitor_Cell	4.835e-13	rs12634916;rs12636413	2
		ENSG00000244650	RP11-501O2.3	3	147878698	147944393	1	lincRNA					0	0	0					Yes	Neural_Progenitor_Cell	4.835e-13	rs12634916;rs12636413	2
		ENSG00000205412	HNRNPA1P20	3	147884131	147885085	-1	pseudogene	344741	HNRNPA1P20			0	0	0					Yes	Neural_Progenitor_Cell	4.835e-13	rs12636413	2
		ENSG00000243347	RP11-501O2.4	3	147913516	147997885	-1	lincRNA					0	0	0					Yes	Aorta:Neural_Progenitor_Cell	4.835e-13	rs12634916;rs12636413	2
		ENSG00000242440	RP11-501O2.5	3	147998678	148117743	1	lincRNA					0	0	0					Yes	Aorta:Neural_Progenitor_Cell	4.835e-13	rs12634916;rs12636413	2
		ENSG00000241993	RPL38P1	3	148413781	148413991	-1	pseudogene	116809	RPL38P1			0	0	0					Yes	Neural_Progenitor_Cell	4.835e-13	rs12636413	2
		ENSG00000144891	AGTR1	3	148415571	148460795	1	protein_coding	185	AGTR1	0.00727625	0.680424	0	0	0					Yes	Neural_Progenitor_Cell	4.835e-13	rs12636413	2
		ENSG00000153002	CPB1	3	148508889	148577974	1	protein_coding	1360	CPB1	2.26972e-14	0.0290356	0	0	0					Yes	Neural_Progenitor_Cell	4.835e-13	rs12636413	2
		ENSG00000240521	RP11-680B3.2	3	148568720	148677899	-1	antisense					0	0	0					Yes	Neural_Progenitor_Cell	4.835e-13	rs12636413	2
		ENSG00000198556	ZNF789	7	99070464	99101273	1	protein_coding	285989	ZNF789	7.0616e-08	-0.309224	0	0	2	2.94652e-05	0.00314579	HIPP		No		1.394e-07	rs999885	3
		ENSG00000106261	ZKSCAN1	7	99613204	99639312	1	protein_coding	7586	ZKSCAN1	0.607275	-2.80903	0	0	2	2.10956e-05	9.57354e-15	GTEx_v7_Nerve_Tibial		No		1.394e-07	rs999885	3
		ENSG00000166529	ZSCAN21	7	99647390	99662661	1	protein_coding	7589	ZSCAN21	1.70974e-11	-0.45501	0	0	2	4.13975e-21	2.10332e-17	GTEx_v7_Adipose_Subcutaneous:GTEx_v7_Adipose_Visceral_Omentum:GTEx_v7_Adrenal_Gland:GTEx_v7_Whole_Blood:GTEx_v7_Artery_Tibial:GTEx_v7_Brain_Cerebellum:GTEx_v7_Brain_Cortex:GTEx_v7_Brain_Nucleus_accumbens_basal_ganglia:GTEx_v7_Esophagus_Gastroesophageal_Junction:GTEx_v7_Esophagus_Mucosa:GTEx_v7_Esophagus_Muscularis:GTEx_v7_Heart_Atrial_Appendage:GTEx_v7_Heart_Left_Ventricle:GTEx_v7_Lung:GTEx_v7_Mu…		No		1.394e-07	rs999885	3
		ENSG00000221838	AP4M1	7	99699172	99707968	1	protein_coding	9179	AP4M1	2.36166e-11	-0.192649	0	0	2	2.0077e-34	2.2175e-34	GTEx_v7_Adipose_Subcutaneous:GTEx_v7_Adipose_Visceral_Omentum:GTEx_v7_Adrenal_Gland:GTEx_v7_Cells_EBV-transformed_lymphocytes:GTEx_v7_Whole_Blood:GTEx_v7_Artery_Aorta:GTEx_v7_Artery_Coronary:GTEx_v7_Artery_Tibial:GTEx_v7_Brain_Cerebellum:GTEx_v7_Breast_Mammary_Tissue:GTEx_v7_Colon_Sigmoid:GTEx_v7_Colon_Transverse:GTEx_v7_Esophagus_Gastroesophageal_Junction:GTEx_v7_Esophagus_Mucosa:GTEx_v7_Esophag…		No		1.394e-07	rs999885	3
		ENSG00000106290	TAF6	7	99704693	99717464	-1	protein_coding	6878	TAF6	0.000674165	0.183086	0	0	2	3.00685e-15	2.60247e-14	GTEx_v7_Adipose_Subcutaneous:GTEx_v7_Adipose_Visceral_Omentum:GTEx_v7_Adrenal_Gland:GTEx_v7_Whole_Blood:GTEx_v7_Artery_Aorta:GTEx_v7_Esophagus_Mucosa:GTEx_v7_Muscle_Skeletal:GTEx_v7_Nerve_Tibial:GTEx_v7_Cells_Transformed_fibroblasts:GTEx_v7_Skin_Sun_Exposed_Lower_leg:GTEx_v7_Testis:GTEx_v7_Thyroid		No		1.394e-07	rs999885	3
		ENSG00000235077	AC073842.19	7	99728587	99738062	1	antisense					0	0	1	0.000111048	7.06109e-05	GTEx_v7_Esophagus_Mucosa		No		2.983e-06	rs999885	3
		ENSG00000188186	LAMTOR4	7	99746530	99753567	1	protein_coding	389541	LAMTOR4	0.025687	-0.130437	0	0	2	1.14712e-22	8.7359e-17	GTEx_v7_Artery_Coronary:GTEx_v7_Brain_Cerebellar_Hemisphere:GTEx_v7_Brain_Cerebellum:GTEx_v7_Brain_Cortex:GTEx_v7_Testis:GTEx_v7_Thyroid		No		1.394e-07	rs999885	3
		ENSG00000146826	C7orf43	7	99752043	99756338	-1	protein_coding	55262	C7orf43	0.300413	-0.279416	0	0	2	3.38098e-10	3.14808e-07	GTEx_v7_Whole_Blood		No		1.394e-07	rs999885	3
		ENSG00000197093	GAL3ST4	7	99756867	99766373	-1	protein_coding	79690	GAL3ST4	3.81535e-10	-1.04586	0	0	2	2.26142e-20	1.15153e-18	GTEx_v7_Esophagus_Mucosa:GTEx_v7_Skin_Not_Sun_Exposed_Suprapubic:GTEx_v7_Skin_Sun_Exposed_Lower_leg		No		1.394e-07	rs999885	3
		ENSG00000213420	GPC2	7	99767229	99774995	-1	protein_coding	221914	GPC2	0.307395	-0.493777	0	0	2	1.34062e-08	1.9601e-07	GTEx_v7_Esophagus_Mucosa:GTEx_v7_Skin_Not_Sun_Exposed_Suprapubic:GTEx_v7_Skin_Sun_Exposed_Lower_leg		No		1.394e-07	rs999885	3
		ENSG00000066923	STAG3	7	99775186	99819111	1	protein_coding	10734	STAG3	1.10349e-06	-0.496377	0	0	2	7.35826e-07	6.616e-16	GTEx_v7_Brain_Cerebellum		No		1.394e-07	rs999885	3
		ENSG00000239521	GATS	7	99798276	99869837	-1	pseudogene	352954				0	0	2	4.02095e-05	0.00557115	MEDU:TCTX		No		1.394e-07	rs999885	3
		ENSG00000160844	GATS	7	99798283	99869855	-1	protein_coding	352954	GATS	0.000965025		0	0	2	4.02095e-05	0.00557115	MEDU:TCTX		No		1.394e-07	rs999885	3
		ENSG00000213413	PVRIG	7	99815864	99819113	1	protein_coding	79037	PVRIG	0.00100189	0.0835251	0	0	2	1.48741e-07	7.08584e-17	GTEx_v7_Brain_Cerebellum:GTEx_v7_Muscle_Skeletal:GTEx_v7_Testis		No		1.394e-07	rs999885	3
		ENSG00000242294	STAG3L5P	7	99933702	99949523	1	pseudogene	101735302	STAG3L5P			0	0	2	2.70518e-07	2.88093e-92	GTEx_v7_Artery_Tibial:GTEx_v7_Muscle_Skeletal:GTEx_v7_Nerve_Tibial:GTEx_v7_Thyroid		No		1.394e-07	rs999885	3
		ENSG00000121716	PILRB	7	99933737	99965356	1	protein_coding	29990	PILRB	3.3664e-06	1.99631	0	0	2	2.62252e-08	2.58128e-98	GTEx_v7_Artery_Tibial:GTEx_v7_Muscle_Skeletal:GTEx_v7_Nerve_Tibial:GTEx_v7_Skin_Sun_Exposed_Lower_leg:GTEx_v7_Thyroid		No		1.394e-07	rs999885	3
		ENSG00000085514	PILRA	7	99965153	99997719	1	protein_coding	29992	PILRA	2.14142e-08	-0.470534	0	0	2	6.81041e-07	1.82834e-100	GTEx_v7_Muscle_Skeletal:GTEx_v7_Thyroid		No		1.394e-07	rs999885	3
		ENSG00000078487	ZCWPW1	7	99998449	100026615	-1	protein_coding	55063	ZCWPW1	1.15225e-12	0.231575	0	0	1	2.66428e-05	1.96293e-20	GTEx_v7_Nerve_Tibial		No		1.394e-07	rs999885	3
		ENSG00000259345	RP11-624L4.1	15	39157523	39719396	-1	antisense					1	16.01	0					No		5.883e-09	rs10851389	5
		ENSG00000137801	THBS1	15	39873280	39891667	1	protein_coding	7057	THBS1	0.999073	0.270686	0	0	1	1.18958e-05	8.27475e-05	GTEx_v7_Cells_Transformed_fibroblasts		No		5.883e-09	rs10851389	5
		ENSG00000267081	CTC-400I9.2	19	31341882	31363414	1	lincRNA					0	0	0					Yes	Aorta	2.182e-08	rs11669334	6
		ENSG00000261316	CTC-400I9.1	19	31398106	31400062	1	lincRNA	107985280				0	0	0					Yes	Aorta:Neural_Progenitor_Cell	2.182e-08	rs11669334	6
		ENSG00000267378	CTC-400I9.3	19	31437488	31448098	1	lincRNA					0	0	0					Yes	Aorta	2.182e-08	rs11669334	6
		ENSG00000268953	AC020952.1	19	31640362	31640757	1	protein_coding					0	0	0					Yes	Aorta	2.182e-08	rs11669334	6
		ENSG00000267777	CTC-439O9.3	19	31658422	31698569	1	lincRNA	107985312				0	0	0					Yes	Aorta	2.182e-08	rs11669334	6
		ENSG00000267465	AC011525.4	19	32079102	32084687	1	lincRNA					0	0	0					Yes	Neural_Progenitor_Cell	2.182e-08	rs11669334	6
		ENSG00000252780	RNA5SP471	19	32146262	32146367	-1	rRNA	100873714	RNA5SP471			0	0	0					Yes	Aorta	2.182e-08	rs11669334	6
		ENSG00000267012	CTC-360P9.1	19	32377610	32399190	-1	lincRNA					0	0	0					Yes	Neural_Progenitor_Cell	2.182e-08	rs11669334	6
		ENSG00000267094	CTC-360P9.5	19	32413790	32436304	-1	lincRNA					0	0	0					Yes	Neural_Progenitor_Cell	2.182e-08	rs11669334	6
		ENSG00000221504	AC011456.1	19	32417479	32417594	1	miRNA					0	0	0					Yes	Neural_Progenitor_Cell	2.182e-08	rs11669334	6
		ENSG00000267489	CTC-360P9.4	19	32458005	32516697	-1	lincRNA					0	0	0					Yes	Aorta	2.182e-08	rs11669334	6
		ENSG00000267779	CTC-360P9.3	19	32516768	32547771	1	lincRNA	100996665				0	0	0					Yes	Aorta	2.182e-08	rs11669334	6
		ENSG00000267204	AC011518.1	19	32592994	32596822	-1	lincRNA	101927411				0	0	0					Yes	Aorta:Neural_Progenitor_Cell	2.182e-08	rs11669334	6
		ENSG00000267133	AC011518.2	19	32594489	32597443	1	lincRNA					0	0	0					Yes	Aorta:Neural_Progenitor_Cell	2.182e-08	rs11669334	6
		ENSG00000200738	RNA5SP472	19	32734871	32734989	-1	rRNA	100873715	RNA5SP472			0	0	0					Yes	Neural_Progenitor_Cell	2.182e-08	rs11669334	6
	precuneus	ENSG00000145730	PAM	5	102089685	102366809	1	protein_coding	5066	PAM	0.0304444	-0.280887	4	18.63	5	2.17621e-28	7.72478e-35	GTEx_v7_Whole_Blood:GTEx_v7_Brain_Cerebellar_Hemisphere:GTEx_v7_Nerve_Tibial:GTEx_v7_Skin_Sun_Exposed_Lower_leg:GTEx_v7_Thyroid:CRBL		No		9.884e-07	rs2431532	5
		ENSG00000175749	EIF3KP1	5	102368080	102368735	1	pseudogene	134505	EIF3KP1			0	0	5	9.52298e-11	6.39721e-31	GTEx_v7_Adipose_Subcutaneous:GTEx_v7_Adrenal_Gland:GTEx_v7_Artery_Aorta:GTEx_v7_Artery_Tibial:GTEx_v7_Brain_Caudate_basal_ganglia:GTEx_v7_Brain_Cerebellar_Hemisphere:GTEx_v7_Brain_Cerebellum:GTEx_v7_Colon_Sigmoid:GTEx_v7_Esophagus_Gastroesophageal_Junction:GTEx_v7_Esophagus_Muscularis:GTEx_v7_Heart_Atrial_Appendage:GTEx_v7_Heart_Left_Ventricle:GTEx_v7_Lung:GTEx_v7_Muscle_Skeletal:GTEx_v7_Skin_Sun…		Yes	Aorta	9.884e-07	rs2431532	5
		ENSG00000145723	GIN1	5	102421704	102455855	-1	protein_coding	54826	GIN1	0.00667768	0.344487	0	0	0					Yes	Aorta:Neural_Progenitor_Cell	7.798e-06	rs2431532	5
		ENSG00000145725	PPIP5K2	5	102455853	102548500	1	protein_coding	23262	PPIP5K2	4.05312e-10	-0.150605	0	0	5	5.71887e-07	8.39952e-38	GTEx_v7_Adipose_Subcutaneous:GTEx_v7_Cells_EBV-transformed_lymphocytes:GTEx_v7_Whole_Blood:GTEx_v7_Artery_Tibial:GTEx_v7_Nerve_Tibial		Yes	Aorta:Neural_Progenitor_Cell	9.884e-07	rs2431532	5
		ENSG00000215878	MARCKSL1P2	6	138723722	138724697	-1	pseudogene	100913182	MARCKSL1P2			0	0	0					Yes	Neural_Progenitor_Cell	1.266e-07	rs9402980	6
		ENSG00000051620	HEBP2	6	138724668	138743334	1	protein_coding	23593	HEBP2	0.000947406	0.265518	0	0	0					Yes	Neural_Progenitor_Cell	1.266e-07	rs9402980	6
		ENSG00000135540	NHSL1	6	138743180	139013708	-1	protein_coding	57224	NHSL1		0.0944373	1	12.69	1	1.09486e-22	1.51211e-17	GTEx_v7_Artery_Aorta:GTEx_v7_Artery_Tibial:GTEx_v7_Colon_Sigmoid:GTEx_v7_Esophagus_Gastroesophageal_Junction:GTEx_v7_Esophagus_Muscularis:GTEx_v7_Muscle_Skeletal:GTEx_v7_Nerve_Tibial:GTEx_v7_Pancreas:GTEx_v7_Cells_Transformed_fibroblasts:GTEx_v7_Stomach		No		1.266e-07	rs9402980	6
		ENSG00000266555	MIR3145	6	138756350	138756431	-1	miRNA	100423001	MIR3145			0	0	0					Yes	Neural_Progenitor_Cell	1.266e-07	rs9402980	6
		ENSG00000174099	MSRB3	12	65672423	65882024	1	protein_coding	253827	MSRB3	0.0070268	-0.542321	4	13.34	0					No		2.337e-09	rs10878271	7
		ENSG00000250748	RP11-230G5.2	12	65860600	66036152	-1	lincRNA	105369187				1	13.34	0					No		3.272e-07	rs10878271	7
		ENSG00000131966	ACTR10	14	58666798	58701750	1	protein_coding	55860	ACTR10	0.00473624		0	0	1	1.10487e-05	1.16471e-05	GTEx_v7_Brain_Cerebellum		No		4.935e-14	rs74826997	8
		ENSG00000258682	CTD-2002H8.2	14	58731380	58736399	1	sense_overlapping					0	0	0					Yes	Aorta	2.237e-10	rs74874233;rs61984497;rs61984524	8
		ENSG00000180189	HMGB1P14	14	58751491	58752116	1	pseudogene	319130	HMGB1P14			0	0	0					Yes	Aorta	2.237e-10	rs74874233;rs61984497;rs61984524	8
		ENSG00000268466	AL132989.1	14	58754751	58755865	1	protein_coding					0	0	0					Yes	Aorta	2.237e-10	rs74874233;rs61984497;rs61984524	8
		ENSG00000252782	RNU6-341P	14	58759011	58759106	-1	snRNA	106481287	RNU6-341P			0	0	0					Yes	Aorta	2.237e-10	rs74874233;rs61984497;rs61984524	8
		ENSG00000258650	HSBP1P1	14	58930689	58930854	1	pseudogene	326296	HSBP1P1			0	0	0					Yes	Aorta:Neural_Progenitor_Cell	4.935e-14	rs74826997	8
		ENSG00000239510	RPL9P5	14	59030864	59031334	1	pseudogene	100129179	RPL9P5			0	0	0					Yes	Aorta	4.935e-14	rs74826997;rs74874233;rs61984497;rs61984524	8
		ENSG00000165617	DACT1	14	59100685	59115039	1	protein_coding	51339	DACT1	0.816598		0	0	0					Yes	Aorta:Neural_Progenitor_Cell	4.935e-14	rs74826997	8
		ENSG00000221427	AL121819.1	14	59237870	59237964	-1	miRNA					0	0	0					Yes	Aorta	4.935e-14	rs74826997;rs74874233;rs61984497;rs61984524	8
		ENSG00000258685	CTD-2315A10.2	14	59602206	59603139	-1	pseudogene					1	12.98	0					Yes	Aorta	6.964e-19	rs74826997;rs74874233;rs61984497;rs61984524	8
		ENSG00000258996	CTD-2315A10.1	14	59648311	59648658	1	pseudogene					0	0	0					Yes	Aorta:Hippocampus:Neural_Progenitor_Cell	2.237e-10	rs74874233;rs61984497;rs61984524	8
		ENSG00000100592	DAAM1	14	59655364	59838123	1	protein_coding	23002	DAAM1	0.999991	1.58236	8	19.39	7	2.73357e-06	1.72943e-05	GTEx_v7_Pituitary		Yes	Aorta:Hippocampus:Neural_Progenitor_Cell	6.964e-19	rs74874233;rs61984497;rs61984524;rs74826997	8
		ENSG00000252869	AL159140.1	14	59866741	59866869	1	miRNA					0	0	0					Yes	Aorta	6.964e-19	rs74826997;rs74874233	8
		ENSG00000181619	GPR135	14	59895740	59932060	-1	protein_coding	64582	GPR135	0.00393204	-1.12548	0	0	0					Yes	Aorta	6.964e-19	rs74826997;rs74874233	8
		ENSG00000126790	L3HYPDH	14	59927081	59951148	-1	protein_coding	112849	L3HYPDH	1.52384e-07	0.127956	0	0	11	2.50821e-12	3.11741e-57	GTEx_v7_Adipose_Subcutaneous:GTEx_v7_Adipose_Visceral_Omentum:GTEx_v7_Whole_Blood:GTEx_v7_Artery_Aorta:GTEx_v7_Brain_Frontal_Cortex_BA9:GTEx_v7_Brain_Hippocampus:GTEx_v7_Colon_Transverse:GTEx_v7_Esophagus_Mucosa:GTEx_v7_Esophagus_Muscularis:GTEx_v7_Lung:GTEx_v7_Muscle_Skeletal:GTEx_v7_Nerve_Tibial:GTEx_v7_Cells_Transformed_fibroblasts:GTEx_v7_Skin_Not_Sun_Exposed_Suprapubic:GTEx_v7_Skin_Sun_Expos…		Yes	Aorta	1.039e-19	rs74826997;rs74874233;rs61984497;rs61984524	8
		ENSG00000258782	RP11-701B16.2	14	59945992	59992155	-1	processed_transcript					0	0	0					Yes	Aorta	4.935e-14	rs74826997	8
		ENSG00000050130	JKAMP	14	59951161	59972128	1	protein_coding	51528	JKAMP	0.0598977	0.727922	0	0	11	5.93743e-14	2.53137e-16	GTEx_v7_Adipose_Subcutaneous:GTEx_v7_Artery_Aorta:GTEx_v7_Artery_Coronary:GTEx_v7_Artery_Tibial:GTEx_v7_Colon_Transverse:GTEx_v7_Esophagus_Mucosa:GTEx_v7_Lung:GTEx_v7_Pancreas:GTEx_v7_Stomach		Yes	Aorta	1.039e-19	rs74826997;rs74874233;rs61984497;rs61984524	8
		ENSG00000151838	CCDC175	14	59971257	60043549	-1	protein_coding	729665	CCDC175		0.514366	0	0	0					Yes	Aorta	4.935e-14	rs74826997	8
occipital	lateral occipital	ENSG00000228221	LINC00578	3	177159709	177470093	1	lincRNA	100505566	LINC00578			1	12.81	0					No		9.113e-09	rs4857716	2
		ENSG00000035499	DEPDC1B	5	59892739	59996017	-1	protein_coding	55789	DEPDC1B	2.28514e-05	-0.136419	0	0	3	4.25946e-05	3.34187e-05	GTEx_v7_Brain_Cerebellum		No		4.859e-07	rs72759215	3
		ENSG00000164181	ELOVL7	5	60047618	60140216	-1	protein_coding	79993	ELOVL7	0.00156092	-0.509657	2	14.93	3	1.2829e-05	1.84562e-05	GTEx_v7_Stomach		No		4.859e-07	rs72759215	3
		ENSG00000049167	ERCC8	5	60169658	60240900	-1	protein_coding	1161	ERCC8	8.57283e-09	1.00092	1	16.17	4	1.12287e-11	4.08464e-15	GTEx_v7_Cells_EBV-transformed_lymphocytes:GTEx_v7_Artery_Aorta:GTEx_v7_Artery_Tibial:GTEx_v7_Esophagus_Mucosa:GTEx_v7_Lung:GTEx_v7_Muscle_Skeletal:GTEx_v7_Cells_Transformed_fibroblasts:GTEx_v7_Skin_Sun_Exposed_Lower_leg:OCTX:TCTX		No		3.575e-08	rs72759215	3
		ENSG00000215032	GNL3LP1	5	60187762	60189404	-1	pseudogene	80060	GNL3LP1			1	16.17	4	2.7838e-05	0.00117054	OCTX:TCTX		No		3.575e-08	rs72759215	3
		ENSG00000164182	NDUFAF2	5	60240956	60448853	1	protein_coding	91942	NDUFAF2	3.85651e-07	0.323767	1	17.77	3	3.54717e-06	0.0106439	GTEx_v7_Brain_Nucleus_accumbens_basal_ganglia		No		3.575e-08	rs72759215	3
		ENSG00000131966	ACTR10	14	58666798	58701750	1	protein_coding	55860	ACTR10	0.00473624		0	0	1	1.10487e-05	1.16471e-05	GTEx_v7_Brain_Cerebellum		No		1.427e-13	rs2164950	4
		ENSG00000258650	HSBP1P1	14	58930689	58930854	1	pseudogene	326296	HSBP1P1			0	0	0					Yes	Aorta:Neural_Progenitor_Cell	1.427e-13	rs2164950	4
		ENSG00000239510	RPL9P5	14	59030864	59031334	1	pseudogene	100129179	RPL9P5			0	0	0					Yes	Aorta	1.427e-13	rs2164950	4
		ENSG00000165617	DACT1	14	59100685	59115039	1	protein_coding	51339	DACT1	0.816598		0	0	0					Yes	Aorta:Neural_Progenitor_Cell	1.427e-13	rs2164950	4
		ENSG00000221427	AL121819.1	14	59237870	59237964	-1	miRNA					0	0	0					Yes	Aorta	1.427e-13	rs2164950	4
		ENSG00000258685	CTD-2315A10.2	14	59602206	59603139	-1	pseudogene					1	12.98	0					Yes	Aorta	1.427e-13	rs2164950	4
		ENSG00000100592	DAAM1	14	59655364	59838123	1	protein_coding	23002	DAAM1	0.999991	1.58236	1	19.39	0					No		1.925e-13	rs2164950	4
		ENSG00000252869	AL159140.1	14	59866741	59866869	1	miRNA					0	0	0					Yes	Aorta	1.427e-13	rs2164950	4
		ENSG00000181619	GPR135	14	59895740	59932060	-1	protein_coding	64582	GPR135	0.00393204	-1.12548	0	0	0					Yes	Aorta	1.427e-13	rs2164950	4
		ENSG00000126790	L3HYPDH	14	59927081	59951148	-1	protein_coding	112849	L3HYPDH	1.52384e-07	0.127956	0	0	3	1.06289e-09	3.11741e-57	GTEx_v7_Adipose_Subcutaneous:GTEx_v7_Brain_Hippocampus:GTEx_v7_Esophagus_Mucosa:GTEx_v7_Muscle_Skeletal:GTEx_v7_Cells_Transformed_fibroblasts:GTEx_v7_Skin_Not_Sun_Exposed_Suprapubic:GTEx_v7_Skin_Sun_Exposed_Lower_leg:GTEx_v7_Thyroid		Yes	Aorta	6.893e-16	rs2164950	4
		ENSG00000258782	RP11-701B16.2	14	59945992	59992155	-1	processed_transcript					0	0	0					Yes	Aorta	1.427e-13	rs2164950	4
		ENSG00000050130	JKAMP	14	59951161	59972128	1	protein_coding	51528	JKAMP	0.0598977	0.727922	0	0	3	4.14364e-08	2.53137e-16	GTEx_v7_Artery_Aorta:GTEx_v7_Artery_Tibial:GTEx_v7_Colon_Transverse:GTEx_v7_Esophagus_Mucosa:GTEx_v7_Lung		Yes	Aorta	6.893e-16	rs2164950	4
		ENSG00000151838	CCDC175	14	59971257	60043549	-1	protein_coding	729665	CCDC175		0.514366	0	0	0					Yes	Aorta	1.427e-13	rs2164950	4
		ENSG00000130119	GNL3L	23	54556644	54587504	1	protein_coding	54552	GNL3L	0.991954		0	0	4	2.7838e-05	0.00117054	OCTX:TCTX		No		3.575e-08	rs72759215	3
	lingual	ENSG00000066382	MPPED2	11	30406040	30608419	-1	protein_coding	744	MPPED2	0.970565	0.0216018	0	0	1	1.94101e-11	1.47212e-13	GTEx_v7_Muscle_Skeletal:GTEx_v7_Testis		No		1.158e-07	rs686901	4
		ENSG00000131966	ACTR10	14	58666798	58701750	1	protein_coding	55860	ACTR10	0.00473624		0	0	1	1.10487e-05	1.16471e-05	GTEx_v7_Brain_Cerebellum		No		1.431e-13	rs73313052	5
		ENSG00000258682	CTD-2002H8.2	14	58731380	58736399	1	sense_overlapping					0	0	0					Yes	Aorta	2.504e-07	rs77652087	5
		ENSG00000180189	HMGB1P14	14	58751491	58752116	1	pseudogene	319130	HMGB1P14			0	0	0					Yes	Aorta	2.504e-07	rs77652087	5
		ENSG00000268466	AL132989.1	14	58754751	58755865	1	protein_coding					0	0	0					Yes	Aorta	2.504e-07	rs77652087	5
		ENSG00000252782	RNU6-341P	14	58759011	58759106	-1	snRNA	106481287	RNU6-341P			0	0	0					Yes	Aorta	2.504e-07	rs77652087	5
		ENSG00000258650	HSBP1P1	14	58930689	58930854	1	pseudogene	326296	HSBP1P1			0	0	0					Yes	Aorta:Neural_Progenitor_Cell	1.431e-13	rs73313052	5
		ENSG00000239510	RPL9P5	14	59030864	59031334	1	pseudogene	100129179	RPL9P5			0	0	0					Yes	Aorta	1.431e-13	rs73313052;rs77652087	5
		ENSG00000165617	DACT1	14	59100685	59115039	1	protein_coding	51339	DACT1	0.816598		0	0	0					Yes	Aorta:Neural_Progenitor_Cell	1.431e-13	rs73313052	5
		ENSG00000221427	AL121819.1	14	59237870	59237964	-1	miRNA					0	0	0					Yes	Aorta	1.431e-13	rs73313052;rs77652087	5
		ENSG00000258685	CTD-2315A10.2	14	59602206	59603139	-1	pseudogene					1	12.98	0					Yes	Aorta	1.083e-16	rs73313052;rs77652087	5
		ENSG00000258996	CTD-2315A10.1	14	59648311	59648658	1	pseudogene					0	0	0					Yes	Aorta:Hippocampus:Neural_Progenitor_Cell	2.504e-07	rs77652087	5
		ENSG00000100592	DAAM1	14	59655364	59838123	1	protein_coding	23002	DAAM1	0.999991	1.58236	5	19.39	4	6.64664e-06	1.72943e-05	GTEx_v7_Pituitary		Yes	Aorta:Hippocampus:Neural_Progenitor_Cell	1.083e-16	rs77652087;rs73313052	5
		ENSG00000252869	AL159140.1	14	59866741	59866869	1	miRNA					0	0	0					Yes	Aorta	1.083e-16	rs73313052;rs77652087	5
		ENSG00000181619	GPR135	14	59895740	59932060	-1	protein_coding	64582	GPR135	0.00393204	-1.12548	0	0	0					Yes	Aorta	1.083e-16	rs73313052;rs77652087	5
		ENSG00000126790	L3HYPDH	14	59927081	59951148	-1	protein_coding	112849	L3HYPDH	1.52384e-07	0.127956	0	0	8	1.06289e-09	3.11741e-57	GTEx_v7_Adipose_Subcutaneous:GTEx_v7_Adipose_Visceral_Omentum:GTEx_v7_Whole_Blood:GTEx_v7_Brain_Hippocampus:GTEx_v7_Esophagus_Mucosa:GTEx_v7_Esophagus_Muscularis:GTEx_v7_Lung:GTEx_v7_Muscle_Skeletal:GTEx_v7_Nerve_Tibial:GTEx_v7_Cells_Transformed_fibroblasts:GTEx_v7_Skin_Not_Sun_Exposed_Suprapubic:GTEx_v7_Skin_Sun_Exposed_Lower_leg:GTEx_v7_Stomach:GTEx_v7_Thyroid		Yes	Aorta	1.196e-19	rs73313052;rs77652087	5
		ENSG00000258782	RP11-701B16.2	14	59945992	59992155	-1	processed_transcript					0	0	0					Yes	Aorta	1.431e-13	rs73313052	5
		ENSG00000050130	JKAMP	14	59951161	59972128	1	protein_coding	51528	JKAMP	0.0598977	0.727922	0	0	8	8.02828e-11	2.53137e-16	GTEx_v7_Artery_Aorta:GTEx_v7_Artery_Tibial:GTEx_v7_Colon_Transverse:GTEx_v7_Esophagus_Mucosa:GTEx_v7_Lung:GTEx_v7_Stomach		Yes	Aorta	1.196e-19	rs73313052;rs77652087	5
		ENSG00000151838	CCDC175	14	59971257	60043549	-1	protein_coding	729665	CCDC175		0.514366	0	0	0					Yes	Aorta	1.431e-13	rs73313052	5
	cuneus	ENSG00000050165	DKK3	11	11984653	12031316	-1	protein_coding	27122	DKK3	1.88889e-05	-0.662985	0	0	1	6.08034e-10	1.51205e-35	GTEx_v7_Artery_Tibial:GTEx_v7_Colon_Transverse		No		5.956e-12	rs11022131	1
		ENSG00000254486	RP13-631K18.2	11	12052422	12083332	1	lincRNA	105376554				1	20.3	0					No		5.956e-12	rs11022131	1
		ENSG00000133816	MICAL2	11	12115543	12285334	1	protein_coding	9645	MICAL2	0.132224		0	0	1	3.57432e-16	3.53055e-11	GTEx_v7_Brain_Cerebellar_Hemisphere:GTEx_v7_Brain_Cerebellum:GTEx_v7_Liver		No		5.956e-12	rs11022131	1
		ENSG00000254680	RP11-265D17.2	11	12282973	12284720	-1	antisense					0	0	1	3.61238e-13	1.39996e-08	GTEx_v7_Brain_Cerebellar_Hemisphere:GTEx_v7_Brain_Cerebellum:GTEx_v7_Liver		Yes	Aorta:Neural_Progenitor_Cell	5.956e-12	rs11022131	1
		ENSG00000133808	MICALCL	11	12297627	12380691	1	protein_coding	84953	MICALCL	5.41818e-16	0.979153	0	0	0					Yes	Aorta:Neural_Progenitor_Cell	5.956e-12	rs11022131	1
		ENSG00000131966	ACTR10	14	58666798	58701750	1	protein_coding	55860	ACTR10	0.00473624		0	0	1	1.10487e-05	1.16471e-05	GTEx_v7_Brain_Cerebellum		No		9.533e-35	rs73313052	3
		ENSG00000258682	CTD-2002H8.2	14	58731380	58736399	1	sense_overlapping					0	0	0					Yes	Aorta	3.156e-21	rs77652087;rs61984497;rs61984535	3
		ENSG00000180189	HMGB1P14	14	58751491	58752116	1	pseudogene	319130	HMGB1P14			0	0	0					Yes	Aorta	3.156e-21	rs77652087;rs61984497;rs61984535	3
		ENSG00000268466	AL132989.1	14	58754751	58755865	1	protein_coding					0	0	0					Yes	Aorta	3.156e-21	rs77652087;rs61984497;rs61984535	3
		ENSG00000252782	RNU6-341P	14	58759011	58759106	-1	snRNA	106481287	RNU6-341P			0	0	0					Yes	Aorta	3.156e-21	rs77652087;rs61984497;rs61984535	3
		ENSG00000258650	HSBP1P1	14	58930689	58930854	1	pseudogene	326296	HSBP1P1			0	0	0					Yes	Aorta:Neural_Progenitor_Cell	9.533e-35	rs61976332;rs78570253;rs73313052	3
		ENSG00000258900	HNRNPCP1	14	58987941	58988706	1	pseudogene	319133	HNRNPCP1			0	0	0					Yes	Aorta	1.808e-15	rs61976332;rs78570253	3
		ENSG00000239510	RPL9P5	14	59030864	59031334	1	pseudogene	100129179	RPL9P5			0	0	0					Yes	Aorta:Neural_Progenitor_Cell	9.533e-35	rs61976332;rs78570253;rs73313052;rs77652087;rs61984497;rs61984535	3
		ENSG00000165617	DACT1	14	59100685	59115039	1	protein_coding	51339	DACT1	0.816598		0	0	0					Yes	Aorta:Neural_Progenitor_Cell	9.533e-35	rs61976332;rs78570253;rs73313052	3
		ENSG00000221427	AL121819.1	14	59237870	59237964	-1	miRNA					0	0	0					Yes	Aorta	9.533e-35	rs61976332;rs78570253;rs73313052;rs77652087;rs61984497;rs61984535	3
		ENSG00000258685	CTD-2315A10.2	14	59602206	59603139	-1	pseudogene					1	12.98	0					Yes	Aorta:Neural_Progenitor_Cell	7.192e-35	rs73313052;rs34684201;rs77652087;rs61984497;rs10083442;rs61984535	3
		ENSG00000258996	CTD-2315A10.1	14	59648311	59648658	1	pseudogene					1	20.7	0					Yes	Aorta:Hippocampus:Neural_Progenitor_Cell	3.156e-21	rs34684201;rs77652087;rs61984497;rs10083442;rs61984535;rs77789667	3
		ENSG00000100592	DAAM1	14	59655364	59838123	1	protein_coding	23002	DAAM1	0.999991	1.58236	11	20.7	8	2.2132e-08	1.72943e-05	GTEx_v7_Esophagus_Mucosa:GTEx_v7_Lung:GTEx_v7_Pituitary		Yes	Aorta:Hippocampus:Neural_Progenitor_Cell	7.192e-35	rs34684201;rs77652087;rs61984497;rs10083442;rs61984535;rs77789667;rs73313052	3
		ENSG00000252869	AL159140.1	14	59866741	59866869	1	miRNA					0	0	0					Yes	Aorta	7.192e-35	rs73313052;rs34684201;rs77652087	3
		ENSG00000181619	GPR135	14	59895740	59932060	-1	protein_coding	64582	GPR135	0.00393204	-1.12548	1	13.33	3	1.31676e-05	5.17418e-08	GTEx_v7_Esophagus_Mucosa:GTEx_v7_Thyroid		Yes	Aorta	7.192e-35	rs61976332;rs78570253;rs73313052;rs34684201;rs77652087;rs77789667;rs10083442	3
		ENSG00000126790	L3HYPDH	14	59927081	59951148	-1	protein_coding	112849	L3HYPDH	1.52384e-07	0.127956	2	15.17	17	1.804e-22	3.11741e-57	GTEx_v7_Adipose_Subcutaneous:GTEx_v7_Adipose_Visceral_Omentum:GTEx_v7_Adrenal_Gland:GTEx_v7_Cells_EBV-transformed_lymphocytes:GTEx_v7_Whole_Blood:GTEx_v7_Artery_Aorta:GTEx_v7_Artery_Coronary:GTEx_v7_Artery_Tibial:GTEx_v7_Brain_Caudate_basal_ganglia:GTEx_v7_Brain_Cerebellar_Hemisphere:GTEx_v7_Brain_Cerebellum:GTEx_v7_Brain_Cortex:GTEx_v7_Brain_Frontal_Cortex_BA9:GTEx_v7_Brain_Hippocampus:GTEx_v7_B…		Yes	Aorta	9.935e-43	rs61976332;rs78570253;rs73313052;rs34684201;rs77652087;rs61984497;rs10083442;rs61984535;rs77789667	3
		ENSG00000258782	RP11-701B16.2	14	59945992	59992155	-1	processed_transcript					2	15.17	0					Yes	Aorta	9.533e-35	rs73313052;rs77789667	3
		ENSG00000050130	JKAMP	14	59951161	59972128	1	protein_coding	51528	JKAMP	0.0598977	0.727922	2	15.17	17	2.8894e-21	2.53137e-16	GTEx_v7_Adipose_Subcutaneous:GTEx_v7_Adipose_Visceral_Omentum:GTEx_v7_Artery_Aorta:GTEx_v7_Artery_Coronary:GTEx_v7_Artery_Tibial:GTEx_v7_Breast_Mammary_Tissue:GTEx_v7_Colon_Sigmoid:GTEx_v7_Colon_Transverse:GTEx_v7_Esophagus_Gastroesophageal_Junction:GTEx_v7_Esophagus_Mucosa:GTEx_v7_Esophagus_Muscularis:GTEx_v7_Lung:GTEx_v7_Nerve_Tibial:GTEx_v7_Pancreas:GTEx_v7_Cells_Transformed_fibroblasts:GTEx_v…		Yes	Aorta	9.935e-43	rs61976332;rs78570253;rs73313052;rs34684201;rs77652087;rs61984497;rs10083442;rs61984535;rs77789667	3
		ENSG00000151838	CCDC175	14	59971257	60043549	-1	protein_coding	729665	CCDC175		0.514366	1	22.4	5	1.89897e-05	1.28532e-06	GTEx_v7_Nerve_Tibial:GTEx_v7_Thyroid		Yes	Aorta	9.533e-35	rs73313052;rs77789667	3
	pericalcarine	ENSG00000221346	AL356458.1	1	47968176	47968311	1	miRNA					1	13.87	0					No		6.18e-10	rs6658111	1
		ENSG00000227947	RP11-543D5.1	1	48154135	48169055	1	lincRNA					0	0	0					Yes	Neural_Progenitor_Cell	6.18e-10	rs6658111	1
		ENSG00000134245	WNT2B	1	113009163	113072787	1	protein_coding	7482	WNT2B	0.285537	1.06673	2	13.28	9	5.36913e-13	9.24382e-14	GTEx_v7_Adipose_Subcutaneous:GTEx_v7_Brain_Cerebellar_Hemisphere:GTEx_v7_Brain_Cerebellum:GTEx_v7_Lung		No		2.846e-12	rs3795820;rs12046466	2
		ENSG00000273483	RP4-671G15.2	1	113060421	113061063	-1	antisense					0	0	9	3.85036e-12	1.19434e-08	GTEx_v7_Artery_Aorta:GTEx_v7_Brain_Anterior_cingulate_cortex_BA24:GTEx_v7_Brain_Caudate_basal_ganglia:GTEx_v7_Brain_Cerebellar_Hemisphere:GTEx_v7_Brain_Cerebellum:GTEx_v7_Brain_Cortex:GTEx_v7_Nerve_Tibial:GTEx_v7_Thyroid		No		2.846e-12	rs3795820;rs12046466	2
		ENSG00000007341	ST7L	1	113066140	113163447	-1	protein_coding	54879	ST7L	1.94397e-06	0.443371	6	24.8	10	6.06247e-87	1.80686e-75	GTEx_v7_Adipose_Subcutaneous:GTEx_v7_Adipose_Visceral_Omentum:GTEx_v7_Adrenal_Gland:GTEx_v7_Cells_EBV-transformed_lymphocytes:GTEx_v7_Whole_Blood:GTEx_v7_Artery_Aorta:GTEx_v7_Artery_Coronary:GTEx_v7_Artery_Tibial:GTEx_v7_Brain_Caudate_basal_ganglia:GTEx_v7_Brain_Cerebellum:GTEx_v7_Brain_Cortex:GTEx_v7_Brain_Frontal_Cortex_BA9:GTEx_v7_Brain_Hypothalamus:GTEx_v7_Brain_Spinal_cord_cervical_c-1:GTEx_…		No		2.846e-12	rs3795820;rs12046466;rs954679	2
		ENSG00000116489	CAPZA1	1	113161795	113214241	1	protein_coding	829	CAPZA1	0.983028	-0.292243	1	14.5	9	7.76464e-14	5.96078e-10	GTEx_v7_Adipose_Subcutaneous:GTEx_v7_Adipose_Visceral_Omentum:GTEx_v7_Artery_Tibial:GTEx_v7_Brain_Cerebellum:GTEx_v7_Brain_Cortex:GTEx_v7_Esophagus_Gastroesophageal_Junction:GTEx_v7_Esophagus_Muscularis:GTEx_v7_Lung:GTEx_v7_Nerve_Tibial:GTEx_v7_Minor_Salivary_Gland:GTEx_v7_Cells_Transformed_fibroblasts:GTEx_v7_Thyroid		No		2.846e-12	rs3795820;rs12046466	2
		ENSG00000155363	MOV10	1	113215763	113243368	1	protein_coding	4343	MOV10	0.99809	-0.583157	1	22.6	3	1.89649e-08	2.39801e-07	GTEx_v7_Esophagus_Muscularis:GTEx_v7_Nerve_Tibial:GTEx_v7_Skin_Not_Sun_Exposed_Suprapubic		No		2.846e-12	rs3795820;rs12046466;rs954679	2
		ENSG00000225075	RP11-426L16.3	1	113236310	113239243	-1	antisense					0	0	2	1.32196e-05	0.000415934	GTEx_v7_Testis		No		2.846e-12	rs12046466	2
		ENSG00000155366	RHOC	1	113243728	113250056	-1	protein_coding	389	RHOC	0.586036	-0.252965	1	22.6	0					No		8.257e-06	rs954679	2
		ENSG00000271810	RP11-426L16.10	1	113245236	113254055	-1	protein_coding					1	22.6	0					No		8.257e-06	rs954679	2
		ENSG00000155367	PPM1J	1	113252616	113258099	-1	protein_coding	333926	PPM1J	2.30817e-07		1	22.6	1	4.69871e-06	0.0103727	GTEx_v7_Testis		No		8.257e-06	rs954679	2
		ENSG00000261595	RP11-426L16.9	1	113258294	113260418	1	antisense					1	22.6	0					No		8.257e-06	rs954679	2
		ENSG00000221955	SLC12A8	3	124801480	124998021	-1	protein_coding	84561	SLC12A8	7.93459e-13	1.16845	1	14.13	0					No		1.101e-06	rs628380	5
		ENSG00000264986	MIR5092	3	124870309	124870396	-1	miRNA	100847039	MIR5092			1	14.13	0					No		1.101e-06	rs628380	5
		ENSG00000035499	DEPDC1B	5	59892739	59996017	-1	protein_coding	55789	DEPDC1B	2.28514e-05	-0.136419	0	0	6	1.17156e-05	3.34187e-05	GTEx_v7_Brain_Cerebellar_Hemisphere:GTEx_v7_Brain_Cerebellum		No		4.128e-09	rs10939855;rs13158665;rs1870683;rs290513;rs10939879	7
		ENSG00000164181	ELOVL7	5	60047618	60140216	-1	protein_coding	79993	ELOVL7	0.00156092	-0.509657	3	14.93	11	7.97853e-10	3.74262e-10	GTEx_v7_Adrenal_Gland:GTEx_v7_Esophagus_Mucosa:GTEx_v7_Heart_Atrial_Appendage:GTEx_v7_Heart_Left_Ventricle:GTEx_v7_Muscle_Skeletal:GTEx_v7_Nerve_Tibial:GTEx_v7_Pancreas:GTEx_v7_Skin_Sun_Exposed_Lower_leg:GTEx_v7_Stomach		No		4.128e-09	rs10939855;rs13158665;rs1870683;rs290513;rs10939879	7
		ENSG00000272308	RP11-231G3.1	5	60162284	60162762	-1	lincRNA					0	0	3	2.0736e-05	0.0131112	GTEx_v7_Adrenal_Gland		No		4.175e-09	rs1870683;rs290513	7
		ENSG00000049167	ERCC8	5	60169658	60240900	-1	protein_coding	1161	ERCC8	8.57283e-09	1.00092	4	16.17	14	4.39833e-20	6.46248e-18	GTEx_v7_Adipose_Subcutaneous:GTEx_v7_Adipose_Visceral_Omentum:GTEx_v7_Cells_EBV-transformed_lymphocytes:GTEx_v7_Artery_Aorta:GTEx_v7_Artery_Tibial:GTEx_v7_Esophagus_Mucosa:GTEx_v7_Esophagus_Muscularis:GTEx_v7_Lung:GTEx_v7_Muscle_Skeletal:GTEx_v7_Pancreas:GTEx_v7_Cells_Transformed_fibroblasts:GTEx_v7_Skin_Not_Sun_Exposed_Suprapubic:GTEx_v7_Skin_Sun_Exposed_Lower_leg:GTEx_v7_Spleen:GTEx_v7_Testis:G…		No		7.167e-10	rs10939855;rs13158665;rs1870683;rs290513;rs10939879	7
		ENSG00000215032	GNL3LP1	5	60187762	60189404	-1	pseudogene	80060	GNL3LP1			2	16.17	13	2.7838e-05	0.00117054	OCTX:TCTX		No		7.167e-10	rs10939855;rs13158665;rs1870683;rs290513;rs10939879	7
		ENSG00000164182	NDUFAF2	5	60240956	60448853	1	protein_coding	91942	NDUFAF2	3.85651e-07	0.323767	6	17.77	3	3.54717e-06	0.0106439	GTEx_v7_Brain_Nucleus_accumbens_basal_ganglia		No		7.167e-10	rs10939855;rs10939879;rs1870683;rs290513	7
		ENSG00000188725	SMIM15	5	60453536	60458301	-1	protein_coding	643155	SMIM15	0.22832	-1.97118	0	0	0					Yes	Aorta	7.247e-08	rs290513	7
		ENSG00000251279	CTC-436P18.1	5	60457897	60527867	1	antisense	101928630				0	0	0					Yes	Aorta	7.247e-08	rs290513	7
		ENSG00000249279	CTC-436P18.3	5	60497136	60560756	-1	lincRNA	105378992				0	0	0					Yes	Aorta	7.247e-08	rs290513	7
		ENSG00000213891	RPL3P6	5	60686495	60687698	-1	pseudogene	643220	RPL3P6			0	0	0					Yes	Aorta	7.247e-08	rs290513	7
		ENSG00000178722	C5orf64	5	60933535	61047590	1	protein_coding	285668	C5orf64	0.0411009	-0.0425245	0	0	0					Yes	Aorta	1.598e-08	rs1870683;rs290513	7
		ENSG00000212215	RNU6-913P	5	60959972	60960066	-1	snRNA	106481467	RNU6-913P			0	0	0					Yes	Aorta	1.598e-08	rs1870683;rs290513	7
		ENSG00000050165	DKK3	11	11984653	12031316	-1	protein_coding	27122	DKK3	1.88889e-05	-0.662985	0	0	1	6.08034e-10	1.51205e-35	GTEx_v7_Artery_Tibial:GTEx_v7_Colon_Transverse		No		2.637e-09	rs11022131	10
		ENSG00000254486	RP13-631K18.2	11	12052422	12083332	1	lincRNA	105376554				1	20.3	0					No		2.637e-09	rs11022131	10
		ENSG00000133816	MICAL2	11	12115543	12285334	1	protein_coding	9645	MICAL2	0.132224		0	0	1	3.57432e-16	3.53055e-11	GTEx_v7_Brain_Cerebellar_Hemisphere:GTEx_v7_Brain_Cerebellum:GTEx_v7_Liver		No		2.637e-09	rs11022131	10
		ENSG00000254680	RP11-265D17.2	11	12282973	12284720	-1	antisense					0	0	1	3.61238e-13	1.39996e-08	GTEx_v7_Brain_Cerebellar_Hemisphere:GTEx_v7_Brain_Cerebellum:GTEx_v7_Liver		Yes	Aorta:Neural_Progenitor_Cell	2.637e-09	rs11022131	10
		ENSG00000133808	MICALCL	11	12297627	12380691	1	protein_coding	84953	MICALCL	5.41818e-16	0.979153	0	0	0					Yes	Aorta:Neural_Progenitor_Cell	2.637e-09	rs11022131	10
		ENSG00000066382	MPPED2	11	30406040	30608419	-1	protein_coding	744	MPPED2	0.970565	0.0216018	0	0	1	1.94101e-11	1.47212e-13	GTEx_v7_Muscle_Skeletal:GTEx_v7_Testis		No		4.511e-11	rs273594	11
		ENSG00000261645	DISC1FP1	11	89984400	90648220	1	processed_transcript	101929222	DISC1FP1			0	0	0					Yes	Neural_Progenitor_Cell	8.765e-08	rs1674086	12
		ENSG00000255332	RP11-201M22.1	11	91527528	91545460	1	lincRNA					0	0	0					Yes	Aorta	1.213e-07	rs1674086	12
		ENSG00000235547	NDUFB11P1	11	92069198	92069662	-1	pseudogene	390239	NDUFB11P1			0	0	0					Yes	Neural_Progenitor_Cell	4.111e-08	rs1674086	12
		ENSG00000165323	FAT3	11	92085262	92629618	1	protein_coding	120114	FAT3	1		4	19.59	0					No		4.111e-08	rs1674086	12
		ENSG00000255506	RP11-203F8.1	11	92481898	92500033	-1	antisense					1	19.59	0					No		1.213e-07	rs1674086	12
		ENSG00000256422	RP11-886D15.1	11	104316596	104480049	-1	lincRNA	102723895				0	0	2	4.39365e-05	0.0186876	GTEx_v7_Brain_Cerebellar_Hemisphere		No			rs35923609	13
		ENSG00000235505	RP11-693N9.2	11	104772276	104789800	-1	pseudogene	643733				0	0	2	1.22023e-05	3.48019e-09	GTEx_v7_Colon_Transverse:GTEx_v7_Nerve_Tibial		No			rs35923609	13
		ENSG00000227354	RBM26-AS1	13	79980444	79998463	1	antisense	100505538	RBM26-AS1			0	0	1	9.65234e-09	1.08462e-58	GTEx_v7_Adipose_Subcutaneous:GTEx_v7_Adipose_Visceral_Omentum:GTEx_v7_Skin_Not_Sun_Exposed_Suprapubic:GTEx_v7_Skin_Sun_Exposed_Lower_leg:GTEx_v7_Thyroid		No		5.4e-07	rs9318650	14
		ENSG00000227676	LINC01068	13	80140881	80144983	1	lincRNA	103724388	LINC01068			0	0	1	1.61587e-06	1.45834e-27	GTEx_v7_Lung:GTEx_v7_Skin_Sun_Exposed_Lower_leg		No		5.4e-07	rs9318650	14
		ENSG00000136158	SPRY2	13	80910111	80915086	-1	protein_coding	10253	SPRY2	0.930517	-0.791672	0	0	0					Yes	Aorta:Neural_Progenitor_Cell	5.4e-07	rs9318650	14
		ENSG00000202398	RNU6-61P	13	80943561	80943669	-1	snRNA	106480435	RNU6-61P			0	0	0					Yes	Aorta:Neural_Progenitor_Cell	5.4e-07	rs9318650	14
		ENSG00000131966	ACTR10	14	58666798	58701750	1	protein_coding	55860	ACTR10	0.00473624		0	0	1	1.10487e-05	1.16471e-05	GTEx_v7_Brain_Cerebellum		No		9.913e-21	rs76341705	15
		ENSG00000258682	CTD-2002H8.2	14	58731380	58736399	1	sense_overlapping					0	0	0					Yes	Aorta	2.879e-11	rs77652087;rs61984497;rs61984520	15
		ENSG00000180189	HMGB1P14	14	58751491	58752116	1	pseudogene	319130	HMGB1P14			0	0	0					Yes	Aorta	2.879e-11	rs77652087;rs61984497;rs61984520	15
		ENSG00000268466	AL132989.1	14	58754751	58755865	1	protein_coding					0	0	0					Yes	Aorta	2.879e-11	rs77652087;rs61984497;rs61984520	15
		ENSG00000252782	RNU6-341P	14	58759011	58759106	-1	snRNA	106481287	RNU6-341P			0	0	0					Yes	Aorta	2.879e-11	rs77652087;rs61984497;rs61984520	15
		ENSG00000258650	HSBP1P1	14	58930689	58930854	1	pseudogene	326296	HSBP1P1			0	0	0					Yes	Aorta:Neural_Progenitor_Cell	9.913e-21	rs61976308;rs78570253;rs76341705	15
		ENSG00000258900	HNRNPCP1	14	58987941	58988706	1	pseudogene	319133	HNRNPCP1			0	0	0					Yes	Aorta	3.302e-11	rs61976308;rs78570253	15
		ENSG00000239510	RPL9P5	14	59030864	59031334	1	pseudogene	100129179	RPL9P5			0	0	0					Yes	Aorta:Neural_Progenitor_Cell	9.913e-21	rs61976308;rs78570253;rs76341705;rs77652087;rs61984497;rs61984520	15
		ENSG00000165617	DACT1	14	59100685	59115039	1	protein_coding	51339	DACT1	0.816598		0	0	0					Yes	Aorta:Neural_Progenitor_Cell	9.913e-21	rs61976308;rs78570253;rs76341705	15
		ENSG00000221427	AL121819.1	14	59237870	59237964	-1	miRNA					0	0	0					Yes	Aorta	9.913e-21	rs61976308;rs78570253;rs76341705;rs77652087;rs61984497;rs61984520	15
		ENSG00000258685	CTD-2315A10.2	14	59602206	59603139	-1	pseudogene					1	12.98	0					Yes	Aorta	1.611e-24	rs76341705;rs77652087;rs61984497;rs61984520	15
		ENSG00000258996	CTD-2315A10.1	14	59648311	59648658	1	pseudogene					0	0	0					Yes	Aorta:Hippocampus:Neural_Progenitor_Cell	2.879e-11	rs77652087;rs61984497;rs61984520	15
		ENSG00000100592	DAAM1	14	59655364	59838123	1	protein_coding	23002	DAAM1	0.999991	1.58236	8	19.39	7	2.73357e-06	1.72943e-05	GTEx_v7_Pituitary		Yes	Aorta:Hippocampus:Neural_Progenitor_Cell	1.611e-24	rs77652087;rs61984497;rs61984520;rs76341705	15
		ENSG00000252869	AL159140.1	14	59866741	59866869	1	miRNA					0	0	0					Yes	Aorta	1.611e-24	rs76341705;rs77652087	15
		ENSG00000181619	GPR135	14	59895740	59932060	-1	protein_coding	64582	GPR135	0.00393204	-1.12548	0	0	0					Yes	Aorta	1.611e-24	rs61976308;rs78570253;rs76341705;rs77652087	15
		ENSG00000126790	L3HYPDH	14	59927081	59951148	-1	protein_coding	112849	L3HYPDH	1.52384e-07	0.127956	0	0	11	2.50821e-12	3.11741e-57	GTEx_v7_Adipose_Subcutaneous:GTEx_v7_Adipose_Visceral_Omentum:GTEx_v7_Whole_Blood:GTEx_v7_Artery_Aorta:GTEx_v7_Brain_Frontal_Cortex_BA9:GTEx_v7_Brain_Hippocampus:GTEx_v7_Colon_Transverse:GTEx_v7_Esophagus_Mucosa:GTEx_v7_Esophagus_Muscularis:GTEx_v7_Lung:GTEx_v7_Muscle_Skeletal:GTEx_v7_Nerve_Tibial:GTEx_v7_Cells_Transformed_fibroblasts:GTEx_v7_Skin_Not_Sun_Exposed_Suprapubic:GTEx_v7_Skin_Sun_Expos…		Yes	Aorta	3.7e-29	rs61976308;rs78570253;rs76341705;rs77652087;rs61984497;rs61984520	15
		ENSG00000258782	RP11-701B16.2	14	59945992	59992155	-1	processed_transcript					0	0	0					Yes	Aorta	9.913e-21	rs76341705	15
		ENSG00000050130	JKAMP	14	59951161	59972128	1	protein_coding	51528	JKAMP	0.0598977	0.727922	0	0	11	5.93743e-14	2.53137e-16	GTEx_v7_Adipose_Subcutaneous:GTEx_v7_Artery_Aorta:GTEx_v7_Artery_Coronary:GTEx_v7_Artery_Tibial:GTEx_v7_Colon_Transverse:GTEx_v7_Esophagus_Mucosa:GTEx_v7_Lung:GTEx_v7_Pancreas:GTEx_v7_Stomach		Yes	Aorta	3.7e-29	rs61976308;rs78570253;rs76341705;rs77652087;rs61984497;rs61984520	15
		ENSG00000151838	CCDC175	14	59971257	60043549	-1	protein_coding	729665	CCDC175		0.514366	0	0	0					Yes	Aorta	9.913e-21	rs76341705	15
		ENSG00000130119	GNL3L	23	54556644	54587504	1	protein_coding	54552	GNL3L	0.991954		0	0	13	2.7838e-05	0.00117054	OCTX:TCTX		No		7.167e-10	rs10939855;rs13158665;rs1870683;rs290513;rs10939879	7
	rostral anterior cingulate	ENSG00000167815	PRDX2	19	12907634	12912694	-1	protein_coding	7001	PRDX2	0.496065	-0.536877	0	0	1	7.7975e-06	0.0037338	GTEx_v7_Esophagus_Muscularis:GTEx_v7_Thyroid		No		1.427e-08	rs2974751	2
		ENSG00000105612	DNASE2	19	12986025	12992282	-1	protein_coding	1777	DNASE2	0.0537334	-1.01276	0	0	1	1.6552e-10	8.88017e-43	GTEx_v7_Brain_Cerebellum:GTEx_v7_Muscle_Skeletal		No		1.427e-08	rs2974751	2
		ENSG00000105610	KLF1	19	12995237	12997995	-1	protein_coding	10661	KLF1	0.000201077	0.261939	0	0	1	1.59437e-07	1.1691e-22	GTEx_v7_Muscle_Skeletal		No		1.427e-08	rs2974751	2
		ENSG00000105607	GCDH	19	13001840	13025021	1	protein_coding	2639	GCDH	0.335283	-0.0885144	0	0	1	9.66111e-28	7.33444e-43	CRBL:THAL:GTEx_v7_Adipose_Subcutaneous:GTEx_v7_Whole_Blood:GTEx_v7_Artery_Tibial:GTEx_v7_Brain_Anterior_cingulate_cortex_BA24:GTEx_v7_Brain_Caudate_basal_ganglia:GTEx_v7_Brain_Cerebellar_Hemisphere:GTEx_v7_Brain_Cerebellum:GTEx_v7_Brain_Cortex:GTEx_v7_Brain_Frontal_Cortex_BA9:GTEx_v7_Brain_Hippocampus:GTEx_v7_Brain_Hypothalamus:GTEx_v7_Brain_Nucleus_accumbens_basal_ganglia:GTEx_v7_Brain_Putamen_b…		No		1.427e-08	rs2974751	2
		ENSG00000240616	AD000092.3	19	13004947	13005694	1	pseudogene					0	0	1	6.88174e-09	1.68051e-10	GTEx_v7_Brain_Cerebellar_Hemisphere:GTEx_v7_Brain_Cerebellum		No		1.427e-08	rs2974751	2
		ENSG00000161860	SYCE2	19	13009600	13030090	-1	protein_coding	256126	SYCE2	0.419256	-0.188778	0	0	1	8.64618e-12	8.87879e-15	GTEx_v7_Liver:GTEx_v7_Thyroid		No		1.427e-08	rs2974751	2
		ENSG00000179115	FARSA	19	13033293	13044851	-1	protein_coding	2193	FARSA	0.00405072	-0.00835121	1	13.18	1	3.04645e-19	2.0972e-18	GTEx_v7_Adipose_Subcutaneous:GTEx_v7_Artery_Tibial:GTEx_v7_Esophagus_Mucosa:GTEx_v7_Esophagus_Muscularis:GTEx_v7_Lung:GTEx_v7_Muscle_Skeletal:GTEx_v7_Pancreas:GTEx_v7_Cells_Transformed_fibroblasts:GTEx_v7_Skin_Sun_Exposed_Lower_leg		No		1.427e-08	rs2974751	2
		ENSG00000179218	CALR	19	13049392	13055303	1	protein_coding	811	CALR	0.938729	-0.207431	1	13.18	1	4.15706e-13	4.60066e-09	GTEx_v7_Adipose_Subcutaneous:GTEx_v7_Whole_Blood:GTEx_v7_Artery_Aorta:GTEx_v7_Artery_Tibial:GTEx_v7_Esophagus_Mucosa:GTEx_v7_Heart_Atrial_Appendage:GTEx_v7_Lung:GTEx_v7_Muscle_Skeletal:GTEx_v7_Nerve_Tibial:GTEx_v7_Skin_Sun_Exposed_Lower_leg:GTEx_v7_Thyroid		No		1.427e-08	rs2974751	2
		ENSG00000267458	CTC-425F1.4	19	13054932	13055301	-1	antisense					1	13.18	0					No		1.427e-08	rs2974751	2
		ENSG00000179262	RAD23A	19	13056669	13064456	1	protein_coding	5886	RAD23A	0.0392565	0.0788047	1	13.18	0					No		1.427e-08	rs2974751	2
	insula	ENSG00000136960	ENPP2	8	120569326	120685693	-1	protein_coding	5168	ENPP2	0.0068282	0.00430087	1	14.13	0					No		8.291e-11	rs10283100	2
		ENSG00000253495	RP11-99I9.2	8	120630402	120630714	-1	pseudogene					0	0	0					Yes	Aorta	8.291e-11	rs10283100	2
		ENSG00000198121	LPAR1	9	113635543	113800981	-1	protein_coding	1902	LPAR1	0.00141898	0.680565	0	0	2	9.43249e-09	4.93418e-05	GTEx_v7_Lung		No			rs1831036	3
		ENSG00000188316	ENO4	10	118609023	118671299	1	protein_coding	387712	ENO4			0	0	1	3.65242e-07	4.7868e-05	GTEx_v7_Whole_Blood		No		2.034e-07	rs10886021	5
		ENSG00000187164	KIAA1598	10	118643742	118886097	-1	protein_coding	57698	KIAA1598	0.886314	-1.17282	0	0	1	8.37924e-57	2.18771e-57	GTEx_v7_Adipose_Subcutaneous:GTEx_v7_Whole_Blood:GTEx_v7_Artery_Aorta:GTEx_v7_Artery_Tibial:GTEx_v7_Lung:GTEx_v7_Cells_Transformed_fibroblasts:GTEx_v7_Spleen:GTEx_v7_Thyroid		No		2.034e-07	rs10886021	5
		ENSG00000271390	RP11-89C3.3	11	110960594	110961092	-1	lincRNA					2	22.3	0					No		1.498e-11	rs321403	7
		ENSG00000271584	RP11-89C3.4	11	110962656	110968081	-1	lincRNA	105369490				1	12.37	2	9.28199e-12	8.34911e-30	GTEx_v7_Adipose_Subcutaneous:GTEx_v7_Adipose_Visceral_Omentum:GTEx_v7_Artery_Coronary:GTEx_v7_Artery_Tibial:GTEx_v7_Breast_Mammary_Tissue:GTEx_v7_Colon_Sigmoid:GTEx_v7_Esophagus_Mucosa:GTEx_v7_Esophagus_Muscularis:GTEx_v7_Lung:GTEx_v7_Nerve_Tibial:GTEx_v7_Cells_Transformed_fibroblasts:GTEx_v7_Spleen:GTEx_v7_Stomach:GTEx_v7_Thyroid		No		1.498e-11	rs321403	7
		ENSG00000181264	TMEM136	11	120195838	120204391	1	protein_coding	219902	TMEM136	0.0348719	-0.349574	0	0	3	1.1263e-28	4.4335e-24	GTEx_v7_Adipose_Subcutaneous:GTEx_v7_Adipose_Visceral_Omentum:GTEx_v7_Artery_Tibial:GTEx_v7_Breast_Mammary_Tissue:GTEx_v7_Colon_Sigmoid:GTEx_v7_Esophagus_Muscularis:GTEx_v7_Heart_Atrial_Appendage:GTEx_v7_Heart_Left_Ventricle:GTEx_v7_Lung:GTEx_v7_Nerve_Tibial:GTEx_v7_Skin_Not_Sun_Exposed_Suprapubic:GTEx_v7_Skin_Sun_Exposed_Lower_leg:GTEx_v7_Stomach:GTEx_v7_Thyroid		No		2.37e-09	rs61898351	8
		ENSG00000196914	ARHGEF12	11	120207787	120360645	1	protein_coding	23365	ARHGEF12	0.999999	-1.1332	3	14.71	3	1.81383e-10	2.51805e-06	GTEx_v7_Brain_Cerebellar_Hemisphere:GTEx_v7_Brain_Cerebellum:GTEx_v7_Thyroid		Yes	Aorta:Hippocampus	2.37e-09	rs61898351	8
		ENSG00000271022	RP11-142I2.1	11	121297354	121298125	-1	pseudogene					0	0	0					Yes	Aorta	4.616e-09	rs61898351	8
