# Supplementary material for: Genetic correlations and genome-wide associations of cortical structure in general population samples of 22,824 adults
Source: Nat Commun. 2020 Sep 22;11:4796. doi: 10.1038/s41467-020-18367-y (PMC7508833; doi:10.1038/s41467-020-18367-y)
Supplement: Supplementary file 19 — Supplementary Data 16 [file 41467_2020_18367_MOESM19_ESM.xlsx]

## Sheet: Supplementary Data 16
Supplementary Data 16. MAGMA gene-based analyses (as implemented in FUMA) - cortical thickness.
Lobe	Region	Gene	Gene Symbol	CHR	START	STOP	Nr of SNPS	N	ZSTAT	P
	global	ENSG00000115808	STRN	2	37070783	37193615	109	21727	5.472	2.2243e-08
		ENSG00000268688	AC007382.1	2	37068327	37068530	1	22163	5.4254	2.891e-08
		ENSG00000183638	RP1L1	8	10463859	10569697	240	21279	5.0886	1.804e-07
frontal	lateral orbitofrontal	ENSG00000198121	LPAR1	9	113635543	113800981	399	21483	6.5254	3.3909e-11
	precentral	ENSG00000108379	WNT3	17	44839872	44910520	86	17927	5.8182	2.975e-09
		ENSG00000120071	KANSL1	17	44107282	44302733	28	16577	5.2574	7.3043e-08
		ENSG00000120088	CRHR1	17	43699267	43913194	221	19089	5.107	1.6368e-07
		ENSG00000073969	NSF	17	44668035	44834830	41	20454	4.9983	2.892e-07
		ENSG00000186868	MAPT	17	43971748	44105700	24	17326	4.8999	4.7938e-07
	frontalpole	ENSG00000260456	C16orf95	16	87117168	87351022	706	17925	5.0471	2.243e-07
temporal	superior temporal	ENSG00000108379	WNT3	17	44839872	44910520	86	17929	6.2208	2.473e-10
		ENSG00000260456	C16orf95	16	87117168	87351022	703	21167	5.9829	1.0961e-09
		ENSG00000073969	NSF	17	44668035	44834830	41	20456	5.4454	2.5849e-08
		ENSG00000120088	CRHR1	17	43699267	43913194	221	19091	5.3081	5.538e-08
		ENSG00000125454	SLC25A19	17	73269073	73285591	46	20566	4.9229	4.2625e-07
		ENSG00000225190	PLEKHM1	17	43513266	43568115	54	16114	4.6625	1.5619e-06
		ENSG00000120071	KANSL1	17	44107282	44302733	28	16579	4.6554	1.6167e-06
		ENSG00000125457	MIF4GD	17	73262309	73267308	3	21848	4.6188	1.9295e-06
	inferior temporal	ENSG00000197756	RPL37A	2	217362912	217443903	130	21603	5.4713	2.2334e-08
		ENSG00000138375	SMARCAL1	2	217277137	217347776	140	21155	4.7867	8.4774e-07
		ENSG00000184608	C8orf12	8	11225911	11296167	265	21070	4.5792	2.3339e-06
	parahippocampal	ENSG00000237136	C4orf51	4	146601356	146692184	206	20699	4.7984	7.997e-07
		ENSG00000150667	FSIP1	15	39892232	40075031	508	21576	4.6461	1.6917e-06
parietal	superior parietal	ENSG00000198121	LPAR1	9	113635543	113800981	399	21484	6.148	3.9228e-10
		ENSG00000260456	C16orf95	16	87117168	87351022	703	21166	6.0319	8.1017e-10
		ENSG00000168843	FSTL5	4	162305049	163085187	2012	21480	5.4796	2.1317e-08
	postcentral	ENSG00000078403	MLLT10	10	21823094	22032559	88	21013	5.1978	1.0083e-07
		ENSG00000180592	SKIDA1	10	21802407	21814611	2	21885	4.9183	4.3648e-07
		ENSG00000204682	CASC10	10	21781587	21786191	3	21885	4.8996	4.8015e-07
		ENSG00000120088	CRHR1	17	43699267	43913194	221	19089	4.8671	5.6621e-07
		ENSG00000221838	AP4M1	7	99699172	99707968	13	21274	4.6932	1.3448e-06
		ENSG00000136770	DNAJC1	10	22045466	22292698	120	20851	4.6715	1.4951e-06
		ENSG00000106261	ZKSCAN1	7	99613204	99639312	32	21719	4.6128	1.9864e-06
		ENSG00000108379	WNT3	17	44839872	44910520	86	17927	4.5874	2.2437e-06
occipital	lateral occipital	ENSG00000077380	DYNC1I2	2	172543919	172604930	71	21434	5.1392	1.3794e-07
		ENSG00000268821	AC068039.1	2	172560844	172567314	6	20563	4.6792	1.4403e-06
	cuneus	ENSG00000100592	DAAM1	14	59655364	59838123	469	21646	5.0327	2.4181e-07
		ENSG00000214435	AS3MT	10	104629273	104661656	97	21297	4.9919	2.9893e-07
		ENSG00000270316	C10orf32-ASMT	10	104614029	104661656	122	21287	4.888	5.093e-07
	pericalcarine	ENSG00000185963	BICD2	9	95473645	95527094	105	21553	4.9878	3.0531e-07
		ENSG00000164096	C4orf3	4	120218207	120225600	11	21161	4.8653	5.7137e-07
	insula	ENSG00000149948	HMGA2	12	66217911	66360075	116	21270	5.7416	4.6905e-09
		ENSG00000198121	LPAR1	9	113635543	113800981	399	21160	5.6866	6.4809e-09
START: start position of the gene
STOP: end position of the gene
Nr of SNPs: number of SNPs in the data that were annotated to this gene
N: number of individuals in analyses
ZSTAT: z-value for the gene
in bold: p< 5.87×10-8 (=0.05/Ni/Ng)
Ni: and number of independent tests (46)
Ng: number of genes (18522)
