# Supplementary material for: Genetic correlations and genome-wide associations of cortical structure in general population samples of 22,824 adults
Source: Nat Commun. 2020 Sep 22;11:4796. doi: 10.1038/s41467-020-18367-y (PMC7508833; doi:10.1038/s41467-020-18367-y)
Supplement: Supplementary file 20 — Supplementary Data 17 [file 41467_2020_18367_MOESM20_ESM.xlsx]

## Sheet: Supplementary Data 17
Supplementary Data 17. MAGMA gene-based analyses (as implemented in FUMA) - cortical surface area.
Lobe	Region	Gene	Gene Symbol	CHR	START	STOP	Nr of SNPS	N	ZSTAT	P
	global	ENSG00000108379	WNT3	17	44839872	44910520	81	15074	8.4935	1.0028e-17
		ENSG00000073969	NSF	17	44668035	44834830	41	17591	7.4524	4.5833e-14
		ENSG00000120088	CRHR1	17	43699267	43913194	213	16061	7.3391	1.0749e-13
		ENSG00000120071	KANSL1	17	44107282	44302733	28	13815	6.7679	6.5316e-12
		ENSG00000225190	PLEKHM1	17	43513266	43568115	54	13291	6.5966	2.1032e-11
		ENSG00000186868	MAPT	17	43971748	44105700	24	14058	6.364	9.8261e-11
		ENSG00000118689	FOXO3	6	108881038	109005977	99	18311	5.9885	1.0593e-09
		ENSG00000159314	ARHGAP27	17	43471275	43511787	57	10563	5.9512	1.3312e-09
		ENSG00000149948	HMGA2	12	66217911	66360075	116	18477	5.6123	9.9851e-09
		ENSG00000156374	PCGF6	10	105062553	105110891	36	18375	4.9224	4.2738e-07
		ENSG00000171608	PIK3CD	1	9711790	9789172	89	17894	4.8501	6.1685e-07
		ENSG00000203760	CENPW	6	126661320	126670021	6	18598	4.8076	7.6385e-07
		ENSG00000123908	AGO2	8	141541264	141645718	226	18306	4.6744	1.474e-06
		ENSG00000148798	INA	10	105036920	105050108	13	17947	4.5762	2.3674e-06
	rostral middle frontal	ENSG00000150938	CRIM1	2	36583069	36778278	393	18105	5.3576	4.2164e-08
frontal		ENSG00000140937	CDH11	16	64977656	65160015	330	17981	4.6194	1.9247e-06
	caudal middle frontal	ENSG00000203760	CENPW	6	126661320	126670021	6	18249	5.9875	1.0653e-09
	pars opercularis	ENSG00000145808	ADAMTS19	5	128795958	129074376	532	17499	5.8143	3.0437e-09
		ENSG00000170703	TTLL6	17	46839597	46894576	111	17939	5.0787	1.9005e-07
	pars triangularis	ENSG00000127922	SHFM1	7	96110938	96339203	371	17436	7.8155	2.7375e-15
		ENSG00000174963	ZIC4	3	147103833	147124647	26	18265	7.3434	1.0415e-13
		ENSG00000152977	ZIC1	3	147111209	147228080	224	18122	7.1809	3.4615e-13
		ENSG00000197851	C7orf76	7	96110938	96132835	34	18265	6.0194	8.7515e-10
		ENSG00000227059	ANHX	12	133794898	133812681	43	14996	5.23	8.4778e-08
		ENSG00000145808	ADAMTS19	5	128795958	129074376	531	17516	5.1725	1.155e-07
		ENSG00000255748	AC226150.4	12	133787246	133787772	1	18265	4.7949	8.137e-07
		ENSG00000142539	CTD-2545M3.6	19	50919056	50931666	35	17311	4.6363	1.7736e-06
		ENSG00000090612	ZNF268	12	133707570	133783698	179	17482	4.6069	2.044e-06
		ENSG00000256825	CTD-2140B24.4	12	133707570	133778955	164	17493	4.5637	2.5125e-06
	pars orbitalis	ENSG00000134138	MEIS2	15	37181406	37393504	323	17979	5.4197	2.9856e-08
		ENSG00000165323	FAT3	11	92085262	92629618	909	17879	5.3848	3.6257e-08
		ENSG00000152977	ZIC1	3	147111209	147228080	224	18124	5.0573	2.1261e-07
		ENSG00000174963	ZIC4	3	147103833	147124647	26	18267	4.9158	4.4219e-07
		ENSG00000116874	WARS2	1	119573839	119683294	193	18136	4.8609	5.844e-07
	lateral orbitofrontal	ENSG00000203760	CENPW	6	126661320	126670021	6	18253	4.9136	4.4707e-07
		ENSG00000155657	TTN	2	179390716	179695529	201	18062	4.8597	5.8774e-07
		ENSG00000144791	LIMD1	3	45596886	45727830	249	17891	4.8338	6.699e-07
	precentral	ENSG00000188316	ENO4	10	118609023	118671299	42	18127	5.2126	9.3103e-08
		ENSG00000187164	KIAA1598	10	118643742	118886097	148	17682	4.7628	9.5478e-07
temporal	superior temporal	ENSG00000175806	MSRA	8	9911778	10286401	1140	18091	6.5111	3.7291e-11
		ENSG00000164099	PRSS12	4	119201193	119274158	125	17827	5.6118	1.0014e-08
		ENSG00000171044	XKR6	8	10753555	11058875	845	17693	5.524	1.6564e-08
		ENSG00000147324	MFHAS1	8	8640864	8751155	388	17750	5.4878	2.0353e-08
		ENSG00000136574	GATA4	8	11534468	11617511	218	17860	5.4244	2.907e-08
		ENSG00000150556	LYPD6B	2	149894621	150071776	481	17997	5.3659	4.027e-08
		ENSG00000251209	LINC00923	15	98285448	98417780	446	17772	5.0712	1.9761e-07
		ENSG00000164100	NDST3	4	118954773	119179803	472	17939	5.0336	2.4067e-07
		ENSG00000215346	AF131215.5	8	10983980	10987745	9	18269	4.9915	2.9953e-07
		ENSG00000184608	C8orf12	8	11225911	11296167	263	17581	4.9328	4.0524e-07
		ENSG00000068796	KIF2A	5	61601989	61833076	382	17921	4.6582	1.5946e-06
		ENSG00000136573	BLK	8	11351510	11422113	220	18085	4.6523	1.6415e-06
	banks of the superior temporal sulcus	ENSG00000174099	MSRB3	12	65672423	65882024	220	18038	4.7776	8.8716e-07
	fusiform	ENSG00000108379	WNT3	17	44839872	44910520	81	14843	6.9953	1.3233e-12
		ENSG00000073969	NSF	17	44668035	44834830	41	17273	6.3124	1.3737e-10
		ENSG00000120088	CRHR1	17	43699267	43913194	213	15736	6.263	1.8877e-10
		ENSG00000120071	KANSL1	17	44107282	44302733	28	13467	6.2063	2.7121e-10
		ENSG00000186868	MAPT	17	43971748	44105700	24	13710	5.7246	5.184e-09
	transverse temporal	ENSG00000150556	LYPD6B	2	149894621	150071776	481	17992	5.8583	2.3378e-09
		ENSG00000171044	XKR6	8	10753555	11058875	845	17688	5.1017	1.6832e-07
		ENSG00000175806	MSRA	8	9911778	10286401	1140	18086	4.9718	3.3163e-07
parietal	superior parietal	ENSG00000203791	METTL10	10	126436718	126480439	58	17952	5.2591	7.2375e-08
		ENSG00000165660	FAM175B	10	126490354	126525239	23	17893	4.8187	7.2244e-07
		ENSG00000075223	SEMA3C	7	80371854	80551675	235	17910	4.7939	8.1788e-07
		ENSG00000258539	RP11-12J10.3	10	126305649	126480296	257	18016	4.7553	9.9089e-07
		ENSG00000028116	VRK2	2	58134786	58387055	386	17830	4.5753	2.3781e-06
	inferior parietal	ENSG00000174099	MSRB3	12	65672423	65882024	220	18040	6.5764	2.41e-11
		ENSG00000122786	CALD1	7	134429003	134655479	513	17922	5.1978	1.0083e-07
		ENSG00000008441	NFIX	19	13106422	13209610	67	17667	5.0397	2.3317e-07
		ENSG00000197635	DPP4	2	162848751	162931052	87	18076	4.9112	4.5268e-07
		ENSG00000011028	MRC2	17	60704762	60770958	71	17929	4.7602	9.6689e-07
		ENSG00000115808	STRN	2	37070783	37193615	109	17878	4.6019	2.093e-06
	supramarginal	ENSG00000174963	ZIC4	3	147103833	147124647	26	18272	5.9112	1.6986e-09
		ENSG00000152977	ZIC1	3	147111209	147228080	224	18129	5.3559	4.256e-08
		ENSG00000140937	CDH11	16	64977656	65160015	330	17982	4.8175	7.2699e-07
		ENSG00000127922	SHFM1	7	96110938	96339203	371	17443	4.5693	2.4467e-06
	postcentral	ENSG00000174963	ZIC4	3	147103833	147124647	26	18265	7.3241	1.2027e-13
		ENSG00000152977	ZIC1	3	147111209	147228080	224	18122	7.162	3.9761e-13
		ENSG00000164627	KIF6	6	39297766	39693181	634	17860	5.3708	3.9202e-08
		ENSG00000175198	PCCA	13	100741269	101182686	695	17880	4.6312	1.8175e-06
		ENSG00000184916	JAG2	14	105607318	105635161	44	17483	4.5685	2.4558e-06
		ENSG00000183828	NUDT14	14	105639275	105647660	16	17319	4.5549	2.6204e-06
	precuneus	ENSG00000100592	DAAM1	14	59655364	59838123	470	18032	6.5198	3.5198e-11
		ENSG00000174099	MSRB3	12	65672423	65882024	220	18043	5.8859	1.98e-09
		ENSG00000182271	TMIGD1	17	28643351	28661077	23	17926	5.1705	1.1673e-07
		ENSG00000108578	BLMH	17	28575218	28619074	35	17830	5.0837	1.8507e-07
		ENSG00000103534	TMC5	16	19421818	19510435	183	17694	4.727	1.1391e-06
		ENSG00000205835	GMNC	3	190570666	190610218	104	16801	4.7092	1.2437e-06
occipital	lateral occipital	ENSG00000100592	DAAM1	14	59655364	59838123	470	18031	6.2462	2.1032e-10
		ENSG00000120071	KANSL1	17	44107282	44302733	28	13467	4.5972	2.1415e-06
	lingual	ENSG00000100592	DAAM1	14	59655364	59838123	470	18032	5.6753	6.9232e-09
		ENSG00000009709	PAX7	1	18957500	19075360	213	16811	4.872	5.5247e-07
		ENSG00000131914	LIN28A	1	26737269	26756213	28	17917	4.7659	9.4019e-07
		ENSG00000164181	ELOVL7	5	60047618	60140216	166	17883	4.7057	1.2651e-06
		ENSG00000048052	HDAC9	7	18126572	19042039	1478	17935	4.6133	1.982e-06
		ENSG00000032444	PNPLA6	19	7598890	7626650	109	17393	4.5629	2.5227e-06
	cuneus	ENSG00000100592	DAAM1	14	59655364	59838123	470	18029	7.9916	6.6574e-16
		ENSG00000176165	FOXG1	14	29235050	29238870	2	17736	4.9072	4.6197e-07
		ENSG00000105877	DNAH11	7	21582833	21941457	1185	17893	4.5741	2.3913e-06
	pericalcarine	ENSG00000164181	ELOVL7	5	60047618	60140216	166	17880	6.5721	2.4803e-11
		ENSG00000100592	DAAM1	14	59655364	59838123	470	18029	6.5582	2.7225e-11
		ENSG00000049167	ERCC8	5	60169658	60240900	101	17790	6.2502	2.0498e-10
		ENSG00000164182	NDUFAF2	5	60240956	60448853	341	17640	6.1211	4.6459e-10
		ENSG00000116489	CAPZA1	1	113161795	113214241	51	17819	5.7058	5.7913e-09
		ENSG00000035499	DEPDC1B	5	59892739	59996017	89	16557	5.5378	1.5316e-08
		ENSG00000170959	DCDC1	11	30851916	31391357	561	17902	5.4869	2.0447e-08
		ENSG00000007341	ST7L	1	113066140	113163447	141	18023	5.4749	2.1887e-08
		ENSG00000155366	RHOC	1	113243728	113250056	13	18258	5.3769	3.7894e-08
		ENSG00000188725	SMIM15	5	60453536	60458301	3	18267	5.3589	4.1858e-08
		ENSG00000271810	RP11-426L16.10	1	113245236	113254055	16	18229	5.2148	9.1998e-08
		ENSG00000130449	ZSWIM6	5	60628100	60841997	197	17897	5.1441	1.3442e-07
		ENSG00000170049	KCNAB3	17	7825177	7833121	10	18232	4.9799	3.1803e-07
		ENSG00000155363	MOV10	1	113215763	113243368	36	17821	4.9705	3.3396e-07
		ENSG00000003756	RBM5	3	50126341	50156454	24	18262	4.8138	7.4037e-07
		ENSG00000108312	UBTF	17	42282401	42298994	13	18229	4.7398	1.0695e-06
		ENSG00000164077	MON1A	3	49946302	49967606	18	18217	4.5888	2.2287e-06
		ENSG00000004534	RBM6	3	49977440	50137478	247	17446	4.5778	2.349e-06
		ENSG00000007372	PAX6	11	31806340	31839509	36	18267	4.5757	2.3734e-06
		ENSG00000009709	PAX7	1	18957500	19075360	213	16808	4.5608	2.5483e-06
	posterior cingulate	ENSG00000069020	MAST4	5	65892176	66465423	1040	17948	6.6196	1.8004e-11
		ENSG00000115808	STRN	2	37070783	37193615	109	17879	5.7762	3.8195e-09
		ENSG00000268688	AC007382.1	2	37068327	37068530	1	18268	5.3147	5.341e-08
	isthmus cingulate	ENSG00000115808	STRN	2	37070783	37193615	109	17879	4.8861	5.1428e-07
	insula	ENSG00000188316	ENO4	10	118609023	118671299	42	17836	6.5383	3.1101e-11
		ENSG00000187164	KIAA1598	10	118643742	118886097	145	17547	5.5943	1.1078e-08
START: start position of the gene
STOP: end position of the gene
Nr of SNPs: number of SNPs in the data that were annotated to this gene
N: number of individuals in analyses
ZSTAT: z-value for the gene
in bold: p< 5.87×10-8 (=0.05/Ni/Ng)
Ni: and number of independent tests (46)
Ng: number of genes (18522)
