# Supplementary material for: Genetic correlations and genome-wide associations of cortical structure in general population samples of 22,824 adults
Source: Nat Commun. 2020 Sep 22;11:4796. doi: 10.1038/s41467-020-18367-y (PMC7508833; doi:10.1038/s41467-020-18367-y)
Supplement: Supplementary file 21 — Supplementary Data 18 [file 41467_2020_18367_MOESM21_ESM.xlsx]

## Sheet: Supplementary Data 18
Supplementary Data 18. MAGMA gene-based analyses (as implemented in FUMA) - cortical volume.
Lobe	Region	Gene	Gene Symbol	CHR	START	STOP	Nr of SNPS	N	ZSTAT	P
	global	ENSG00000108379	WNT3	17	44839872	44910520	85	18314	7.0232	1.0842e-12
		ENSG00000149948	HMGA2	12	66217911	66360075	115	22305	6.2879	1.6089e-10
		ENSG00000073969	NSF	17	44668035	44834830	41	21414	6.2298	2.3349e-10
		ENSG00000118689	FOXO3	6	108881038	109005977	99	22166	6.1085	5.0287e-10
		ENSG00000120088	CRHR1	17	43699267	43913194	221	19124	5.8655	2.2384e-09
		ENSG00000225190	PLEKHM1	17	43513266	43568115	70	15597	5.5919	1.1227e-08
		ENSG00000156374	PCGF6	10	105062553	105110891	36	22253	5.4844	2.0738e-08
		ENSG00000148798	INA	10	105036920	105050108	13	21825	5.458	2.4076e-08
		ENSG00000159314	ARHGAP27	17	43471275	43511787	60	13669	5.368	3.9802e-08
		ENSG00000173915	USMG5	10	105148798	105156223	5	22495	4.9487	3.7363e-07
		ENSG00000120071	KANSL1	17	44107282	44302733	28	16428	4.9481	3.7475e-07
		ENSG00000148835	TAF5	10	105127724	105148822	15	21947	4.839	6.5254e-07
		ENSG00000186868	MAPT	17	43971748	44105700	24	16931	4.6836	1.4096e-06
		ENSG00000203760	CENPW	6	126661320	126670021	6	22351	4.6823	1.4185e-06
		ENSG00000125971	DYNLRB1	20	33104214	33128762	15	22084	4.5742	2.3898e-06
		ENSG00000123908	AGO2	8	141541264	141645718	229	21961	4.5664	2.4809e-06
		ENSG00000237412	PRSS56	2	233385173	233390422	16	21863	4.5495	2.6889e-06
frontal	superior frontal	ENSG00000123106	CCDC91	12	28286182	28732883	837	21926	4.7437	1.0491e-06
	rostral middle frontal	ENSG00000140937	CDH11	16	64977656	65160015	330	22507	5.0536	2.168e-07
		ENSG00000159363	ATP13A2	1	17312453	17338423	34	22212	4.8788	5.3373e-07
		ENSG00000109906	ZBTB16	11	113930315	114121398	480	22200	4.8354	6.6428e-07
		ENSG00000127152	BCL11B	14	99635624	99737861	214	22052	4.7101	1.2379e-06
	caudal middle frontal	ENSG00000203760	CENPW	6	126661320	126670021	6	22582	5.2848	6.2916e-08
	pars opercularis	ENSG00000145808	ADAMTS19	5	128795958	129074376	533	21961	5.7606	4.1902e-09
	pars triangularis	ENSG00000127922	SHFM1	7	96110938	96339203	375	21822	8.1811	1.4057e-16
		ENSG00000174963	ZIC4	3	147103833	147124647	26	22759	7.5073	3.0189e-14
		ENSG00000152977	ZIC1	3	147111209	147228080	224	22618	7.3454	1.0258e-13
		ENSG00000197851	C7orf76	7	96110938	96132835	34	22759	6.2469	2.094e-10
		ENSG00000144455	SUMF1	3	3742498	4508965	2195	21921	5.2512	7.5554e-08
		ENSG00000227059	ANHX	12	133794898	133812681	41	17095	5.1413	1.3644e-07
		ENSG00000159363	ATP13A2	1	17312453	17338423	34	22178	5.0016	2.8428e-07
		ENSG00000145808	ADAMTS19	5	128795958	129074376	533	21962	4.7869	8.4686e-07
	pars orbitalis	ENSG00000116874	WARS2	1	119573839	119683294	193	22693	5.4931	1.9748e-08
		ENSG00000163638	ADAMTS9	3	64501333	64673676	385	22229	4.7891	8.3767e-07
		ENSG00000166689	PLEKHA7	11	16799842	17035990	602	22410	4.7225	1.1648e-06
		ENSG00000134138	MEIS2	15	37181406	37393504	326	22327	4.6059	2.053e-06
	lateral orbitofrontal	ENSG00000203760	CENPW	6	126661320	126670021	6	22657	5.1984	1.005e-07
		ENSG00000185920	PTCH1	9	98205262	98279339	104	22620	4.7226	1.164e-06
	precentral	ENSG00000188316	ENO4	10	118609023	118671299	42	22492	5.7182	5.3832e-09
		ENSG00000187164	KIAA1598	10	118643742	118886097	148	21950	5.4464	2.5698e-08
	paracentral	ENSG00000123453	SARDH	9	136528682	136605077	227	21894	4.9762	3.243e-07
	frontal pole	ENSG00000108379	WNT3	17	44839872	44910520	87	18629	5.9551	1.2999e-09
		ENSG00000120071	KANSL1	17	44107282	44302733	28	16269	5.2816	6.402e-08
		ENSG00000073969	NSF	17	44668035	44834830	41	21717	5.2486	7.6636e-08
		ENSG00000120088	CRHR1	17	43699267	43913194	221	19465	5.2346	8.2657e-08
		ENSG00000186868	MAPT	17	43971748	44105700	24	16771	4.8788	5.3354e-07
		ENSG00000100156	SLC16A8	22	38474141	38480100	10	22401	4.595	2.164e-06
temporal	superior temporal	ENSG00000165323	FAT3	11	92085262	92629618	911	22249	5.5233	1.6632e-08
		ENSG00000150556	LYPD6B	2	149894621	150071776	482	22406	5.3928	3.468e-08
		ENSG00000105364	MRPL4	19	10362577	10370721	14	22346	4.5554	2.6139e-06
	middle temporal	ENSG00000111664	GNB3	12	6949118	6956557	5	21519	5.146	1.3306e-07
		ENSG00000111667	USP5	12	6961292	6975796	7	21831	4.9888	3.0371e-07
		ENSG00000111665	CDCA3	12	6953957	6961230	4	21853	4.7599	9.685e-07
		ENSG00000111671	SPSB2	12	6980099	6998522	36	20849	4.6745	1.473e-06
		ENSG00000074590	NUAK1	12	106457118	106533811	150	22412	4.6742	1.4752e-06
	inferior temporal	ENSG00000127152	BCL11B	14	99635624	99737861	214	22072	5.9748	1.1522e-09
		ENSG00000137076	TLN1	9	35696945	35732392	27	22799	4.8366	6.6052e-07
	banks of the superior temporal sulcus	ENSG00000174099	MSRB3	12	65672423	65882024	222	22481	5.2591	7.2387e-08
	fusiform	ENSG00000120071	KANSL1	17	44107282	44302733	28	16045	5.4865	2.0501e-08
		ENSG00000108379	WNT3	17	44839872	44910520	86	18504	5.4186	3.0031e-08
		ENSG00000120088	CRHR1	17	43699267	43913194	221	19241	5.4181	3.011e-08
		ENSG00000073969	NSF	17	44668035	44834830	41	21493	5.294	5.9831e-08
		ENSG00000186868	MAPT	17	43971748	44105700	24	16547	4.9668	3.4039e-07
		ENSG00000163785	RYK	3	133784147	133969689	324	21712	4.7575	9.8012e-07
	transverse temporal	ENSG00000150556	LYPD6B	2	149894621	150071776	482	22511	6.9572	1.7359e-12
		ENSG00000170191	NANP	20	25593571	25604811	13	22739	5.0067	2.768e-07
	parahippocampal	ENSG00000075213	SEMA3A	7	83585093	84122040	1313	21935	5.5984	1.0815e-08
		ENSG00000113645	WWC1	5	167718656	167899308	479	22080	5.5865	1.1585e-08
parietal	superior parietal	ENSG00000260456	C16orf95	16	87117168	87351022	705	22218	5.8491	2.4715e-09
		ENSG00000185305	ARL15	5	53179775	53606412	1039	22366	4.6961	1.3261e-06
		ENSG00000075223	SEMA3C	7	80371854	80551675	237	22148	4.6937	1.3412e-06
		ENSG00000008441	NFIX	19	13106422	13209610	71	21535	4.6104	2.0094e-06
	inferior parietal	ENSG00000174099	MSRB3	12	65672423	65882024	222	22455	6.781	5.9693e-12
		ENSG00000146013	GFRA3	5	137588068	137610360	20	21526	4.6705	1.5026e-06
	supramarginal	ENSG00000174963	ZIC4	3	147103833	147124647	26	22645	7.0423	9.4565e-13
		ENSG00000152977	ZIC1	3	147111209	147228080	224	22504	6.5755	2.425e-11
		ENSG00000100592	DAAM1	14	59655364	59838123	470	22386	6.325	1.266e-10
		ENSG00000140937	CDH11	16	64977656	65160015	330	22359	5.4053	3.2349e-08
		ENSG00000055211	GINM1	6	149887430	149912884	17	20210	4.7642	9.479e-07
		ENSG00000268466	AL132989.1	14	58754751	58755865	2	22645	4.6899	1.3668e-06
		ENSG00000100567	PSMA3	14	58711549	58738730	30	22329	4.6725	1.4881e-06
		ENSG00000186625	KATNA1	6	149916009	149970108	96	21930	4.5935	2.1794e-06
		ENSG00000032219	ARID4A	14	58765103	58840605	59	21822	4.5729	2.4052e-06
	postcentral	ENSG00000174963	ZIC4	3	147103833	147124647	26	22662	7.0453	9.2563e-13
		ENSG00000152977	ZIC1	3	147111209	147228080	224	22521	6.9513	1.8099e-12
		ENSG00000221838	AP4M1	7	99699172	99707968	13	21947	5.144	1.3444e-07
		ENSG00000106290	TAF6	7	99704693	99717464	10	22587	5.1427	1.3539e-07
		ENSG00000166508	MCM7	7	99690351	99699563	10	21658	4.8714	5.5401e-07
		ENSG00000188186	LAMTOR4	7	99746530	99753567	6	22475	4.8244	7.0201e-07
		ENSG00000213420	GPC2	7	99767229	99774995	6	22600	4.8066	7.6768e-07
		ENSG00000106261	ZKSCAN1	7	99613204	99639312	32	22581	4.7004	1.2984e-06
		ENSG00000197093	GAL3ST4	7	99756867	99766373	8	21547	4.5922	2.1931e-06
	precuneus	ENSG00000100592	DAAM1	14	59655364	59838123	470	22544	6.5112	3.7277e-11
		ENSG00000174099	MSRB3	12	65672423	65882024	222	22557	5.9901	1.0484e-09
		ENSG00000103534	TMC5	16	19421818	19510435	185	22035	4.99	3.0191e-07
		ENSG00000006007	GDE1	16	19513015	19533467	43	22383	4.8854	5.1608e-07
		ENSG00000164414	SLC35A1	6	88180341	88222054	86	22668	4.6067	2.0451e-06
		ENSG00000135336	ORC3	6	88299839	88377169	108	22279	4.5918	2.1972e-06
		ENSG00000213204	C6orf165	6	88117730	88221352	212	22394	4.5543	2.6282e-06
occipital	lateral occipital	ENSG00000164182	NDUFAF2	5	60240956	60448853	341	22076	5.2992	5.8143e-08
		ENSG00000049167	ERCC8	5	60169658	60240900	101	22162	5.1307	1.4434e-07
		ENSG00000100592	DAAM1	14	59655364	59838123	470	22540	4.6789	1.4422e-06
		ENSG00000273088	RP11-201K10.3	1	155141885	155159748	18	22313	4.6029	2.0837e-06
		ENSG00000123358	NR4A1	12	52416616	52453291	57	22646	4.592	2.1955e-06
	lingual	ENSG00000100592	DAAM1	14	59655364	59838123	470	22546	5.6067	1.0311e-08
		ENSG00000170820	FSHR	2	49189296	49381676	581	22172	5.3852	3.6181e-08
		ENSG00000170959	DCDC1	11	30851916	31391357	564	22372	5.0393	2.336e-07
		ENSG00000103126	AXIN1	16	337440	402673	204	21769	4.9776	3.2193e-07
		ENSG00000197635	DPP4	2	162848751	162931052	87	22562	4.586	2.2591e-06
	cuneus	ENSG00000100592	DAAM1	14	59655364	59838123	470	22540	9.0487	7.2314e-20
		ENSG00000157554	ERG	21	39751949	40033704	676	22378	5.0527	2.1777e-07
		ENSG00000214435	AS3MT	10	104629273	104661656	97	22222	4.8124	7.4562e-07
		ENSG00000270316	C10orf32-ASMT	10	104614029	104661656	122	22211	4.8009	7.8978e-07
		ENSG00000162877	PM20D1	1	205797150	205819260	38	22314	4.7432	1.052e-06
		ENSG00000269113	TRABD2B	1	48226200	48462567	356	22420	4.6874	1.3835e-06
		ENSG00000141441	GAREM	18	29704840	30050447	571	22239	4.6131	1.9833e-06
	pericalcarine	ENSG00000100592	DAAM1	14	59655364	59838123	470	22565	7.2352	2.3241e-13
		ENSG00000170959	DCDC1	11	30851916	31391357	564	22391	6.6098	1.9236e-11
		ENSG00000116489	CAPZA1	1	113161795	113214241	50	22414	6.3606	1.0049e-10
		ENSG00000007341	ST7L	1	113066140	113163447	142	22477	6.1769	3.2696e-10
		ENSG00000155366	RHOC	1	113243728	113250056	13	22815	5.9156	1.6533e-09
		ENSG00000049167	ERCC8	5	60169658	60240900	101	22187	5.8819	2.0279e-09
		ENSG00000164182	NDUFAF2	5	60240956	60448853	341	22101	5.7512	4.4308e-09
		ENSG00000271810	RP11-426L16.10	1	113245236	113254055	16	22786	5.6821	6.653e-09
		ENSG00000155363	MOV10	1	113215763	113243368	36	22385	5.5734	1.249e-08
		ENSG00000164181	ELOVL7	5	60047618	60140216	167	22201	5.3507	4.3808e-08
		ENSG00000035499	DEPDC1B	5	59892739	59996017	90	21028	5.1475	1.3196e-07
		ENSG00000163638	ADAMTS9	3	64501333	64673676	385	22226	5.0421	2.3027e-07
		ENSG00000127415	IDUA	4	980785	998316	57	20637	5.019	2.5977e-07
		ENSG00000221955	SLC12A8	3	124801480	124998021	517	22448	4.959	3.5431e-07
		ENSG00000164161	HHIP	4	145567173	145666423	106	22631	4.8731	5.4917e-07
		ENSG00000134245	WNT2B	1	113009163	113072787	118	22334	4.7725	9.0982e-07
		ENSG00000007372	PAX6	11	31806340	31839509	36	22824	4.7066	1.2591e-06
		ENSG00000009709	PAX7	1	18957500	19075360	215	20972	4.6951	1.3322e-06
		ENSG00000108312	UBTF	17	42282401	42298994	13	22786	4.6295	1.8325e-06
		ENSG00000188725	SMIM15	5	60453536	60458301	3	22635	4.615	1.9658e-06
		ENSG00000078403	MLLT10	10	21823094	22032559	88	22305	4.6148	1.967e-06
		ENSG00000165323	FAT3	11	92085262	92629618	911	22392	4.579	2.3355e-06
		ENSG00000177548	RABEP2	16	28915742	28947847	23	21108	4.5717	2.4186e-06
	rostral anterior cingulate	ENSG00000179218	CALR	19	13049392	13055303	4	22293	5.2923	6.0392e-08
		ENSG00000179115	FARSA	19	13033293	13044851	14	21893	5.2292	8.5109e-08
		ENSG00000179262	RAD23A	19	13056669	13064456	6	21631	5.1996	9.9871e-08
		ENSG00000105607	GCDH	19	13001840	13025021	20	22485	4.9237	4.2461e-07
		ENSG00000161860	SYCE2	19	13009600	13030090	18	22033	4.9086	4.5873e-07
	insula	ENSG00000181264	TMEM136	11	120195838	120204391	11	21834	5.8878	1.9574e-09
		ENSG00000196914	ARHGEF12	11	120207787	120360645	191	22367	5.6977	6.0721e-09
		ENSG00000198121	LPAR1	9	113635543	113800981	399	22146	5.399	3.3514e-08
		ENSG00000188316	ENO4	10	118609023	118671299	42	22336	5.3765	3.7975e-08
		ENSG00000038427	VCAN	5	82767284	82878122	192	22114	5.3296	4.9214e-08
		ENSG00000052850	ALX4	11	44281994	44331716	152	22222	4.6816	1.423e-06
		ENSG00000073331	ALPK1	4	113206665	113363776	295	22103	4.5944	2.1696e-06
		ENSG00000173166	RAPH1	2	204259068	204400133	82	21471	4.5842	2.2784e-06
START: start position of the gene
STOP: end position of the gene
Nr of SNPs: number of SNPs in the data that were annotated to this gene
N: number of individuals in analyses
ZSTAT: z-value for the gene
in bold: p< 5.87×10-8 (=0.05/Ni/Ng)
Ni: and number of independent tests (46)
Ng: number of genes (18522)
