# Supplementary material for: Genetic correlations and genome-wide associations of cortical structure in general population samples of 22,824 adults
Source: Nat Commun. 2020 Sep 22;11:4796. doi: 10.1038/s41467-020-18367-y (PMC7508833; doi:10.1038/s41467-020-18367-y)
Supplement: Supplementary file 22 — Supplementary Data 19 [file 41467_2020_18367_MOESM22_ESM.xlsx]

## Sheet: Supplementary Data 19
Supplementary Data 19. Association between lead SNPs of cortical thickness, surface area and volume (pDiscovery<1.09x10-9) and expression QTL in autopsied brains from the ROSMAP sample.
Cortical thickness
Lobe	Region	SNP	chr	position	A1	A2	Freq (A1)	Nearest genes	type	pDiscovery	eQTL genes	eQTL type	eQTL p-value
temporal	superior temporal	rs199504	17	44861003	T	C	0.7868	WNT3	intronic	1.303e-10	WNT3	cis	1.22384e-07
		rs199504	17	44861003	T	C	0.7868	WNT3	intronic	1.303e-10	LRRC37A2	cis	1.08808e-69
		rs199504	17	44861003	T	C	0.7868	WNT3	intronic	1.303e-10	RN7SL656P	cis	2.07996e-45
		rs199504	17	44861003	T	C	0.7868	WNT3	intronic	1.303e-10	LRRC37A	cis	6.2737e-60
		rs199504	17	44861003	T	C	0.7868	WNT3	intronic	1.303e-10	MAPT-AS1	cis	1.03754e-10
		rs199504	17	44861003	T	C	0.7868	WNT3	intronic	1.303e-10	ARL17A	cis	1.28316e-05
		rs199504	17	44861003	T	C	0.7868	WNT3	intronic	1.303e-10	RP11-259G18.3	cis	1.10955e-25
		rs199504	17	44861003	T	C	0.7868	WNT3	intronic	1.303e-10	MAPK8IP1P1	cis	2.08824e-50
		rs199504	17	44861003	T	C	0.7868	WNT3	intronic	1.303e-10	MAPT	cis	4.25566e-06
		rs199504	17	44861003	T	C	0.7868	WNT3	intronic	1.303e-10	KANSL1-AS1	cis	4.9325e-78
		rs199504	17	44861003	T	C	0.7868	WNT3	intronic	1.303e-10	RN7SL199P	cis	2.07996e-45
		rs199504	17	44861003	T	C	0.7868	WNT3	intronic	1.303e-10	RP11-583F2.1	trans	1.79302e-34
		rs199504	17	44861003	T	C	0.7868	WNT3	intronic	1.303e-10	LRRC37A3	trans	1.27298e-20
	inferior temporal	rs284532	2	217332057	T	G	0.504	SMARCAL1	intronic	1.031e-09	IGFBP2	cis	7.35711e-05
parietal	postcentral	rs6492870	15	39582770	C	G	0.5148	C15orf54(dist=35727),THBS1(dist=290510)	intergenic	8.032e-14	SRP14	cis	4.67519e-05
occipital	lateral occipital	rs245100	5	79933093	A	G	0.7592	DHFR	intronic	2.675e-11	CTD-2201I18.1	cis	0.000103963
Cortical surface area
Lobe	Region	SNP	chr	position	A1	A2	Freq (A1)	Nearest genes	type	pDiscovery	eQTL genes	eQTL type	eQTL p-value
	global	rs538628	17	44787313	C	G	0.2041	NSF	intronic	1.776e-23	MAPT	cis	1.10161e-06
		rs538628	17	44787313	C	G	0.2041	NSF	intronic	1.776e-23	RN7SL199P	cis	1.51083e-52
		rs538628	17	44787313	C	G	0.2041	NSF	intronic	1.776e-23	KANSL1-AS1	cis	2.29318e-85
		rs538628	17	44787313	C	G	0.2041	NSF	intronic	1.776e-23	LRRC37A	cis	2.5381e-66
		rs538628	17	44787313	C	G	0.2041	NSF	intronic	1.776e-23	LRRC37A2	cis	9.43755e-79
		rs538628	17	44787313	C	G	0.2041	NSF	intronic	1.776e-23	RN7SL656P	cis	1.51083e-52
		rs538628	17	44787313	C	G	0.2041	NSF	intronic	1.776e-23	WNT3	cis	9.3289e-07
		rs538628	17	44787313	C	G	0.2041	NSF	intronic	1.776e-23	RP11-259G18.3	cis	4.39037e-27
		rs538628	17	44787313	C	G	0.2041	NSF	intronic	1.776e-23	ARL17A	cis	1.41994e-05
		rs538628	17	44787313	C	G	0.2041	NSF	intronic	1.776e-23	MAPK8IP1P1	cis	3.86292e-55
		rs538628	17	44787313	C	G	0.2041	NSF	intronic	1.776e-23	MAPT-AS1	cis	8.04129e-12
		rs538628	17	44787313	C	G	0.2041	NSF	intronic	1.776e-23	LRRC37A3	trans	5.97751e-22
		rs538628	17	44787313	C	G	0.2041	NSF	intronic	1.776e-23	RP11-583F2.1	trans	1.39928e-36
		rs1396862	17	43902997	A	G	0.2057	CRHR1,MGC57346-CRHR1	intronic	2.376e-20	KANSL1-AS1	cis	8.00841e-84
		rs1396862	17	43902997	A	G	0.2057	CRHR1,MGC57346-CRHR1	intronic	2.376e-20	MAPK8IP1P2	cis	2.07208e-54
		rs1396862	17	43902997	A	G	0.2057	CRHR1,MGC57346-CRHR1	intronic	2.376e-20	LINC02210	cis	3.53647e-28
		rs1396862	17	43902997	A	G	0.2057	CRHR1,MGC57346-CRHR1	intronic	2.376e-20	RP11-798G7.8	cis	1.07557e-09
		rs1396862	17	43902997	A	G	0.2057	CRHR1,MGC57346-CRHR1	intronic	2.376e-20	ARL17A	cis	2.33286e-05
		rs1396862	17	43902997	A	G	0.2057	CRHR1,MGC57346-CRHR1	intronic	2.376e-20	RP11-798G7.7	cis	4.89539e-35
		rs1396862	17	43902997	A	G	0.2057	CRHR1,MGC57346-CRHR1	intronic	2.376e-20	MAPT-AS1	cis	8.79483e-13
		rs1396862	17	43902997	A	G	0.2057	CRHR1,MGC57346-CRHR1	intronic	2.376e-20	WNT3	cis	2.1158e-06
		rs1396862	17	43902997	A	G	0.2057	CRHR1,MGC57346-CRHR1	intronic	2.376e-20	LRRC37A2	cis	2.80827e-83
		rs1396862	17	43902997	A	G	0.2057	CRHR1,MGC57346-CRHR1	intronic	2.376e-20	RP11-798G7.6	cis	4.85132e-09
		rs1396862	17	43902997	A	G	0.2057	CRHR1,MGC57346-CRHR1	intronic	2.376e-20	RN7SL199P	cis	5.38163e-52
		rs1396862	17	43902997	A	G	0.2057	CRHR1,MGC57346-CRHR1	intronic	2.376e-20	DND1P1	cis	1.81987e-29
		rs1396862	17	43902997	A	G	0.2057	CRHR1,MGC57346-CRHR1	intronic	2.376e-20	MAPT	cis	2.88326e-07
		rs1396862	17	43902997	A	G	0.2057	CRHR1,MGC57346-CRHR1	intronic	2.376e-20	MAPK8IP1P1	cis	1.26462e-55
		rs1396862	17	43902997	A	G	0.2057	CRHR1,MGC57346-CRHR1	intronic	2.376e-20	RP11-259G18.3	cis	1.6667e-26
		rs1396862	17	43902997	A	G	0.2057	CRHR1,MGC57346-CRHR1	intronic	2.376e-20	LRRC37A	cis	2.69186e-70
		rs1396862	17	43902997	A	G	0.2057	CRHR1,MGC57346-CRHR1	intronic	2.376e-20	RN7SL739P	cis	6.96323e-05
		rs1396862	17	43902997	A	G	0.2057	CRHR1,MGC57346-CRHR1	intronic	2.376e-20	RPS26P8	cis	1.09563e-24
		rs1396862	17	43902997	A	G	0.2057	CRHR1,MGC57346-CRHR1	intronic	2.376e-20	RN7SL656P	cis	5.38163e-52
		rs1396862	17	43902997	A	G	0.2057	CRHR1,MGC57346-CRHR1	intronic	2.376e-20	LRRC37A3	trans	8.04904e-20
		rs1396862	17	43902997	A	G	0.2057	CRHR1,MGC57346-CRHR1	intronic	2.376e-20	RP11-583F2.1	trans	5.53951e-39
frontal	precentral	rs6492870	15	39582770	C	G	0.5208	C15orf54(dist=35727),THBS1(dist=290510)	intergenic	9.19e-12	SRP14	cis	4.67519e-05
temporal	fusiform	rs199535	17	44822662	A	G	0.7921	NSF	intronic	1.014e-13	RN7SL199P	cis	1.61026e-52
		rs199535	17	44822662	A	G	0.7921	NSF	intronic	1.014e-13	KANSL1-AS1	cis	2.49205e-85
		rs199535	17	44822662	A	G	0.7921	NSF	intronic	1.014e-13	MAPT	cis	1.11188e-06
		rs199535	17	44822662	A	G	0.7921	NSF	intronic	1.014e-13	MAPT-AS1	cis	8.10962e-12
		rs199535	17	44822662	A	G	0.7921	NSF	intronic	1.014e-13	ARL17A	cis	1.4274e-05
		rs199535	17	44822662	A	G	0.7921	NSF	intronic	1.014e-13	RP11-259G18.3	cis	4.47608e-27
		rs199535	17	44822662	A	G	0.7921	NSF	intronic	1.014e-13	MAPK8IP1P1	cis	4.10365e-55
		rs199535	17	44822662	A	G	0.7921	NSF	intronic	1.014e-13	WNT3	cis	9.35987e-07
		rs199535	17	44822662	A	G	0.7921	NSF	intronic	1.014e-13	LRRC37A2	cis	1.02433e-78
		rs199535	17	44822662	A	G	0.7921	NSF	intronic	1.014e-13	RN7SL656P	cis	1.61026e-52
		rs199535	17	44822662	A	G	0.7921	NSF	intronic	1.014e-13	LRRC37A	cis	2.69564e-66
		rs199535	17	44822662	A	G	0.7921	NSF	intronic	1.014e-13	LRRC37A3	trans	5.97751e-22
		rs199535	17	44822662	A	G	0.7921	NSF	intronic	1.014e-13	RP11-583F2.1	trans	1.39928e-36
		rs17689918	17	43910088	A	G	0.2057	CRHR1,MGC57346-CRHR1	intronic	6.61e-12	RP11-798G7.8	cis	1.13902e-09
		rs17689918	17	43910088	A	G	0.2057	CRHR1,MGC57346-CRHR1	intronic	6.61e-12	LINC02210	cis	4.02679e-28
		rs17689918	17	43910088	A	G	0.2057	CRHR1,MGC57346-CRHR1	intronic	6.61e-12	KANSL1-AS1	cis	8.80652e-84
		rs17689918	17	43910088	A	G	0.2057	CRHR1,MGC57346-CRHR1	intronic	6.61e-12	MAPK8IP1P2	cis	3.18147e-54
		rs17689918	17	43910088	A	G	0.2057	CRHR1,MGC57346-CRHR1	intronic	6.61e-12	RP11-798G7.6	cis	4.94765e-09
		rs17689918	17	43910088	A	G	0.2057	CRHR1,MGC57346-CRHR1	intronic	6.61e-12	LRRC37A2	cis	2.49553e-83
		rs17689918	17	43910088	A	G	0.2057	CRHR1,MGC57346-CRHR1	intronic	6.61e-12	WNT3	cis	2.42565e-06
		rs17689918	17	43910088	A	G	0.2057	CRHR1,MGC57346-CRHR1	intronic	6.61e-12	RP11-798G7.7	cis	5.73118e-35
		rs17689918	17	43910088	A	G	0.2057	CRHR1,MGC57346-CRHR1	intronic	6.61e-12	ARL17A	cis	2.35998e-05
		rs17689918	17	43910088	A	G	0.2057	CRHR1,MGC57346-CRHR1	intronic	6.61e-12	MAPT-AS1	cis	8.75418e-13
		rs17689918	17	43910088	A	G	0.2057	CRHR1,MGC57346-CRHR1	intronic	6.61e-12	MAPT	cis	2.50363e-07
		rs17689918	17	43910088	A	G	0.2057	CRHR1,MGC57346-CRHR1	intronic	6.61e-12	RN7SL199P	cis	5.35804e-52
		rs17689918	17	43910088	A	G	0.2057	CRHR1,MGC57346-CRHR1	intronic	6.61e-12	DND1P1	cis	1.50537e-29
		rs17689918	17	43910088	A	G	0.2057	CRHR1,MGC57346-CRHR1	intronic	6.61e-12	RN7SL739P	cis	6.72583e-05
		rs17689918	17	43910088	A	G	0.2057	CRHR1,MGC57346-CRHR1	intronic	6.61e-12	RPS26P8	cis	1.42712e-24
		rs17689918	17	43910088	A	G	0.2057	CRHR1,MGC57346-CRHR1	intronic	6.61e-12	LRRC37A	cis	2.39262e-70
		rs17689918	17	43910088	A	G	0.2057	CRHR1,MGC57346-CRHR1	intronic	6.61e-12	RN7SL656P	cis	5.35804e-52
		rs17689918	17	43910088	A	G	0.2057	CRHR1,MGC57346-CRHR1	intronic	6.61e-12	MAPK8IP1P1	cis	2.19038e-55
		rs17689918	17	43910088	A	G	0.2057	CRHR1,MGC57346-CRHR1	intronic	6.61e-12	RP11-259G18.3	cis	1.71118e-26
		rs17689918	17	43910088	A	G	0.2057	CRHR1,MGC57346-CRHR1	intronic	6.61e-12	LRRC37A3	trans	8.04904e-20
		rs17689918	17	43910088	A	G	0.2057	CRHR1,MGC57346-CRHR1	intronic	6.61e-12	RP11-583F2.1	trans	5.53951e-39
occipital	pericalcarine	rs2999158	1	113239478	T	C	0.332	MOV10	intronic	6.456e-10	WNT2B	cis	9.9551e-14
Cortical volume
Lobe	Region	SNP	chr	position	A1	A2	Freq (A1)	Nearest genes	type	pDiscovery	eQTL genes	eQTL type	eQTL p-value
frontal	caudal middle frontal	rs745249	2	105460333	T	C	0.2829	LINC01158	ncRNA_intronic	2.352e-11	LINC01114	cis	2.99281e-09
		rs853974	6	127068983	T	C	0.2596	MIR588(dist=263124),RSPO3(dist=371065)	intergenic	4.823e-11	THEMIS	cis	0.000281084
	precentral	rs6492870	15	39582770	C	G	0.5166	C15orf54(dist=35727),THBS1(dist=290510)	intergenic	2.275e-16	SRP14	cis	4.67519e-05
temporal	fusiform	rs1547199	14	59833172	A	T	0.548	DAAM1	intronic	4.579e-10	L3HYPDH	cis	1.63302e-07
parietal	postcentral	rs6492870	15	39582770	C	G	0.5168	C15orf54(dist=35727),THBS1(dist=290510)	intergenic	7.618e-20	SRP14	cis	4.67519e-05
occipital	pericalcarine	rs12046466	1	113208039	T	C	0.4807	CAPZA1	intronic	2.359e-12	WNT2B	cis	1.62865e-13
A1: Allele 1
A2: Allele 2
Freq(A1): frequency of allele 1
N: number of individuals in meta-analysis
pDiscovery: p-value of disocvery GWAS meta-analysis in CHARGE
