# Supplementary material for: Genetic correlations and genome-wide associations of cortical structure in general population samples of 22,824 adults
Source: Nat Commun. 2020 Sep 22;11:4796. doi: 10.1038/s41467-020-18367-y (PMC7508833; doi:10.1038/s41467-020-18367-y)
Supplement: Supplementary file 23 — Supplementary Data 20 [file 41467_2020_18367_MOESM23_ESM.xlsx]

## Sheet: Supplementary Data 20
Supplementary Data 20. MAGMA gene-set analyses (as implemented in FUMA).
Cortical thickness
Lobe	Region	Gene set name	p-value	Gene set size
frontal	lateral orbitofrontal	Curated_gene_sets:valk_aml_cluster_16	2.16002e-06	24
temporal	superior temporal	GO_bp:go_cell_projection_organization	8.03683e-07	853
	middle temporal	GO_bp:go_hindbrain_morphogenesis	3.36106e-06	38
	inferior temporal	GO_bp:go_regulation_of_catabolic_process	4.71913e-08	692
		GO_bp:go_negative_regulation_of_catabolic_process	3.8432e-06	192
	banks of the superior temporal sulcus	GO_bp:go_nuclear_pore_complex_assembly	9.25474e-07	11
occipital	lateral occipital	GO_bp:go_maintenance_of_location_in_cell	4.63348e-06	91
Cortical surface area
Lobe	Region	Gene set name	p-value	Gene set size
frontal	precentral	GO_bp:go_forebrain_generation_of_neurons	1.9021e-06	61
temporal	middle temporal	GO_mf:go_poly_a_rna_binding	3.11236e-06	1087
occipital	lateral occipital	GO_bp:go_regulation_of_fibroblast_growth_factor_receptor_signaling_pathway	3.60225e-06	24
Cortical volume
Lobe	Region	Gene set name	p-value	Gene set size
frontal	pars opercularis	GO_bp:go_multivesicular_body_organization	3.18536e-06	31
		GO_cc:go_voltage_gated_calcium_channel_complex	4.39e-06	39
	lateral orbitofrontal	GO_bp:go_positive_regulation_of_epidermal_cell_differentiation	1.35294e-06	19
		GO_bp:go_positive_regulation_of_epidermis_development	4.1073e-06	30
	paracentral	Curated_gene_sets:myllykangas_amplification_hot_spot_24	4.35553e-06	13
temporal	transverse temporal	GO_bp:go_central_nervous_system_neuron_development	4.34505e-06	64
occipital	lingual	Curated_gene_sets:reactome_integrin_cell_surface_interactions	3.80686e-06	77
	cuneus	GO_bp:go_embryonic_skeletal_joint_development	1.02676e-06	12
		GO_bp:go_morphogenesis_of_a_branching_structure	4.0594e-07	160
in bold: p< 1.02×10-7 (=0.05/Ni/Ngs)
Ni: and number of independent tests (46)
Ngs: number of gene sets (10651)
