# Supplementary material for: Genetic correlations and genome-wide associations of cortical structure in general population samples of 22,824 adults
Source: Nat Commun. 2020 Sep 22;11:4796. doi: 10.1038/s41467-020-18367-y (PMC7508833; doi:10.1038/s41467-020-18367-y)
Supplement: Supplementary file 24 — Supplementary Data 21 [file 41467_2020_18367_MOESM24_ESM.xlsx]

## Sheet: Supplementary Data 21
Supplementary Data 21. Heritability estimates.
		cortical thickness								cortical surface area								cortical volume
		SNP-based heritability in RS 1 (n=4472)			Pedigree-based heritability in ASPS-Fam (n=365)			GWAS summary statistics based heritability		SNP-based heritability in RS 1 (n=4472)			Pedigree-based heritability in ASPS-Fam (n=365)			GWAS summary statistics based heritability		SNP-based heritability in RS 1 (n=4472)			Pedigree-based heritability in ASPS-Fam (n=365)			GWAS summary statistics based heritability
lobe	region	h2	se	p	h2	se	p	h2	se	h2	se	p	h2	se	p	h2	se	h2	se	p	h2	se	p	h2	se
	global	0.45	0.08	2.5e-07	0.64	0.12	3e-07	0.25	0.03	0.33	0.08	0.0001	0.84	0.12	2.63e-11	0.29	0.04	0.32	0.08	0.0001	0.8	0.11	1.1e-09	0.3	0.03
frontal	superior frontal	0.345659	0.097774	0.0001732	0.673828	0.126869	1e-07	0.0833	0.0218	0.382789	0.099255	6.165e-05	0.661969	0.122786	2.80452e-08	0.1933	0.0273	0.272113	0.097011	0.002399	0.631211	0.124946	1.3e-06	0.2057	0.0236
	rostral middle frontal	0.396723	0.097413	1.693e-05	0.590082	0.126014	7e-07	0.1003	0.0223	0.277981	0.09799	0.002274	0.714668	0.127489	8.62901e-09	0.2126	0.027	0.265544	0.097501	0.003311	0.716314	0.12798	3.74783e-08	0.2053	0.0233
	caudal middle frontal	0.359598	0.096524	6.386e-05	0.61116	0.116762	2e-07	0.071	0.0219	0.168736	0.095929	0.03874	0.739535	0.120587	2.74842e-09	0.1855	0.0264	0.134186	0.094112	0.07341	0.720543	0.130614	1e-07	0.1788	0.0209
	pars opercularis	0.098981	0.094335	0.1442	0.628027	0.12958	5e-07	0.0986	0.0218	0.175435	0.095538	0.03164	0.64586	0.127558	1e-07	0.1553	0.0273	0.130151	0.093985	0.07867	0.602608	0.127318	1.8e-06	0.166	0.0208
	pars triangularis	0.225121	0.094226	0.006778	0.665004	0.126103	1e-07	0.1076	0.0217	0.079013	0.096244	0.2111	0.750716	0.121881	8.96842e-09	0.1723	0.0274	0.039064	0.093946	0.3398	0.66783	0.135812	1.8e-06	0.1773	0.0235
	pars orbitalis	0.228247	0.09602	0.008022	0.52554	0.125794	8.8e-06	0.0601	0.0204	0.154074	0.095063	0.04982	0.644648	0.132495	6e-07	0.1746	0.0273	0.071388	0.093083	0.2185	0.35948	0.136649	0.00338	0.1526	0.0225
	lateral orbitofrontal	0.354929	0.098374	0.0001622	0.201143	0.131889	0.0589326	0.1045	0.0226	0.330646	0.096099	0.0001903	0.594561	0.139763	8.5e-06	0.2504	0.0301	0.193875	0.095961	0.02069	0.640685	0.137817	4e-06	0.2645	0.0247
	medial orbitofrontal	0.24283	0.097895	0.006636	0.393962	0.136779	0.001568	0.1073	0.0229	0.325706	0.094169	0.0001187	0.610534	0.127242	3e-07	0.1615	0.0259	0.061722	0.092612	0.2488	0.511058	0.133775	3.78e-05	0.12	0.0211
	precentral	0.342263	0.096237	0.0001231	0.693486	0.113588	9.84514e-09	0.1123	0.0197	0.286518	0.098797	0.002079	0.694961	0.125497	1.48958e-08	0.2465	0.0336	0.353031	0.09622	8.488e-05	0.634091	0.134894	4.9e-06	0.2013	0.0277
	paracentral	0.275571	0.097117	0.002116	0.586704	0.126712	5.6e-06	0.0457	0.0211	0.223509	0.096709	0.009884	0.750456	0.122021	5.55317e-10	0.2006	0.0271	0.27059	0.097205	0.002533	0.526314	0.129079	2.84e-05	0.1076	0.0201
	frontal pole	0.299291	0.098225	0.001225	0.495107	0.128935	6.27e-05	0.0709	0.0246	0.171208	0.094979	0.0339	0.38172	0.133877	0.0014248	0.072	0.0267	0.161171	0.096429	0.04851	0.297774	0.145617	0.0188876	0.0683	0.022
temporal	superior temporal	0.385505	0.096318	1.804e-05	0.648544	0.128697	5e-07	0.1793	0.0261	0.361198	0.097123	7.868e-05	0.761284	0.126085	6.34794e-09	0.3021	0.0506	0.432078	0.096722	2.502e-06	0.742201	0.12805	1e-07	0.2588	0.0288
	middle temporal	0.3084	0.095768	0.0004646	0.390204	0.142546	0.0028637	0.0819	0.0223	0.262794	0.096987	0.003328	0.838723	0.124795	2.44871e-10	0.1546	0.031	0.225508	0.094766	0.00745	0.913549	0.115524	1.64087e-11	0.1666	0.027
	inferior temporal	0.134429	0.095216	0.07883	0.317641	0.132929	0.0067362	0.123	0.0301	0.310985	0.097436	0.0007068	0.710354	0.13281	1e-07	0.228	0.0285	0.208047	0.094613	0.01224	0.654093	0.133957	1.8e-06	0.2148	0.0235
	banks of the superior temporal sulcus	0.294264	0.09444	0.0005368	0.378604	0.148989	0.0048803	0.1527	0.0242	0.348491	0.098372	0.0002124	0.562321	1.35e-05	1.35e-05	0.1605	0.0272	0.320975	0.096475	0.0003571	0.550501	0.133395	1.6e-05	0.1424	0.0223
	fusiform	0.222729	0.096306	0.009891	0.560786	0.124493	3.1e-06	0.1259	0.0229	0.339156	0.097142	0.0001849	0.525732	0.124672	4.8e-06	0.188	0.0301	0.340959	0.096142	0.0001382	0.449928	0.129179	0.0001309	0.1772	0.0256
	transverse temporal	0.320996	0.098809	0.0006236	0.672636	0.129615	5e-07	0.1679	0.0232	0.302986	0.095709	0.0005507	0.572396	0.127579	2.5e-06	0.2263	0.0383	0.294969	0.095113	0.0006337	0.580994	0.143217	4.96e-05	0.2162	0.0229
	entorhinal	1e-06	0.093808	0.5	0.410575	0.135298	0.0012252	0.07	0.0201	0.310365	0.099185	0.001034	0.39953	0.39953	0.39953	0.1312	0.0281	0.021604	0.094786	0.4118	0.44878	0.139005	0.0004643	0.1257	0.0218
	temporal pole	0.180461	0.095269	0.02759	0.421442	0.132388	0.0004787	0.0661	0.0261	0.202072	0.095629	0.01627	0.185755	0.13659	0.0792859	0.127	0.0249	0.166042	0.094785	0.03788	0.444397	0.143457	0.0009208	0.0561	0.0219
	parahippocampal	0.083708	0.0934	0.1823	0.901368	0.1105	5.77789e-12	0.1664	0.0233	0.186884	0.096816	0.02691	0.559022	0.130766	7.2e-06	0.1711	0.0262	0.224507	0.09832	0.01232	0.571497	0.133523	1.22e-05	0.1829	0.0233
parietal	superior parietal	0.27424	0.096512	0.00187	0.47856	0.134062	0.0001777	0.1254	0.0222	0.4229	0.097849	7.117e-06	0.623784	0.133262	1.2e-06	0.247	0.0283	0.291928	0.096099	0.001001	0.562064	0.141736	6.97e-05	0.1936	0.0237
	inferior parietal	0.275675	0.096704	0.001921	0.548109	0.125842	6.4e-06	0.0628	0.0213	0.293388	0.096963	0.001162	0.79296	0.135879	2.43842e-08	0.2652	0.0304	0.284307	0.095708	0.001219	0.7453	0.125238	1.86158e-08	0.2457	0.0268
	supramarginal	0.33445	0.097415	0.0002457	0.514186	0.129411	3.24e-05	0.0757	0.0211	0.312658	0.098805	0.0008549	0.76992	0.113255	6.12074e-11	0.1775	0.0312	0.346561	0.097138	0.0001548	0.565847	0.134286	1.87e-05	0.1628	0.0271
	postcentral	0.175271	0.093564	0.02633	0.768047	0.110394	2.74206e-10	0.1776	0.0256	0.344287	0.098105	0.0002245	0.54422	0.129632	6.2e-06	0.1702	0.0266	0.351016	0.096335	0.000107	0.510509	0.133129	4.43e-05	0.2092	0.0258
	precuneus	0.359071	0.097322	8.774e-05	0.595429	0.128794	5.1e-06	0.1593	0.0247	0.458001	0.097245	9.261e-07	0.670775	0.123953	1e-07	0.2876	0.0323	0.408332	0.096342	7.169e-06	0.703991	0.123757	1e-07	0.2826	0.0285
occipital	lateral occipital	0.258962	0.097259	0.003655	0.592778	0.131611	6.7e-06	0.1477	0.0227	0.255742	0.098794	0.005418	0.613799	0.126078	5e-07	0.2123	0.0309	0.193665	0.096228	0.02189	0.625727	0.137569	5.8e-06	0.1586	0.0241
	lingual	0.437214	0.100541	1.221e-05	0.475555	0.126944	9.64e-05	0.1102	0.0217	0.316439	0.095562	0.0003122	0.685918	0.124994	2.93399e-08	0.2612	0.0325	0.380595	0.096694	2.818e-05	0.562828	0.123657	1.5e-06	0.2703	0.0272
	cuneus	0.242824	0.098448	0.007465	0.306813	0.145339	0.0150286	0.1295	0.0231	0.163933	0.09668	0.04653	0.459391	0.000247	0.000247	0.2318	0.0309	0.076471	0.095361	0.2144	0.447226	0.141695	0.0005399	0.2507	0.0276
	pericalcarine	0.225954	0.09672	0.00982	0.382512	0.133371	0.0015818	0.1527	0.025	0.305171	0.097874	0.0008775	0.686375	0.135678	6e-07	0.3577	0.0355	0.254006	0.09798	0.004863	0.595178	0.133015	5.7e-06	0.3164	0.0311
	rostral anterior cingulate	0.311046	0.097257	0.0006226	0.401929	0.132348	0.0009273	0.1183	0.0215	0.370411	0.098563	8.543e-05	0.383901	0.1346	0.0013579	0.1617	0.0258	0.182634	0.096332	0.02875	0.323449	0.13926	0.0073012	0.1588	0.0238
	caudal anterior cingulate	0.289228	0.094615	0.0007391	0.429799	0.133879	0.0004945	0.1004	0.0226	0.317538	0.097199	0.0005129	0.450146	0.12889	9.91e-05	0.1578	0.0274	0.122094	0.094193	0.09519	0.315762	0.131484	0.0057491	0.1458	0.023
	posterior cingulate	0.201084	0.094068	0.01321	0.524865	0.138605	7.55e-05	0.1032	0.022	0.404837	0.097134	1.158e-05	0.48746	0.134148	7.32e-05	0.1858	0.0282	0.206604	0.095041	0.01324	0.451493	0.13581	0.0003409	0.1549	0.0214
	isthmus cingulate	0.196621	0.096193	0.01952	0.503988	0.127488	7.28e-05	0.1561	0.0233	0.301861	0.097741	0.0009421	0.828405	0.11313	2.55432e-11	0.1558	0.027	0.241601	0.096209	0.005331	0.684033	0.112534	1.19765e-08	0.1488	0.0222
	insula	0.193236	0.097387	0.02382	0.525974	0.129993	2.49e-05	0.1452	0.0278	0.303629	0.097811	0.0009343	0.792763	0.118487	6.22862e-10	0.1777	0.03	0.220627	0.095814	0.009635	0.719387	0.120955	1e-07	0.2617	0.0246
RS1 = Rotterdam Study 1
ASPS-Fam = Austrian Stroke Prevention Family Study
h2: heritability
se: standard error
p: p-value
SNP-based heritability in RS 1 was calculated using GCTA (http://cnsgenomics.com/software/gcta), models were adjusted for age and sex
Pedigree-based heritability in ASPS-Fam was calculated using SOLAR (http://solar-eclipse-genetics.org), models were adjusted for age and sex, phenotype variables were inverse normal transformed if necessary
GWAS summary statistics based heritability was calculated using LD Score regression (https://github.com/bulik/ldsc) using the summary statistics of our GWAS analyses
