# Supplementary material for: Genetic correlations and genome-wide associations of cortical structure in general population samples of 22,824 adults
Source: Nat Commun. 2020 Sep 22;11:4796. doi: 10.1038/s41467-020-18367-y (PMC7508833; doi:10.1038/s41467-020-18367-y)
Supplement: Supplementary file 25 — Supplementary Data 22 [file 41467_2020_18367_MOESM25_ESM.xlsx]

## Sheet: Supplementary Data 22
Supplementary Data 22. Partitioned heritability - functional annotation.
Cortical thickness
Lobe	Region	Category	Prop._SNPs	Prop._h2	Prop._h2_std_error	Enrichment	Enrichment_std_error	Enrichment_p
	global	SuperEnhancer_Hnisz.extend.500.bedL2_0	0.170383	0.420585	0.0524209	2.46847	0.307665	3.79205e-06
		Intron_UCSC.extend.500.bedL2_0	0.396796	0.67742	0.0706223	1.70722	0.177981	4.13072e-06
		H3K9ac_Trynka.extend.500.bedL2_0	0.229855	0.710793	0.11049	3.09236	0.480696	1.50341e-05
temporal	banks of the superior temporal sulcus	Repressed_Hoffman.extend.500.bedL2_0	0.718511	0.32894	0.0945761	0.457808	0.131628	8.36008e-06
		H3K4me1_peaks_Trynka.bedL2_0	0.169823	1.67992	0.397189	9.89221	2.33885	1.41842e-05
parietal	postcentral	H3K9ac_Trynka.bedL2_0	0.125413	0.986772	0.224763	7.86819	1.79219	5.46286e-06
	isthmus cingulate	H3K4me1_Trynka.extend.500.bedL2_0	0.605819	1.18985	0.126576	1.96404	0.208933	8.47084e-06
Cortical surface area
Lobe	Region	Category	Prop._SNPs	Prop._h2	Prop._h2_std_error	Enrichment	Enrichment_std_error	Enrichment_p
	global	Repressed_Hoffman.extend.500_0	0.718511	0.295866	0.0925003	0.411777	0.128739	1.06377e-07
		H3K4me1_Trynka.extend.500_0	0.605819	1.13061	0.117221	1.86625	0.193491	5.93891e-06
frontal	pars orbitalis	Conserved_LindbladToh.extend.500.bedL2_0	0.330412	1.02048	0.150508	3.08849	0.455515	6.35725e-06
parietal	superior parietal	Conserved_LindbladToh.bedL2_0	0.0256851	0.645065	0.130554	25.1143	5.08288	4.36856e-06
		H3K4me1_Trynka.extend.500.bedL2_0	0.605819	1.17387	0.116363	1.93766	0.192075	3.76975e-06
	inferior parietal	Conserved_LindbladToh.bedL2_0	0.0256851	0.725409	0.14728	28.2424	5.73406	3.90155e-07
		SuperEnhancer_Hnisz.bedL2_0	0.16721	0.513966	0.0726257	3.07378	0.434339	1.52253e-06
	precuneus	Conserved_LindbladToh.bedL2_0	0.0256851	0.59202	0.124765	23.0492	4.8575	8.50308e-06
		SuperEnhancer_Hnisz.extend.500.bedL2_0	0.170383	0.421123	0.0555451	2.47163	0.326002	1.3237e-05
occipital	lingual	Conserved_LindbladToh.bedL2_0	0.0256851	0.635031	0.144391	24.7237	5.62157	1.30119e-05
	cuneus	Enhancer_Hoffman.bedL2_0	0.0419892	0.751897	0.142955	17.9069	3.40456	9.45824e-07
		H3K9ac_Trynka.extend.500.bedL2_0	0.229855	0.819356	0.135263	3.56467	0.588472	2.0027e-05
	pericalcarine	Conserved_LindbladToh.bedL2_0	0.0256851	0.527798	0.102303	20.5488	3.98298	8.18255e-07
		Conserved_LindbladToh.extend.500.bedL2_0	0.330412	1.07781	0.122891	3.26202	0.371931	5.56651e-09
		DGF_ENCODE.extend.500.bedL2_0	0.53847	1.25058	0.141045	2.32247	0.261937	5.02731e-07
		H3K4me1_peaks_Trynka.bedL2_0	0.169823	1.04143	0.208213	6.13244	1.22606	1.47681e-05
		H3K4me1_Trynka.extend.500.bedL2_0	0.605819	0.985604	0.0779129	1.6269	0.128608	1.71158e-05
		H3K4me3_Trynka.bedL2_0	0.133011	0.689308	0.129581	5.18235	0.974216	1.16696e-05
		H3K9ac_Trynka.bedL2_0	0.125413	0.737659	0.119498	5.88185	0.952835	1.0154e-07
	isthmus cingulate	H3K4me1_Trynka.extend.500.bedL2_0	0.605819	1.41145	0.190646	2.32982	0.314691	5.00181e-06
Cortical volume
Lobe	Region	Category	Prop._SNPs	Prop._h2	Prop._h2_std_error	Enrichment	Enrichment_std_error	Enrichment_p
	global	Intron_UCSC.extend.500.bedL2_0	0.396796	0.678837	0.0564633	1.71079	0.142298	2.29721e-07
		Repressed_Hoffman.extend.500.bedL2_0	0.718511	0.355828	0.0773648	0.495229	0.107674	4.84445e-07
		SuperEnhancer_Hnisz.bedL2_0	0.16721	0.420117	0.0528989	2.51251	0.316363	1.86966e-06
		SuperEnhancer_Hnisz.extend.500.bedL2_0	0.170383	0.438537	0.0512799	2.57383	0.300968	2.97681e-07
frontal	pars orbitalis	Conserved_LindbladToh.extend.500.bedL2_0	0.330412	1.14076	0.187802	3.45252	0.568387	1.09436e-05
	lateral orbitofrontal	H3K4me1_Trynka.extend.500.bedL2_0	0.605819	1.11314	0.088809	1.83741	0.146593	2.34167e-07
	precentral	Conserved_LindbladToh.bedL2_0	0.0256851	0.624804	0.154822	24.3255	6.02771	1.53896e-05
		H3K4me1_Trynka.extend.500.bedL2_0	0.605819	1.15651	0.114093	1.909	0.188328	1.26776e-05
temporal	superior temporal	Conserved_LindbladToh.bedL2_0	0.0256851	0.464943	0.113439	18.1017	4.41654	1.19427e-05
		TSS_Hoffman.bedL2_0	0.0178321	0.278	0.0634818	15.5898	3.55997	1.75442e-05
	middle temporal	Conserved_LindbladToh.bedL2_0	0.0256851	0.668946	0.170436	26.0441	6.6356	1.64263e-05
		H3K27ac_Hnisz.bedL2_0	0.389076	0.857688	0.105294	2.20442	0.270626	6.2933e-06
	transverse temporal	Conserved_LindbladToh.bedL2_0	0.0256851	0.660356	0.14494	25.7097	5.64297	3.00959e-06
	parahippocampal	H3K4me1_peaks_Trynka.bedL2_0	0.169823	1.32962	0.285317	7.82948	1.68009	1.03138e-05
		H3K4me1_Trynka.extend.500.bedL2_0	0.605819	1.31709	0.123165	2.17406	0.203302	1.13898e-07
parietal	inferior parietal	Conserved_LindbladToh.bedL2_0	0.0256851	0.661036	0.135483	25.7362	5.27476	3.91971e-07
		H3K4me1_Trynka.bedL2_0	0.423685	1.19737	0.165706	2.82609	0.391106	2.12607e-06
		H3K4me1_Trynka.extend.500.bedL2_0	0.605819	1.05075	0.0902228	1.73442	0.148927	4.45612e-06
		SuperEnhancer_Hnisz.bedL2_0	0.16721	0.455119	0.0650331	2.72184	0.388931	1.17782e-05
		SuperEnhancer_Hnisz.extend.500.bedL2_0	0.170383	0.409542	0.0553424	2.40365	0.324812	1.91266e-05
	precuneus	Conserved_LindbladToh.bedL2_0	0.0256851	0.553589	0.111314	21.5529	4.33381	5.2087e-06
		DGF_ENCODE.extend.500.bedL2_0	0.53847	1.32174	0.137931	2.45462	0.256153	2.31799e-08
		H3K4me1_Trynka.bedL2_0	0.423685	1.19748	0.166872	2.82635	0.393859	7.93928e-06
		H3K4me1_Trynka.extend.500.bedL2_0	0.605819	1.13551	0.0919075	1.87433	0.151708	1.94235e-08
		H3K9ac_Trynka.extend.500.bedL2_0	0.229855	0.73604	0.100694	3.2022	0.438077	2.13922e-06
		Repressed_Hoffman.extend.500.bedL2_0	0.718511	0.424923	0.0625404	0.591394	0.0870417	9.76447e-06
		SuperEnhancer_Hnisz.extend.500.bedL2_0	0.170383	0.404109	0.0455049	2.37177	0.267074	4.19356e-07
occipital	lingual	Conserved_LindbladToh.bedL2_0	0.0256851	0.598331	0.110324	23.2948	4.29525	3.9841e-07
		H3K9ac_Trynka.extend.500.bedL2_0	0.229855	0.785053	0.114454	3.41543	0.49794	5.38166e-06
		Repressed_Hoffman.extend.500.bedL2_0	0.718511	0.402718	0.0721803	0.560489	0.100458	1.09489e-05
	cuneus	Conserved_LindbladToh.extend.500.bedL2_0	0.330412	0.990112	0.13189	2.99659	0.399168	7.15397e-07
		H3K27ac_Hnisz.bedL2_0	0.389076	0.886742	0.0844035	2.2791	0.216933	5.99162e-07
		H3K4me1_Trynka.bedL2_0	0.423685	1.29572	0.185617	3.05822	0.438101	3.12772e-07
		H3K9ac_Trynka.extend.500.bedL2_0	0.229855	0.726178	0.110343	3.15929	0.480055	1.72205e-05
		Repressed_Hoffman.extend.500.bedL2_0	0.718511	0.364788	0.0734555	0.5077	0.102233	1.73103e-06
		SuperEnhancer_Hnisz.extend.500.bedL2_0	0.170383	0.428544	0.05126	2.51518	0.300851	5.2183e-07
		TSS_Hoffman.extend.500.bedL2_0	0.0343534	0.324576	0.0687914	9.44816	2.00246	1.32021e-05
	pericalcarine	Conserved_LindbladToh.bedL2_0	0.0256851	0.532453	0.0958046	20.73	3.72997	1.00932e-07
		Conserved_LindbladToh.extend.500.bedL2_0	0.330412	0.956917	0.113228	2.89613	0.342687	1.34555e-07
		DGF_ENCODE.extend.500.bedL2_0	0.53847	1.28702	0.125671	2.39015	0.233386	1.46206e-08
		FetalDHS_Trynka.extend.500.bedL2_0	0.283362	0.971092	0.158042	3.42704	0.557738	1.9534e-05
		H3K27ac_Hnisz.bedL2_0	0.389076	0.77254	0.0789301	1.98558	0.202865	1.78832e-06
		H3K4me1_Trynka.extend.500.bedL2_0	0.605819	1.00504	0.0811393	1.65898	0.133933	1.00331e-05
		H3K4me3_Trynka.bedL2_0	0.133011	0.660623	0.115157	4.96669	0.865774	5.61947e-06
		H3K9ac_Trynka.bedL2_0	0.125413	0.614024	0.105559	4.89602	0.841689	1.7461e-06
		H3K9ac_Trynka.extend.500.bedL2_0	0.229855	0.698823	0.0987676	3.04028	0.429696	1.76647e-06
		Repressed_Hoffman.extend.500.bedL2_0	0.718511	0.373667	0.0770424	0.520058	0.107225	1.83666e-06
		TSS_Hoffman.extend.500.bedL2_0	0.0343534	0.312493	0.0661545	9.09642	1.9257	1.35153e-05
	rostral anterior cingulate	DGF_ENCODE.extend.500.bedL2_0	0.53847	1.52244	0.203455	2.82734	0.377839	7.41794e-06
	isthmus cingulate	Conserved_LindbladToh.bedL2_0	0.0256851	0.736432	0.177742	28.6716	6.92006	1.96535e-05
	insula	H3K4me1_Trynka.bedL2_0	0.423685	1.30699	0.203372	3.08482	0.480008	1.29429e-05
		H3K9ac_Trynka.extend.500.bedL2_0	0.229855	0.845514	0.128161	3.67847	0.557574	2.04899e-06
