# Supplementary material for: Genetic correlations and genome-wide associations of cortical structure in general population samples of 22,824 adults
Source: Nat Commun. 2020 Sep 22;11:4796. doi: 10.1038/s41467-020-18367-y (PMC7508833; doi:10.1038/s41467-020-18367-y)
Supplement: Supplementary file 26 — Supplementary Data 23 [file 41467_2020_18367_MOESM26_ESM.xlsx]

## Sheet: Supplementary Data 23
Supplementary Data 23. Partitioned heritability - cell-type-specific annotation.
Cortical thickness
Lobe	Region	celltype	Category	Prop._SNPs	Prop._h2	Prop._h2_std_error	Enrichment	Enrichment_std_error	Enrichment_p	Coefficient	Coefficient_std_error	Coefficient_z.score
temporal	parahippocampal	Connective_Bone	L2_0	0.114068	0.701894	0.140358	6.15328	1.23047	9.36946e-07	1.16548e-07	4.01346e-08	2.90393
Cortical surface area
Lobe	Region	celltype	Category	Prop._SNPs	Prop._h2	Prop._h2_std_error	Enrichment	Enrichment_std_error	Enrichment_p	Coefficient	Coefficient_std_error	Coefficient_z.score
	global	SkeletalMuscle	Repressed_Hoffman.extend.500.bedL2_1	0.718511	0.290987	0.0943517	0.404986	0.131316	8.70736e-08	-3.48299e-08	5.49664e-08	-0.633657
		Adrenal_Pancreas	Repressed_Hoffman.extend.500.bedL2_1	0.718511	0.289926	0.0935886	0.403509	0.130254	8.54262e-08	-3.65089e-08	5.52407e-08	-0.660906
		Cardiovascular	Repressed_Hoffman.extend.500.bedL2_1	0.718511	0.295111	0.0916977	0.410726	0.127622	9.4539e-08	-3.39758e-08	5.50941e-08	-0.616687
		CNS	Repressed_Hoffman.extend.500.bedL2_1	0.718511	0.306986	0.091628	0.427253	0.127525	1.79554e-07	-2.34829e-08	5.46814e-08	-0.429449
		Connective_Bone	Repressed_Hoffman.extend.500.bedL2_1	0.718511	0.295255	0.0930721	0.410927	0.129535	1.06598e-07	-3.44462e-08	5.48193e-08	-0.628359
		GI	Repressed_Hoffman.extend.500.bedL2_1	0.718511	0.29195	0.0928838	0.406327	0.129273	9.52886e-08	-3.4609e-08	5.52056e-08	-0.626911
		Hematopoietic	Repressed_Hoffman.extend.500.bedL2_1	0.718511	0.296086	0.0931517	0.412083	0.129646	1.88923e-07	-3.38655e-08	5.52712e-08	-0.612715
		Kidney	Repressed_Hoffman.extend.500.bedL2_1	0.718511	0.29346	0.0927271	0.408428	0.129055	9.66029e-08	-3.40062e-08	5.50809e-08	-0.617387
		Liver	Repressed_Hoffman.extend.500.bedL2_1	0.718511	0.299701	0.0925048	0.417114	0.128745	1.36338e-07	-3.25233e-08	5.49623e-08	-0.591739
		Other	Repressed_Hoffman.extend.500.bedL2_1	0.718511	0.310626	0.0914788	0.432319	0.127317	3.46228e-07	-2.89923e-08	5.50785e-08	-0.526382
temporal	middle temporal	Cardiovascular	L2_0	0.110699	0.901644	0.192877	8.145	1.74236	1.30058e-06	1.01447e-07	6.43726e-08	1.57594
	transverse temporal	Cardiovascular	L2_0	0.110699	0.793431	0.15907	7.16745	1.43696	1.36098e-06	1.07613e-07	6.01184e-08	1.79002
		CNS	L2_0	0.148408	0.749897	0.149184	5.05294	1.00523	1.6321e-06	6.09464e-08	4.01669e-08	1.51733
parietal	superior parietal	CNS	L2_0	0.148408	0.680837	0.108946	4.5876	0.734095	3.87731e-07	7.23006e-08	3.67655e-08	1.96654
		Connective_Bone	L2_0	0.114068	0.734159	0.121155	6.43614	1.06213	8.66603e-09	1.70298e-07	5.0933e-08	3.34358
	inferior parietal	SkeletalMuscle	Conserved_LindbladToh.bedL2_1	0.0256851	0.727305	0.148226	28.3162	5.77091	3.95818e-07	1.14116e-06	2.45072e-07	4.65644
		SkeletalMuscle	SuperEnhancer_Hnisz.bedL2_1	0.16721	0.514927	0.073438	3.07953	0.439197	1.59437e-06	1.465e-06	5.57197e-07	2.62924
		Adrenal_Pancreas	Conserved_LindbladToh.bedL2_1	0.0256851	0.724693	0.147044	28.2145	5.72487	3.8582e-07	1.13669e-06	2.44111e-07	4.65644
		Adrenal_Pancreas	SuperEnhancer_Hnisz.bedL2_1	0.16721	0.514736	0.0728396	3.07838	0.435618	1.51615e-06	1.47102e-06	5.53932e-07	2.65559
		Cardiovascular	Conserved_LindbladToh.bedL2_1	0.0256851	0.719691	0.147728	28.0198	5.7515	5.13308e-07	1.13539e-06	2.45296e-07	4.62868
		Cardiovascular	SuperEnhancer_Hnisz.bedL2_1	0.16721	0.512613	0.0730976	3.06569	0.437161	1.96835e-06	1.42481e-06	5.54406e-07	2.56998
		CNS	Conserved_LindbladToh.bedL2_1	0.0256851	0.726651	0.14592	28.2907	5.68111	2.58749e-07	1.14827e-06	2.44002e-07	4.706
		CNS	SuperEnhancer_Hnisz.bedL2_1	0.16721	0.509792	0.0720047	3.04882	0.430625	1.73379e-06	1.44149e-06	5.5271e-07	2.60804
		Connective_Bone	Conserved_LindbladToh.bedL2_1	0.0256851	0.724731	0.148542	28.216	5.7832	3.89354e-07	1.13396e-06	2.44251e-07	4.6426
		Connective_Bone	SuperEnhancer_Hnisz.bedL2_1	0.16721	0.514502	0.0734111	3.07699	0.439036	1.61438e-06	1.47324e-06	5.53048e-07	2.66386
		GI	Conserved_LindbladToh.bedL2_1	0.0256851	0.725174	0.147147	28.2332	5.7289	4.053e-07	1.13269e-06	2.45639e-07	4.61119
		GI	SuperEnhancer_Hnisz.bedL2_1	0.16721	0.51695	0.0725478	3.09163	0.433873	1.21858e-06	1.48795e-06	5.5435e-07	2.68413
		Hematopoietic	Conserved_LindbladToh.bedL2_1	0.0256851	0.720001	0.145301	28.0319	5.65701	3.55915e-07	1.13753e-06	2.44653e-07	4.64958
		Hematopoietic	SuperEnhancer_Hnisz.bedL2_1	0.16721	0.518196	0.0730058	3.09908	0.436612	1.51719e-06	1.45573e-06	5.51695e-07	2.63865
		Kidney	Conserved_LindbladToh.bedL2_1	0.0256851	0.725428	0.147352	28.2431	5.73686	3.88432e-07	1.14101e-06	2.45166e-07	4.65401
		Kidney	SuperEnhancer_Hnisz.bedL2_1	0.16721	0.514095	0.0727027	3.07455	0.434799	1.51571e-06	1.45982e-06	5.51698e-07	2.64606
		Liver	Conserved_LindbladToh.bedL2_1	0.0256851	0.721376	0.146434	28.0854	5.70113	4.18931e-07	1.13331e-06	2.44735e-07	4.63078
		Liver	SuperEnhancer_Hnisz.bedL2_1	0.16721	0.514933	0.0727316	3.07956	0.434972	1.49849e-06	1.47005e-06	5.53976e-07	2.65364
		Other	Conserved_LindbladToh.bedL2_1	0.0256851	0.722176	0.146747	28.1165	5.71331	4.20434e-07	1.13361e-06	2.45671e-07	4.61433
		Other	SuperEnhancer_Hnisz.bedL2_1	0.16721	0.516127	0.072681	3.0867	0.43467	1.3097e-06	1.47134e-06	5.52958e-07	2.66085
	precuneus	CNS	L2_0	0.148408	0.618972	0.0978781	4.17074	0.65952	5.64092e-07	5.32303e-08	4.04352e-08	1.31643
		Connective_Bone	L2_0	0.114068	0.650432	0.107427	5.70213	0.941777	1.72704e-07	1.35292e-07	5.30222e-08	2.5516
occipital	cuneus	SkeletalMuscle	Enhancer_Hoffman.bedL2_1	0.0419892	0.757127	0.143774	18.0315	3.42408	8.75823e-07	1.01669e-06	2.2918e-07	4.43622
		Adrenal_Pancreas	Enhancer_Hoffman.bedL2_1	0.0419892	0.749728	0.142758	17.8553	3.39987	9.826e-07	1.01645e-06	2.29384e-07	4.43121
		Cardiovascular	Enhancer_Hoffman.bedL2_1	0.0419892	0.742527	0.140486	17.6838	3.34576	4.87615e-07	1.0103e-06	2.2742e-07	4.44245
		CNS	Enhancer_Hoffman.bedL2_1	0.0419892	0.752149	0.142629	17.9129	3.3968	8.51679e-07	1.01653e-06	2.28851e-07	4.4419
		Connective_Bone	Enhancer_Hoffman.bedL2_1	0.0419892	0.746178	0.144094	17.7707	3.4317	1.56164e-06	1.00289e-06	2.30356e-07	4.35365
		GI	Enhancer_Hoffman.bedL2_1	0.0419892	0.744107	0.141399	17.7214	3.36752	6.58163e-07	1.01545e-06	2.29848e-07	4.41792
		Hematopoietic	Enhancer_Hoffman.bedL2_1	0.0419892	0.749607	0.14201	17.8524	3.38207	9.57991e-07	1.0097e-06	2.28435e-07	4.42009
		Kidney	Enhancer_Hoffman.bedL2_1	0.0419892	0.74131	0.14243	17.6548	3.39206	1.24899e-06	1.01558e-06	2.29162e-07	4.43171
		Liver	Enhancer_Hoffman.bedL2_1	0.0419892	0.75329	0.143508	17.9401	3.41774	9.95959e-07	1.02242e-06	2.32826e-07	4.39135
		Other	Enhancer_Hoffman.bedL2_1	0.0419892	0.75724	0.142348	18.0342	3.39011	5.11584e-07	1.01555e-06	2.29117e-07	4.43245
	pericalcarine	SkeletalMuscle	Conserved_LindbladToh.bedL2_1	0.0256851	0.534832	0.103211	20.8226	4.01832	7.25562e-07	9.59513e-07	2.50889e-07	3.82446
		SkeletalMuscle	Conserved_LindbladToh.extend.500.bedL2_1	0.330412	1.09311	0.123992	3.30832	0.375266	3.49503e-09	5.15903e-08	4.27475e-08	1.20686
		SkeletalMuscle	DGF_ENCODE.extend.500.bedL2_1	0.53847	1.2647	0.142004	2.34869	0.263717	3.37233e-07	1.37357e-07	6.25408e-08	2.19628
		SkeletalMuscle	H3K9ac_Trynka.bedL2_1	0.125413	0.79803	0.123487	6.36322	0.984645	1.29053e-08	2.68696e-07	1.43419e-07	1.8735
		Adrenal_Pancreas	Conserved_LindbladToh.bedL2_1	0.0256851	0.52773	0.102198	20.5461	3.97886	8.039e-07	9.62428e-07	2.5043e-07	3.84311
		Adrenal_Pancreas	Conserved_LindbladToh.extend.500.bedL2_1	0.330412	1.07664	0.122925	3.25848	0.372035	5.60663e-09	5.17183e-08	4.27363e-08	1.21017
		Adrenal_Pancreas	DGF_ENCODE.extend.500.bedL2_1	0.53847	1.25066	0.141037	2.32261	0.261921	5.07124e-07	1.43987e-07	6.3286e-08	2.27518
		Adrenal_Pancreas	H3K9ac_Trynka.bedL2_1	0.125413	0.731759	0.122327	5.8348	0.975395	2.1474e-07	2.24666e-07	1.42836e-07	1.5729
		Cardiovascular	Conserved_LindbladToh.bedL2_1	0.0256851	0.523082	0.102694	20.3652	3.99819	1.06569e-06	9.55556e-07	2.50567e-07	3.81358
		Cardiovascular	Conserved_LindbladToh.extend.500.bedL2_1	0.330412	1.06966	0.121826	3.23736	0.36871	5.22327e-09	5.12575e-08	4.26066e-08	1.20304
		Cardiovascular	DGF_ENCODE.extend.500.bedL2_1	0.53847	1.24217	0.141638	2.30684	0.263038	7.06885e-07	1.42769e-07	6.2957e-08	2.26773
		Cardiovascular	H3K9ac_Trynka.bedL2_1	0.125413	0.703975	0.120571	5.61326	0.961394	4.51284e-07	1.92572e-07	1.48439e-07	1.29732
		CNS	L2_0	0.148408	0.604641	0.0795823	4.07418	0.53624	5.51196e-09	7.66855e-08	4.40104e-08	1.74244
		CNS	Conserved_LindbladToh.bedL2_1	0.0256851	0.529198	0.101748	20.6033	3.96138	5.86637e-07	9.67788e-07	2.49985e-07	3.87138
		CNS	Conserved_LindbladToh.extend.500.bedL2_1	0.330412	1.07108	0.122119	3.24163	0.369596	6.49286e-09	5.10591e-08	4.2772e-08	1.19375
		CNS	DGF_ENCODE.extend.500.bedL2_1	0.53847	1.27406	0.141411	2.36607	0.262617	2.17373e-07	1.54405e-07	6.25613e-08	2.46806
		CNS	H3K9ac_Trynka.bedL2_1	0.125413	0.727238	0.118921	5.79875	0.948236	1.46376e-07	2.6028e-07	1.44535e-07	1.80081
		Connective_Bone	Conserved_LindbladToh.bedL2_1	0.0256851	0.526736	0.103055	20.5075	4.01226	1.07963e-06	9.56181e-07	2.51099e-07	3.80799
		Connective_Bone	Conserved_LindbladToh.extend.500.bedL2_1	0.330412	1.07531	0.12354	3.25444	0.373897	8.63897e-09	5.02076e-08	4.27342e-08	1.17488
		Connective_Bone	DGF_ENCODE.extend.500.bedL2_1	0.53847	1.23844	0.141845	2.29991	0.263421	9.70585e-07	1.41731e-07	6.27162e-08	2.25987
		Connective_Bone	H3K9ac_Trynka.bedL2_1	0.125413	0.708481	0.114523	5.64919	0.913171	1.0687e-07	1.90615e-07	1.3763e-07	1.38499
		GI	Conserved_LindbladToh.bedL2_1	0.0256851	0.527646	0.102392	20.5429	3.98643	8.24563e-07	9.55345e-07	2.49184e-07	3.8339
		GI	Conserved_LindbladToh.extend.500.bedL2_1	0.330412	1.08488	0.122867	3.28342	0.371859	3.13282e-09	5.24243e-08	4.2633e-08	1.22967
		GI	DGF_ENCODE.extend.500.bedL2_1	0.53847	1.2509	0.141068	2.32307	0.26198	4.96744e-07	1.40657e-07	6.29784e-08	2.23342
		GI	H3K9ac_Trynka.bedL2_1	0.125413	0.750845	0.121278	5.98699	0.967028	5.33537e-08	2.31561e-07	1.42792e-07	1.62167
		Hematopoietic	Conserved_LindbladToh.bedL2_1	0.0256851	0.525499	0.102144	20.4593	3.97677	8.12149e-07	9.57801e-07	2.50998e-07	3.81597
		Hematopoietic	Conserved_LindbladToh.extend.500.bedL2_1	0.330412	1.07823	0.122034	3.26327	0.369339	4.83878e-09	4.99957e-08	4.26748e-08	1.17155
		Hematopoietic	DGF_ENCODE.extend.500.bedL2_1	0.53847	1.26102	0.140342	2.34186	0.260631	3.54819e-07	1.43533e-07	6.28231e-08	2.28472
		Hematopoietic	H3K9ac_Trynka.bedL2_1	0.125413	0.719079	0.120963	5.7337	0.96452	2.69813e-07	1.9293e-07	1.49116e-07	1.29383
		Kidney	Conserved_LindbladToh.bedL2_1	0.0256851	0.527754	0.102143	20.5471	3.97674	7.79461e-07	9.65486e-07	2.49957e-07	3.86261
		Kidney	Conserved_LindbladToh.extend.500.bedL2_1	0.330412	1.07423	0.123006	3.25118	0.372281	6.51732e-09	5.14911e-08	4.27217e-08	1.20527
		Kidney	DGF_ENCODE.extend.500.bedL2_1	0.53847	1.24866	0.140856	2.31891	0.261586	5.30436e-07	1.43149e-07	6.28274e-08	2.27845
		Kidney	H3K9ac_Trynka.bedL2_1	0.125413	0.727378	0.118962	5.79987	0.948563	1.52566e-07	2.22452e-07	1.42176e-07	1.56462
		Liver	Conserved_LindbladToh.bedL2_1	0.0256851	0.52529	0.102016	20.4512	3.97178	9.18547e-07	9.54626e-07	2.50496e-07	3.81095
		Liver	Conserved_LindbladToh.extend.500.bedL2_1	0.330412	1.07918	0.123103	3.26616	0.372575	5.5541e-09	5.22112e-08	4.2813e-08	1.21952
		Liver	DGF_ENCODE.extend.500.bedL2_1	0.53847	1.24593	0.141139	2.31384	0.262111	6.28963e-07	1.40245e-07	6.30712e-08	2.2236
		Liver	H3K9ac_Trynka.bedL2_1	0.125413	0.745317	0.120573	5.94291	0.961411	7.9606e-08	2.30296e-07	1.42729e-07	1.61352
		Other	Conserved_LindbladToh.bedL2_1	0.0256851	0.523115	0.101643	20.3665	3.95727	9.20617e-07	9.44468e-07	2.50176e-07	3.77521
		Other	Conserved_LindbladToh.extend.500.bedL2_1	0.330412	1.08346	0.12317	3.27911	0.372777	4.19908e-09	5.4006e-08	4.28379e-08	1.2607
		Other	DGF_ENCODE.extend.500.bedL2_1	0.53847	1.24939	0.141047	2.32025	0.26194	5.04008e-07	1.39111e-07	6.28779e-08	2.2124
		Other	H3K9ac_Trynka.bedL2_1	0.125413	0.748748	0.119408	5.97027	0.952116	4.9657e-08	2.33489e-07	1.42692e-07	1.63631
Cortical volume
Lobe	Region	celltype	Category	Prop._SNPs	Prop._h2	Prop._h2_std_error	Enrichment	Enrichment_std_error	Enrichment_p	Coefficient	Coefficient_std_error	Coefficient_z.score
	global	SkeletalMuscle	Intron_UCSC.extend.500.bedL2_1	0.396796	0.679651	0.0568031	1.71285	0.143154	2.38523e-07	-4.1473e-07	3.50199e-07	-1.18427
		SkeletalMuscle	Repressed_Hoffman.extend.500.bedL2_1	0.718511	0.348159	0.0791019	0.484556	0.110092	4.10392e-07	6.56433e-09	4.52087e-08	0.145201
		SkeletalMuscle	SuperEnhancer_Hnisz.bedL2_1	0.16721	0.422115	0.0533418	2.52446	0.319011	1.76477e-06	-1.15398e-07	5.43966e-07	-0.212141
		SkeletalMuscle	SuperEnhancer_Hnisz.extend.500.bedL2_1	0.170383	0.439162	0.0515461	2.5775	0.302531	3.03343e-07	1.5792e-07	5.39451e-07	0.292742
		Adrenal_Pancreas	Intron_UCSC.extend.500.bedL2_1	0.396796	0.678715	0.0564941	1.71049	0.142375	2.34947e-07	-4.10844e-07	3.51709e-07	-1.16814
		Adrenal_Pancreas	Repressed_Hoffman.extend.500.bedL2_1	0.718511	0.35098	0.0784567	0.488483	0.109194	4.56141e-07	6.03199e-09	4.54545e-08	0.132704
		Adrenal_Pancreas	SuperEnhancer_Hnisz.bedL2_1	0.16721	0.420629	0.0529764	2.51558	0.316826	1.87141e-06	-1.2497e-07	5.43203e-07	-0.230062
		Adrenal_Pancreas	SuperEnhancer_Hnisz.extend.500.bedL2_1	0.170383	0.438395	0.0512424	2.573	0.300748	3.04856e-07	1.66578e-07	5.38751e-07	0.309193
		Cardiovascular	Intron_UCSC.extend.500.bedL2_1	0.396796	0.678323	0.0566772	1.7095	0.142837	2.38408e-07	-4.16435e-07	3.506e-07	-1.18778
		Cardiovascular	Repressed_Hoffman.extend.500.bedL2_1	0.718511	0.354723	0.0770516	0.493691	0.107238	4.52558e-07	7.97829e-09	4.51761e-08	0.176604
		Cardiovascular	SuperEnhancer_Hnisz.bedL2_1	0.16721	0.420377	0.0527636	2.51407	0.315553	1.81848e-06	-1.27748e-07	5.42327e-07	-0.235555
		Cardiovascular	SuperEnhancer_Hnisz.extend.500.bedL2_1	0.170383	0.438398	0.0512547	2.57302	0.300821	2.99499e-07	1.69867e-07	5.38004e-07	0.315736
		CNS	Intron_UCSC.extend.500.bedL2_1	0.396796	0.678134	0.0562916	1.70902	0.141865	2.32993e-07	-4.06445e-07	3.50504e-07	-1.1596
		CNS	Repressed_Hoffman.extend.500.bedL2_1	0.718511	0.360204	0.0772539	0.50132	0.107519	5.96216e-07	1.25542e-08	4.48859e-08	0.279691
		CNS	SuperEnhancer_Hnisz.extend.500.bedL2_1	0.170383	0.437556	0.0512265	2.56807	0.300655	3.15292e-07	1.84782e-07	5.4352e-07	0.339973
		Connective_Bone	Intron_UCSC.extend.500.bedL2_1	0.396796	0.678897	0.0569198	1.71095	0.143448	2.70065e-07	-4.27144e-07	3.49695e-07	-1.22147
		Connective_Bone	Repressed_Hoffman.extend.500.bedL2_1	0.718511	0.353952	0.0781874	0.49262	0.108819	5.37362e-07	6.2182e-09	4.48664e-08	0.138594
		Connective_Bone	SuperEnhancer_Hnisz.extend.500.bedL2_1	0.170383	0.437809	0.0517129	2.56956	0.30351	4.55934e-07	1.57308e-07	5.41229e-07	0.290649
		GI	Intron_UCSC.extend.500.bedL2_1	0.396796	0.679806	0.0564652	1.71324	0.142303	2.10374e-07	-4.09675e-07	3.49822e-07	-1.1711
		GI	Repressed_Hoffman.extend.500.bedL2_1	0.718511	0.346948	0.0782937	0.482871	0.108967	3.31546e-07	6.58383e-09	4.52677e-08	0.145442
		GI	SuperEnhancer_Hnisz.bedL2_1	0.16721	0.422494	0.0529902	2.52673	0.316908	1.59543e-06	-1.07335e-07	5.42126e-07	-0.197988
		GI	SuperEnhancer_Hnisz.extend.500.bedL2_1	0.170383	0.438938	0.051279	2.57618	0.300963	3.00599e-07	1.49408e-07	5.37738e-07	0.277845
		Hematopoietic	Intron_UCSC.extend.500.bedL2_1	0.396796	0.67922	0.0563216	1.71176	0.141941	2.06907e-07	-4.11141e-07	3.51407e-07	-1.16998
		Hematopoietic	Repressed_Hoffman.extend.500.bedL2_1	0.718511	0.353422	0.077992	0.491881	0.108547	6.06994e-07	7.68291e-09	4.53328e-08	0.169478
		Hematopoietic	SuperEnhancer_Hnisz.bedL2_1	0.16721	0.420913	0.0528589	2.51727	0.316124	1.78606e-06	-1.31972e-07	5.44991e-07	-0.242154
		Hematopoietic	SuperEnhancer_Hnisz.extend.500.bedL2_1	0.170383	0.439251	0.0514247	2.57802	0.301818	3.33638e-07	1.73827e-07	5.40574e-07	0.321559
		Kidney	Intron_UCSC.extend.500.bedL2_1	0.396796	0.678839	0.056465	1.7108	0.142302	2.32986e-07	-4.16273e-07	3.50705e-07	-1.18696
		Kidney	Repressed_Hoffman.extend.500.bedL2_1	0.718511	0.356263	0.0775573	0.495835	0.107942	5.28739e-07	8.21348e-09	4.52075e-08	0.181684
		Kidney	SuperEnhancer_Hnisz.bedL2_1	0.16721	0.42004	0.0528371	2.51205	0.315993	1.86542e-06	-1.34486e-07	5.42551e-07	-0.247877
		Kidney	SuperEnhancer_Hnisz.extend.500.bedL2_1	0.170383	0.438596	0.051261	2.57418	0.300858	2.91528e-07	1.76399e-07	5.38119e-07	0.327807
		Liver	Intron_UCSC.extend.500.bedL2_1	0.396796	0.6788	0.0564862	1.7107	0.142356	2.30808e-07	-4.1689e-07	3.50717e-07	-1.18868
		Liver	Repressed_Hoffman.extend.500.bedL2_1	0.718511	0.356961	0.0771238	0.496807	0.107338	4.74176e-07	8.62067e-09	4.5083e-08	0.191218
		Liver	SuperEnhancer_Hnisz.bedL2_1	0.16721	0.419949	0.0528789	2.51151	0.316243	1.86466e-06	-1.35748e-07	5.43008e-07	-0.249992
		Liver	SuperEnhancer_Hnisz.extend.500.bedL2_1	0.170383	0.438626	0.0513055	2.57436	0.301119	2.98748e-07	1.77918e-07	5.38439e-07	0.330434
		Other	Intron_UCSC.extend.500.bedL2_1	0.396796	0.679073	0.0565189	1.71139	0.142438	2.35624e-07	-4.20689e-07	3.51298e-07	-1.19753
		Other	Repressed_Hoffman.extend.500.bedL2_1	0.718511	0.3604	0.0777514	0.501594	0.108212	8.89199e-07	9.71339e-09	4.53447e-08	0.214212
		Other	SuperEnhancer_Hnisz.extend.500.bedL2_1	0.170383	0.437915	0.051344	2.57018	0.301345	3.43981e-07	1.82173e-07	5.38468e-07	0.338317
frontal	lateral orbitofrontal	SkeletalMuscle	H3K4me1_Trynka.extend.500.bedL2_1	0.605819	1.1127	0.0888627	1.83669	0.146682	2.31631e-07	7.42441e-08	5.12517e-08	1.44862
		Adrenal_Pancreas	H3K4me1_Trynka.extend.500.bedL2_1	0.605819	1.11486	0.0890771	1.84026	0.147036	2.2555e-07	7.57235e-08	5.15766e-08	1.46818
		Cardiovascular	H3K4me1_Trynka.extend.500.bedL2_1	0.605819	1.11071	0.0892562	1.83341	0.147331	3.07497e-07	8.99764e-08	5.11616e-08	1.75867
		CNS	H3K4me1_Trynka.extend.500.bedL2_1	0.605819	1.10193	0.0888758	1.81891	0.146704	4.35219e-07	7.80332e-08	5.17651e-08	1.50745
		Connective_Bone	H3K4me1_Trynka.extend.500.bedL2_1	0.605819	1.11571	0.0895698	1.84165	0.147849	2.48132e-07	8.10585e-08	5.19683e-08	1.55977
		GI	H3K4me1_Trynka.extend.500.bedL2_1	0.605819	1.11333	0.088817	1.83772	0.146606	2.29969e-07	7.58505e-08	5.14499e-08	1.47426
		Hematopoietic	H3K4me1_Trynka.extend.500.bedL2_1	0.605819	1.10314	0.0885414	1.8209	0.146152	3.61912e-07	6.55147e-08	5.23449e-08	1.2516
		Kidney	H3K4me1_Trynka.extend.500.bedL2_1	0.605819	1.11111	0.0886885	1.83407	0.146394	2.58758e-07	7.72193e-08	5.16694e-08	1.49449
		Liver	H3K4me1_Trynka.extend.500.bedL2_1	0.605819	1.11954	0.0890852	1.84798	0.147049	1.67922e-07	7.45145e-08	5.14514e-08	1.44825
		Other	H3K4me1_Trynka.extend.500.bedL2_1	0.605819	1.11334	0.0889824	1.83774	0.14688	2.39424e-07	7.82565e-08	5.19265e-08	1.50706
temporal	superior temporal	Cardiovascular	L2_0	0.110699	0.601174	0.0920005	5.4307	0.831086	1.22001e-07	1.49741e-07	5.08394e-08	2.94537
	parahippocampal	SkeletalMuscle	H3K4me1_Trynka.extend.500.bedL2_1	0.605819	1.31728	0.123453	2.17437	0.203779	1.16361e-07	1.10163e-07	4.93479e-08	2.23237
		Adrenal_Pancreas	H3K4me1_Trynka.extend.500.bedL2_1	0.605819	1.31788	0.123443	2.17536	0.203762	1.11893e-07	1.12771e-07	4.93888e-08	2.28332
		Cardiovascular	H3K4me1_Trynka.extend.500.bedL2_1	0.605819	1.31601	0.123692	2.17228	0.204173	1.43691e-07	1.18397e-07	4.87868e-08	2.42682
		CNS	H3K4me1_Trynka.extend.500.bedL2_1	0.605819	1.30139	0.122456	2.14815	0.202133	2.25551e-07	1.13894e-07	4.94907e-08	2.30132
		Connective_Bone	H3K4me1_Trynka.extend.500.bedL2_1	0.605819	1.32621	0.125376	2.18911	0.206953	1.025e-07	1.18877e-07	4.96984e-08	2.39197
		GI	H3K4me1_Trynka.extend.500.bedL2_1	0.605819	1.31739	0.123264	2.17455	0.203467	1.13091e-07	1.12611e-07	4.92918e-08	2.28458
		Hematopoietic	H3K4me1_Trynka.extend.500.bedL2_1	0.605819	1.30696	0.122355	2.15734	0.201965	1.35794e-07	1.06002e-07	4.98234e-08	2.12755
		Kidney	H3K4me1_Trynka.extend.500.bedL2_1	0.605819	1.31931	0.123574	2.17772	0.203978	1.11227e-07	1.13392e-07	4.94518e-08	2.29298
		Liver	H3K4me1_Trynka.extend.500.bedL2_1	0.605819	1.31705	0.123193	2.174	0.203349	1.20259e-07	1.13348e-07	4.94836e-08	2.29061
		Other	H3K4me1_Trynka.extend.500.bedL2_1	0.605819	1.31888	0.123991	2.17702	0.204666	1.12239e-07	1.15838e-07	5.05507e-08	2.29153
parietal	superior parietal	Connective_Bone	L2_0	0.114068	0.82248	0.143983	7.21042	1.26225	7.19e-09	1.67151e-07	4.08921e-08	4.08761
	inferior parietal	SkeletalMuscle	Conserved_LindbladToh.bedL2_1	0.0256851	0.662325	0.135417	25.7864	5.27221	3.79643e-07	1.02802e-06	2.14945e-07	4.7827
		Adrenal_Pancreas	Conserved_LindbladToh.bedL2_1	0.0256851	0.66026	0.135104	25.7059	5.25999	3.90035e-07	1.02265e-06	2.13946e-07	4.77992
		Adrenal_Pancreas	H3K4me1_Trynka.bedL2_1	0.423685	1.21509	0.166558	2.86791	0.393118	1.34006e-06	8.12015e-08	6.71208e-08	1.20978
		Cardiovascular	Conserved_LindbladToh.bedL2_1	0.0256851	0.658001	0.135812	25.618	5.28756	4.89298e-07	1.02476e-06	2.15179e-07	4.76235
		CNS	Conserved_LindbladToh.bedL2_1	0.0256851	0.661494	0.135212	25.754	5.26421	3.46857e-07	1.02921e-06	2.14651e-07	4.79481
		Connective_Bone	Conserved_LindbladToh.bedL2_1	0.0256851	0.660146	0.136631	25.7015	5.31944	4.1663e-07	1.02149e-06	2.14196e-07	4.76892
		GI	Conserved_LindbladToh.bedL2_1	0.0256851	0.660943	0.135342	25.7325	5.26928	3.99268e-07	1.02173e-06	2.15799e-07	4.73467
		GI	H3K4me1_Trynka.bedL2_1	0.423685	1.20996	0.165063	2.85581	0.38959	1.2697e-06	8.31119e-08	6.70162e-08	1.24018
		Hematopoietic	Conserved_LindbladToh.bedL2_1	0.0256851	0.656998	0.134341	25.5789	5.23031	3.76345e-07	1.02502e-06	2.15002e-07	4.76748
		Hematopoietic	H3K4me1_Trynka.bedL2_1	0.423685	1.22991	0.166617	2.90288	0.393257	7.5212e-07	1.03963e-07	6.7581e-08	1.53835
		Kidney	Conserved_LindbladToh.bedL2_1	0.0256851	0.661145	0.135486	25.7404	5.27487	3.92059e-07	1.02801e-06	2.15095e-07	4.77934
		Liver	Conserved_LindbladToh.bedL2_1	0.0256851	0.65918	0.135117	25.6639	5.26053	4.18232e-07	1.02417e-06	2.14941e-07	4.76489
		Liver	H3K4me1_Trynka.bedL2_1	0.423685	1.20719	0.16701	2.84928	0.394186	1.5936e-06	8.57642e-08	6.73271e-08	1.27384
		Other	Conserved_LindbladToh.bedL2_1	0.0256851	0.658046	0.135105	25.6197	5.26006	4.22686e-07	1.02038e-06	2.15228e-07	4.74092
		Other	H3K4me1_Trynka.bedL2_1	0.423685	1.21914	0.166659	2.87747	0.393357	1.21362e-06	9.52338e-08	6.87332e-08	1.38556
	precuneus	SkeletalMuscle	DGF_ENCODE.extend.500.bedL2_1	0.53847	1.31963	0.138301	2.4507	0.25684	2.56799e-08	1.16307e-07	4.53061e-08	2.56714
		SkeletalMuscle	H3K4me1_Trynka.extend.500.bedL2_1	0.605819	1.13565	0.0918981	1.87456	0.151692	2.13232e-08	4.86227e-09	5.67656e-08	0.0856552
		SkeletalMuscle	SuperEnhancer_Hnisz.extend.500.bedL2_1	0.170383	0.404053	0.0454607	2.37144	0.266815	4.19828e-07	7.61525e-07	4.59934e-07	1.65573
		Adrenal_Pancreas	DGF_ENCODE.extend.500.bedL2_1	0.53847	1.3217	0.137944	2.45454	0.256178	2.30628e-08	1.14807e-07	4.53134e-08	2.53362
		Adrenal_Pancreas	H3K4me1_Trynka.extend.500.bedL2_1	0.605819	1.13607	0.0918497	1.87527	0.151612	1.81071e-08	2.29698e-09	5.61157e-08	0.0409329
		Adrenal_Pancreas	SuperEnhancer_Hnisz.extend.500.bedL2_1	0.170383	0.40412	0.0455611	2.37183	0.267404	4.37128e-07	7.55203e-07	4.59385e-07	1.64394
		Cardiovascular	L2_0	0.110699	0.681318	0.103328	6.15468	0.933416	3.37097e-07	1.31617e-07	5.86596e-08	2.24375
		Cardiovascular	DGF_ENCODE.extend.500.bedL2_1	0.53847	1.30777	0.138072	2.42868	0.256416	3.544e-08	1.15386e-07	4.54283e-08	2.53995
		Cardiovascular	H3K4me1_Trynka.extend.500.bedL2_1	0.605819	1.13328	0.0922344	1.87066	0.152247	2.28032e-08	1.54057e-08	5.53702e-08	0.278231
		Cardiovascular	SuperEnhancer_Hnisz.extend.500.bedL2_1	0.170383	0.405195	0.0457128	2.37814	0.268295	4.0382e-07	7.98749e-07	4.62901e-07	1.72553
		CNS	L2_0	0.148408	0.556836	0.0824757	3.75206	0.555736	5.06261e-07	9.95409e-09	3.30211e-08	0.301446
		CNS	DGF_ENCODE.extend.500.bedL2_1	0.53847	1.32546	0.138264	2.46153	0.256771	1.78743e-08	1.16921e-07	4.56215e-08	2.56284
		CNS	H3K4me1_Trynka.extend.500.bedL2_1	0.605819	1.133	0.0918879	1.87019	0.151675	2.56024e-08	2.93932e-09	5.58584e-08	0.0526208
		CNS	SuperEnhancer_Hnisz.extend.500.bedL2_1	0.170383	0.403696	0.0453197	2.36934	0.265987	4.29792e-07	7.61138e-07	4.5948e-07	1.65652
		Connective_Bone	L2_0	0.114068	0.632519	0.0912068	5.54509	0.799581	1.10024e-09	1.26683e-07	4.60174e-08	2.75294
		Connective_Bone	DGF_ENCODE.extend.500.bedL2_1	0.53847	1.28933	0.139738	2.39443	0.259509	1.76314e-07	1.12808e-07	4.57125e-08	2.46777
		Connective_Bone	H3K4me1_Trynka.extend.500.bedL2_1	0.605819	1.14351	0.0938358	1.88754	0.154891	1.70695e-08	1.32213e-08	5.59996e-08	0.236096
		Connective_Bone	SuperEnhancer_Hnisz.extend.500.bedL2_1	0.170383	0.402186	0.0458789	2.36048	0.269269	5.79606e-07	7.31465e-07	4.58399e-07	1.5957
		GI	DGF_ENCODE.extend.500.bedL2_1	0.53847	1.32197	0.138057	2.45505	0.256388	2.32563e-08	1.15039e-07	4.52578e-08	2.54186
		GI	H3K4me1_Trynka.extend.500.bedL2_1	0.605819	1.13593	0.091996	1.87503	0.151854	1.90635e-08	2.25597e-09	5.59522e-08	0.0403196
		GI	H3K9ac_Trynka.extend.500.bedL2_1	0.229855	0.738683	0.101649	3.21369	0.44223	1.70664e-06	1.50145e-10	6.88539e-08	0.00218064
		GI	SuperEnhancer_Hnisz.extend.500.bedL2_1	0.170383	0.404204	0.0455626	2.37233	0.267413	4.16099e-07	7.52707e-07	4.60551e-07	1.63436
		Hematopoietic	DGF_ENCODE.extend.500.bedL2_1	0.53847	1.31915	0.138043	2.44981	0.256362	3.21204e-08	1.1527e-07	4.55562e-08	2.53028
		Hematopoietic	H3K4me1_Trynka.extend.500.bedL2_1	0.605819	1.13778	0.0923235	1.87808	0.152395	1.70836e-08	5.00723e-09	5.68274e-08	0.088113
		Hematopoietic	SuperEnhancer_Hnisz.extend.500.bedL2_1	0.170383	0.403602	0.0454713	2.3688	0.266877	4.82927e-07	7.57759e-07	4.59319e-07	1.64975
		Kidney	DGF_ENCODE.extend.500.bedL2_1	0.53847	1.32313	0.138265	2.4572	0.256774	2.27462e-08	1.15383e-07	4.55244e-08	2.53452
		Kidney	H3K4me1_Trynka.extend.500.bedL2_1	0.605819	1.13659	0.0919452	1.87612	0.15177	1.8233e-08	2.76231e-09	5.57818e-08	0.0495198
		Kidney	SuperEnhancer_Hnisz.extend.500.bedL2_1	0.170383	0.404076	0.0455187	2.37157	0.267155	4.23594e-07	7.55011e-07	4.58937e-07	1.64513
		Liver	DGF_ENCODE.extend.500.bedL2_1	0.53847	1.31419	0.137725	2.4406	0.255771	3.09867e-08	1.12109e-07	4.55711e-08	2.4601
		Liver	H3K4me1_Trynka.extend.500.bedL2_1	0.605819	1.14016	0.0920786	1.88201	0.15199	1.54551e-08	5.88481e-10	5.56474e-08	0.0105752
		Liver	H3K9ac_Trynka.extend.500.bedL2_1	0.229855	0.745175	0.101229	3.24194	0.440404	1.5324e-06	-1.18328e-09	6.89559e-08	-0.01716
		Liver	SuperEnhancer_Hnisz.extend.500.bedL2_1	0.170383	0.404078	0.0455282	2.37159	0.267211	4.23235e-07	7.4407e-07	4.59003e-07	1.62106
		Other	DGF_ENCODE.extend.500.bedL2_1	0.53847	1.32254	0.137898	2.4561	0.256091	2.29703e-08	1.15838e-07	4.54694e-08	2.5476
		Other	H3K4me1_Trynka.extend.500.bedL2_1	0.605819	1.13581	0.0920028	1.87484	0.151865	1.97154e-08	3.49385e-09	5.59767e-08	0.0624162
		Other	SuperEnhancer_Hnisz.extend.500.bedL2_1	0.170383	0.404095	0.045712	2.37169	0.26829	4.66558e-07	7.59353e-07	4.60341e-07	1.64955
occipital	lingual	SkeletalMuscle	Conserved_LindbladToh.bedL2_1	0.0256851	0.602663	0.111536	23.4635	4.34244	3.78502e-07	8.50386e-07	2.07985e-07	4.08868
		Adrenal_Pancreas	Conserved_LindbladToh.bedL2_1	0.0256851	0.597516	0.110132	23.2631	4.28776	3.85937e-07	8.48057e-07	2.07154e-07	4.09385
		Cardiovascular	Conserved_LindbladToh.bedL2_1	0.0256851	0.590183	0.110632	22.9776	4.30724	6.05623e-07	8.42881e-07	2.07866e-07	4.05492
		CNS	Conserved_LindbladToh.bedL2_1	0.0256851	0.598899	0.10993	23.317	4.27991	3.41779e-07	8.53527e-07	2.07997e-07	4.10356
		Connective_Bone	Conserved_LindbladToh.bedL2_1	0.0256851	0.598484	0.109964	23.3008	4.28124	3.79974e-07	8.52828e-07	2.0827e-07	4.09482
		GI	Conserved_LindbladToh.bedL2_1	0.0256851	0.598065	0.110326	23.2845	4.29533	4.01915e-07	8.52125e-07	2.07681e-07	4.10305
		Hematopoietic	Conserved_LindbladToh.bedL2_1	0.0256851	0.598671	0.11034	23.3081	4.29589	4.00605e-07	8.51202e-07	2.08126e-07	4.08985
		Kidney	Conserved_LindbladToh.bedL2_1	0.0256851	0.597881	0.109823	23.2773	4.27574	3.62092e-07	8.57339e-07	2.07614e-07	4.12948
		Liver	Conserved_LindbladToh.bedL2_1	0.0256851	0.599002	0.109916	23.321	4.27937	3.65632e-07	8.52464e-07	2.07507e-07	4.10811
		Other	Conserved_LindbladToh.bedL2_1	0.0256851	0.598734	0.110241	23.3105	4.29202	3.88359e-07	8.52444e-07	2.08011e-07	4.09807
	cuneus	SkeletalMuscle	Conserved_LindbladToh.extend.500.bedL2_1	0.330412	0.992246	0.131542	3.00305	0.398115	6.40306e-07	4.64914e-08	3.38887e-08	1.37189
		SkeletalMuscle	H3K27ac_Hnisz.bedL2_1	0.389076	0.888716	0.0855277	2.28417	0.219823	6.61024e-07	1.89486e-07	1.56331e-07	1.21208
		SkeletalMuscle	H3K4me1_Trynka.bedL2_1	0.423685	1.30377	0.187567	3.07721	0.442704	3.17942e-07	1.45705e-07	7.60593e-08	1.91567
		SkeletalMuscle	Repressed_Hoffman.extend.500.bedL2_1	0.718511	0.362548	0.0736314	0.504583	0.102478	1.58149e-06	1.4683e-08	3.93798e-08	0.372856
		SkeletalMuscle	SuperEnhancer_Hnisz.extend.500.bedL2_1	0.170383	0.428882	0.0513551	2.51716	0.30141	5.20382e-07	1.1384e-06	4.96644e-07	2.29219
		Adrenal_Pancreas	Conserved_LindbladToh.extend.500.bedL2_1	0.330412	0.990344	0.131267	2.9973	0.397283	6.46997e-07	4.66268e-08	3.38696e-08	1.37666
		Adrenal_Pancreas	H3K27ac_Hnisz.bedL2_1	0.389076	0.886915	0.0843022	2.27954	0.216673	5.87872e-07	1.88682e-07	1.56314e-07	1.20707
		Adrenal_Pancreas	H3K4me1_Trynka.bedL2_1	0.423685	1.29665	0.186745	3.06043	0.440764	3.79109e-07	1.44297e-07	7.58506e-08	1.90239
		Adrenal_Pancreas	SuperEnhancer_Hnisz.extend.500.bedL2_1	0.170383	0.428619	0.051253	2.51562	0.300811	5.1108e-07	1.1423e-06	4.94394e-07	2.31051
		Cardiovascular	L2_0	0.110699	0.787673	0.128265	7.11544	1.15868	5.94811e-07	1.74221e-07	6.88942e-08	2.52882
		Cardiovascular	Conserved_LindbladToh.extend.500.bedL2_1	0.330412	0.969943	0.130531	2.93555	0.395054	1.02724e-06	4.57089e-08	3.37055e-08	1.35612
		Cardiovascular	H3K27ac_Hnisz.bedL2_1	0.389076	0.865808	0.0833112	2.22529	0.214126	9.60215e-07	1.81867e-07	1.56191e-07	1.16439
		Cardiovascular	H3K4me1_Trynka.bedL2_1	0.423685	1.21815	0.182709	2.87513	0.431238	1.583e-06	1.25519e-07	7.51282e-08	1.67073
		Cardiovascular	SuperEnhancer_Hnisz.extend.500.bedL2_1	0.170383	0.430488	0.0517306	2.52659	0.303614	5.46162e-07	1.19813e-06	4.97355e-07	2.40901
		CNS	L2_0	0.148408	0.589053	0.0816489	3.96914	0.550165	1.44044e-08	1.71972e-08	3.08424e-08	0.557584
		CNS	Conserved_LindbladToh.extend.500.bedL2_1	0.330412	0.988181	0.131496	2.99075	0.397975	7.41387e-07	4.64453e-08	3.39031e-08	1.36994
		CNS	H3K27ac_Hnisz.bedL2_1	0.389076	0.885499	0.0843681	2.2759	0.216842	6.10512e-07	1.874e-07	1.56594e-07	1.19672
		CNS	H3K4me1_Trynka.bedL2_1	0.423685	1.28342	0.18704	3.02918	0.44146	6.07985e-07	1.38308e-07	7.70294e-08	1.79552
		CNS	SuperEnhancer_Hnisz.extend.500.bedL2_1	0.170383	0.428078	0.0511839	2.51245	0.300405	5.27809e-07	1.14786e-06	4.95013e-07	2.31886
		Connective_Bone	L2_0	0.114068	0.586995	0.0929873	5.146	0.81519	1.58399e-07	6.6473e-08	4.34687e-08	1.52922
		Connective_Bone	Conserved_LindbladToh.extend.500.bedL2_1	0.330412	0.985571	0.132398	2.98285	0.400704	1.08709e-06	4.48807e-08	3.37833e-08	1.32849
		Connective_Bone	H3K27ac_Hnisz.bedL2_1	0.389076	0.882578	0.0850238	2.2684	0.218528	8.06465e-07	1.85104e-07	1.5647e-07	1.183
		Connective_Bone	H3K4me1_Trynka.bedL2_1	0.423685	1.28102	0.188329	3.02353	0.444503	8.30503e-07	1.37503e-07	7.66529e-08	1.79383
		Connective_Bone	Repressed_Hoffman.extend.500.bedL2_1	0.718511	0.363046	0.0743142	0.505276	0.103428	1.90609e-06	1.32691e-08	3.94305e-08	0.336519
		Connective_Bone	SuperEnhancer_Hnisz.extend.500.bedL2_1	0.170383	0.427771	0.0515885	2.51064	0.30278	5.84401e-07	1.12843e-06	4.96225e-07	2.27404
		GI	Conserved_LindbladToh.extend.500.bedL2_1	0.330412	0.977623	0.13011	2.9588	0.39378	6.59129e-07	4.57146e-08	3.37806e-08	1.35328
		GI	H3K27ac_Hnisz.bedL2_1	0.389076	0.874529	0.0823946	2.24771	0.21177	4.69427e-07	1.82259e-07	1.55189e-07	1.17444
		GI	H3K4me1_Trynka.bedL2_1	0.423685	1.27961	0.18301	3.02018	0.431948	2.66817e-07	1.42502e-07	7.55239e-08	1.88684
		GI	Repressed_Hoffman.extend.500.bedL2_1	0.718511	0.374254	0.0725546	0.520874	0.100979	1.74705e-06	1.68352e-08	3.93284e-08	0.428067
		GI	SuperEnhancer_Hnisz.extend.500.bedL2_1	0.170383	0.428129	0.0513385	2.51275	0.301312	5.5594e-07	1.16794e-06	4.97751e-07	2.34644
		Hematopoietic	Conserved_LindbladToh.extend.500.bedL2_1	0.330412	0.991016	0.130591	2.99933	0.395235	5.92005e-07	4.47816e-08	3.39683e-08	1.31834
		Hematopoietic	H3K27ac_Hnisz.bedL2_1	0.389076	0.891879	0.0844415	2.2923	0.217031	5.92141e-07	1.86515e-07	1.56128e-07	1.19462
		Hematopoietic	H3K4me1_Trynka.bedL2_1	0.423685	1.32196	0.187689	3.12016	0.442992	3.27871e-07	1.63139e-07	7.85427e-08	2.07708
		Hematopoietic	Repressed_Hoffman.extend.500.bedL2_1	0.718511	0.35439	0.07382	0.493228	0.10274	1.48244e-06	1.2952e-08	3.94466e-08	0.328343
		Hematopoietic	SuperEnhancer_Hnisz.extend.500.bedL2_1	0.170383	0.432318	0.0509971	2.53733	0.299309	3.88282e-07	1.14549e-06	4.95824e-07	2.31028
		Kidney	L2_0	0.042448	0.369741	0.0705969	8.71046	1.66314	1.63612e-06	1.41362e-07	7.27508e-08	1.9431
		Kidney	Conserved_LindbladToh.extend.500.bedL2_1	0.330412	0.980212	0.131435	2.96663	0.39779	9.60028e-07	4.60555e-08	3.38284e-08	1.36144
		Kidney	H3K27ac_Hnisz.bedL2_1	0.389076	0.879102	0.08448	2.25946	0.21713	8.68448e-07	1.84079e-07	1.56756e-07	1.1743
		Kidney	H3K4me1_Trynka.bedL2_1	0.423685	1.28711	0.185049	3.03789	0.436762	3.91298e-07	1.49126e-07	7.57671e-08	1.96822
		Kidney	SuperEnhancer_Hnisz.extend.500.bedL2_1	0.170383	0.429043	0.0512011	2.51811	0.300506	4.91442e-07	1.15676e-06	4.95687e-07	2.33366
		Liver	Conserved_LindbladToh.extend.500.bedL2_1	0.330412	0.989454	0.131948	2.9946	0.399343	7.07765e-07	4.641e-08	3.38764e-08	1.36998
		Liver	H3K27ac_Hnisz.bedL2_1	0.389076	0.884996	0.0838644	2.27461	0.215548	5.13741e-07	1.86463e-07	1.55549e-07	1.19875
		Liver	H3K4me1_Trynka.bedL2_1	0.423685	1.28941	0.186659	3.04332	0.440561	3.72413e-07	1.41622e-07	7.61384e-08	1.86006
		Liver	Repressed_Hoffman.extend.500.bedL2_1	0.718511	0.366282	0.0738263	0.509779	0.102749	1.90056e-06	1.56866e-08	3.95147e-08	0.396982
		Liver	SuperEnhancer_Hnisz.extend.500.bedL2_1	0.170383	0.428652	0.0513028	2.51581	0.301103	5.2655e-07	1.1453e-06	4.96694e-07	2.30584
		Other	Conserved_LindbladToh.extend.500.bedL2_1	0.330412	0.989954	0.131727	2.99612	0.398675	6.00989e-07	4.6612e-08	3.38599e-08	1.37661
		Other	H3K27ac_Hnisz.bedL2_1	0.389076	0.88638	0.0833823	2.27817	0.214309	3.62043e-07	1.88053e-07	1.55715e-07	1.20767
		Other	H3K4me1_Trynka.bedL2_1	0.423685	1.29532	0.187578	3.05727	0.44273	2.60777e-07	1.44306e-07	7.6932e-08	1.87577
		Other	Repressed_Hoffman.extend.500.bedL2_1	0.718511	0.364879	0.0742989	0.507827	0.103407	1.63275e-06	1.51999e-08	3.96792e-08	0.38307
		Other	SuperEnhancer_Hnisz.extend.500.bedL2_1	0.170383	0.428648	0.0512819	2.51579	0.30098	4.54141e-07	1.14263e-06	4.96644e-07	2.3007
	pericalcarine	SkeletalMuscle	Conserved_LindbladToh.bedL2_1	0.0256851	0.537289	0.0968062	20.9183	3.76896	9.56051e-08	9.09102e-07	2.19189e-07	4.14757
		SkeletalMuscle	Conserved_LindbladToh.extend.500.bedL2_1	0.330412	0.966677	0.114326	2.92567	0.34601	1.05772e-07	1.6545e-08	3.55702e-08	0.465135
		SkeletalMuscle	DGF_ENCODE.extend.500.bedL2_1	0.53847	1.29713	0.126939	2.40892	0.23574	1.1424e-08	1.41372e-07	5.10344e-08	2.77012
		SkeletalMuscle	H3K27ac_Hnisz.bedL2_1	0.389076	0.780945	0.0801032	2.00718	0.205881	1.41499e-06	1.18499e-07	1.61222e-07	0.735008
		SkeletalMuscle	H3K9ac_Trynka.bedL2_1	0.125413	0.655211	0.107639	5.22443	0.858281	3.02635e-07	-1.68811e-08	1.13562e-07	-0.148651
		SkeletalMuscle	H3K9ac_Trynka.extend.500.bedL2_1	0.229855	0.726327	0.102487	3.15994	0.445875	9.53356e-07	2.38563e-08	7.87063e-08	0.303105
		SkeletalMuscle	Repressed_Hoffman.extend.500.bedL2_1	0.718511	0.364911	0.0780937	0.507871	0.108688	1.2818e-06	-4.37814e-09	5.69985e-08	-0.0768114
		Adrenal_Pancreas	L2_0	0.0928531	0.476798	0.0818874	5.13497	0.881903	1.63703e-06	7.09612e-09	6.46505e-08	0.109761
		Adrenal_Pancreas	Conserved_LindbladToh.bedL2_1	0.0256851	0.532199	0.0957997	20.7202	3.72978	1.01097e-07	9.10343e-07	2.19002e-07	4.15677
		Adrenal_Pancreas	Conserved_LindbladToh.extend.500.bedL2_1	0.330412	0.95642	0.112772	2.89462	0.341306	1.27619e-07	1.66982e-08	3.55216e-08	0.470085
		Adrenal_Pancreas	DGF_ENCODE.extend.500.bedL2_1	0.53847	1.28694	0.125621	2.39	0.233293	1.4327e-08	1.45121e-07	5.15173e-08	2.81693
		Adrenal_Pancreas	H3K27ac_Hnisz.bedL2_1	0.389076	0.772147	0.0792158	1.98457	0.2036	2.013e-06	1.1097e-07	1.60664e-07	0.690693
		Adrenal_Pancreas	H3K9ac_Trynka.extend.500.bedL2_1	0.229855	0.697392	0.0981354	3.03405	0.426945	1.76505e-06	2.12075e-08	7.85888e-08	0.269854
		Cardiovascular	L2_0	0.110699	0.67313	0.108349	6.08072	0.978771	5.19224e-07	7.97067e-08	6.7866e-08	1.17447
		Cardiovascular	Conserved_LindbladToh.bedL2_1	0.0256851	0.527929	0.0961296	20.5539	3.74262	1.29204e-07	9.04896e-07	2.18871e-07	4.13438
		Cardiovascular	Conserved_LindbladToh.extend.500.bedL2_1	0.330412	0.949232	0.112498	2.87287	0.340478	1.35989e-07	1.63181e-08	3.54446e-08	0.460383
		Cardiovascular	DGF_ENCODE.extend.500.bedL2_1	0.53847	1.27959	0.126096	2.37634	0.234174	1.87597e-08	1.4477e-07	5.13484e-08	2.81937
		Cardiovascular	H3K27ac_Hnisz.bedL2_1	0.389076	0.764476	0.0782162	1.96485	0.201031	1.94442e-06	1.08351e-07	1.60445e-07	0.675314
		CNS	L2_0	0.148408	0.560202	0.0798374	3.77474	0.537959	4.71443e-08	2.30225e-08	3.77908e-08	0.609211
		CNS	Conserved_LindbladToh.bedL2_1	0.0256851	0.532327	0.0955978	20.7251	3.72192	9.03925e-08	9.11337e-07	2.18745e-07	4.1662
		CNS	Conserved_LindbladToh.extend.500.bedL2_1	0.330412	0.95481	0.113067	2.88975	0.342201	1.45048e-07	1.6557e-08	3.55713e-08	0.46546
		CNS	DGF_ENCODE.extend.500.bedL2_1	0.53847	1.29445	0.12618	2.40394	0.234331	1.01464e-08	1.48261e-07	5.06385e-08	2.92783
		CNS	H3K27ac_Hnisz.bedL2_1	0.389076	0.771631	0.0789402	1.98324	0.202891	1.86086e-06	1.10083e-07	1.60933e-07	0.684033
		CNS	H3K9ac_Trynka.bedL2_1	0.125413	0.610602	0.105351	4.86873	0.840035	2.03948e-06	-3.41628e-08	1.15856e-07	-0.294874
		CNS	Repressed_Hoffman.extend.500.bedL2_1	0.718511	0.375912	0.0766032	0.523182	0.106614	1.99021e-06	3.79021e-10	5.70278e-08	0.00664625
		Connective_Bone	L2_0	0.114068	0.560097	0.0803979	4.91019	0.704822	2.33052e-08	5.26232e-08	4.86677e-08	1.08127
		Connective_Bone	Conserved_LindbladToh.bedL2_1	0.0256851	0.531291	0.0965667	20.6848	3.75964	1.52058e-07	9.05468e-07	2.19685e-07	4.12166
		Connective_Bone	Conserved_LindbladToh.extend.500.bedL2_1	0.330412	0.953839	0.114216	2.88681	0.345677	2.23617e-07	1.53584e-08	3.55766e-08	0.431698
		Connective_Bone	DGF_ENCODE.extend.500.bedL2_1	0.53847	1.27554	0.127282	2.36881	0.236376	3.56617e-08	1.43897e-07	5.12789e-08	2.80617
		Connective_Bone	Repressed_Hoffman.extend.500.bedL2_1	0.718511	0.372605	0.0774685	0.518579	0.107818	1.89503e-06	-3.48934e-09	5.68858e-08	-0.0613393
		GI	Conserved_LindbladToh.bedL2_1	0.0256851	0.531952	0.0958157	20.7105	3.7304	1.0176e-07	9.05664e-07	2.17937e-07	4.15562
		GI	Conserved_LindbladToh.extend.500.bedL2_1	0.330412	0.961884	0.112762	2.91116	0.341275	8.97145e-08	1.72019e-08	3.54891e-08	0.48471
		GI	DGF_ENCODE.extend.500.bedL2_1	0.53847	1.28748	0.12564	2.391	0.233328	1.42589e-08	1.43501e-07	5.16056e-08	2.78073
		GI	H3K27ac_Hnisz.bedL2_1	0.389076	0.777178	0.0793595	1.9975	0.203969	1.39042e-06	1.14043e-07	1.60633e-07	0.709959
		GI	H3K9ac_Trynka.bedL2_1	0.125413	0.623275	0.107102	4.96979	0.853994	1.34726e-06	-4.03545e-08	1.14674e-07	-0.351905
		GI	H3K9ac_Trynka.extend.500.bedL2_1	0.229855	0.70483	0.100526	3.06641	0.437344	1.80004e-06	2.01388e-08	7.82413e-08	0.257394
		GI	Repressed_Hoffman.extend.500.bedL2_1	0.718511	0.370008	0.0772666	0.514965	0.107537	1.38763e-06	-2.78141e-09	5.70299e-08	-0.0487711
		Hematopoietic	Conserved_LindbladToh.bedL2_1	0.0256851	0.532316	0.0962261	20.7247	3.74638	1.01601e-07	9.09737e-07	2.19321e-07	4.14798
		Hematopoietic	Conserved_LindbladToh.extend.500.bedL2_1	0.330412	0.956982	0.113309	2.89633	0.342933	1.50008e-07	1.70192e-08	3.54248e-08	0.480433
		Hematopoietic	DGF_ENCODE.extend.500.bedL2_1	0.53847	1.28559	0.126442	2.38749	0.234817	2.6741e-08	1.44498e-07	5.12914e-08	2.81719
		Hematopoietic	H3K9ac_Trynka.bedL2_1	0.125413	0.616356	0.107577	4.91461	0.857783	1.78236e-06	-3.98214e-08	1.20455e-07	-0.330592
		Hematopoietic	H3K9ac_Trynka.extend.500.bedL2_1	0.229855	0.69918	0.0989017	3.04184	0.430279	1.72322e-06	2.12236e-08	7.83796e-08	0.27078
		Kidney	L2_0	0.042448	0.323418	0.0617645	7.61917	1.45507	1.95701e-06	9.4471e-08	8.30941e-08	1.13692
		Kidney	Conserved_LindbladToh.bedL2_1	0.0256851	0.532398	0.0956845	20.7279	3.72529	9.8828e-08	9.15836e-07	2.18954e-07	4.18277
		Kidney	Conserved_LindbladToh.extend.500.bedL2_1	0.330412	0.951639	0.112778	2.88015	0.341324	1.58568e-07	1.63092e-08	3.55062e-08	0.459333
		Kidney	DGF_ENCODE.extend.500.bedL2_1	0.53847	1.28438	0.125572	2.38525	0.233202	1.67148e-08	1.45322e-07	5.12833e-08	2.83371
		Liver	Conserved_LindbladToh.bedL2_1	0.0256851	0.531369	0.0957533	20.6878	3.72797	1.0785e-07	9.0765e-07	2.18831e-07	4.14772
		Liver	Conserved_LindbladToh.extend.500.bedL2_1	0.330412	0.957518	0.113205	2.89795	0.342618	1.30031e-07	1.68766e-08	3.55748e-08	0.474398
		Liver	DGF_ENCODE.extend.500.bedL2_1	0.53847	1.28525	0.12579	2.38686	0.233606	1.63205e-08	1.43843e-07	5.14202e-08	2.79741
		Liver	H3K27ac_Hnisz.bedL2_1	0.389076	0.773973	0.0786031	1.98926	0.202025	1.43487e-06	1.13509e-07	1.60197e-07	0.70856
		Liver	H3K9ac_Trynka.bedL2_1	0.125413	0.617098	0.105134	4.92053	0.838304	1.29645e-06	-4.24749e-08	1.14376e-07	-0.371362
		Liver	H3K9ac_Trynka.extend.500.bedL2_1	0.229855	0.700917	0.0986435	3.04939	0.429156	1.51378e-06	2.05684e-08	7.83616e-08	0.26248
		Liver	Repressed_Hoffman.extend.500.bedL2_1	0.718511	0.372362	0.0770585	0.518241	0.107248	1.63882e-06	-2.45275e-09	5.70016e-08	-0.0430296
		Other	Conserved_LindbladToh.bedL2_1	0.0256851	0.529653	0.0954969	20.621	3.71799	1.12617e-07	9.01607e-07	2.19174e-07	4.11366
		Other	Conserved_LindbladToh.extend.500.bedL2_1	0.330412	0.960118	0.113299	2.90582	0.342901	1.08611e-07	1.78183e-08	3.56114e-08	0.500353
		Other	DGF_ENCODE.extend.500.bedL2_1	0.53847	1.28673	0.125521	2.3896	0.233107	1.40489e-08	1.43112e-07	5.13022e-08	2.78959
		Other	H3K27ac_Hnisz.bedL2_1	0.389076	0.777003	0.0784987	1.99705	0.201757	1.01998e-06	1.15136e-07	1.6017e-07	0.718834
		Other	H3K4me3_Trynka.bedL2_1	0.133011	0.681088	0.113925	5.12056	0.856509	1.22145e-06	-7.15455e-09	1.19672e-07	-0.0597847
		Other	H3K9ac_Trynka.bedL2_1	0.125413	0.620083	0.104927	4.94433	0.836655	9.32782e-07	-4.03575e-08	1.13929e-07	-0.354234
		Other	H3K9ac_Trynka.extend.500.bedL2_1	0.229855	0.707762	0.0999927	3.07917	0.435025	1.23923e-06	2.58154e-08	7.92638e-08	0.325689
		Other	Repressed_Hoffman.extend.500.bedL2_1	0.718511	0.367975	0.0773406	0.512136	0.10764	1.13755e-06	-4.09106e-09	5.70062e-08	-0.0717652
	insula	Adrenal_Pancreas	H3K9ac_Trynka.extend.500.bedL2_1	0.229855	0.856224	0.129213	3.72507	0.56215	1.56405e-06	7.53819e-08	8.33146e-08	0.904786
		CNS	L2_0	0.148408	0.710526	0.109426	4.78765	0.737329	7.79608e-08	7.15749e-08	3.88296e-08	1.84331
		Connective_Bone	L2_0	0.114068	0.60628	0.102745	5.31507	0.900734	2.63003e-07	1.02623e-07	4.7462e-08	2.16221
		GI	H3K9ac_Trynka.extend.500.bedL2_1	0.229855	0.85758	0.127459	3.73097	0.554519	1.1523e-06	7.52506e-08	8.38041e-08	0.897935
		Kidney	H3K9ac_Trynka.extend.500.bedL2_1	0.229855	0.852912	0.128846	3.71066	0.560554	1.56492e-06	7.4783e-08	8.36954e-08	0.893514
		Liver	H3K9ac_Trynka.extend.500.bedL2_1	0.229855	0.852466	0.128038	3.70872	0.557041	1.56457e-06	7.55223e-08	8.34876e-08	0.904592
		Other	L2_0	0.20165	0.839259	0.139236	4.16196	0.690484	2.02323e-06	8.14165e-08	4.33764e-08	1.87698
