# Supplementary material for: Genetic correlations and genome-wide associations of cortical structure in general population samples of 22,824 adults
Source: Nat Commun. 2020 Sep 22;11:4796. doi: 10.1038/s41467-020-18367-y (PMC7508833; doi:10.1038/s41467-020-18367-y)
Supplement: Supplementary file 27 — Supplementary Data 24 [file 41467_2020_18367_MOESM27_ESM.xlsx]

## Sheet: Supplementary Data 24
Supplementary Data 24. Genetic correlation between cortical thickness, surface area and volume within regions.
		Corr(CT,CSA)		Corr(CT,CV)		Corr(CSA,CV)
lobe	region	rg	p	rg	p	rg	p
frontal	superior frontal	-0.0833	0.5019	0.0955	0.4093	0.8598	2.5573e-149
	rostral middle frontal	0.0696	0.5806	0.1786	0.0817	0.8974	1.3228e-179
	caudal middle frontal	0.2378	0.1935	0.4244	0.0024	0.906	1.5256e-293
	pars opercularis	0.3589	0.0193	0.3258	0.004	0.9548	4.0562e-282
	pars triangularis	0.1896	0.1611	0.3405	0.0021	0.92	9.9541e-220
	pars orbitalis	0.0236	0.8846	0.4164	0.003	0.7601	1.1739e-50
	lateral orbitofrontal	-0.0417	0.7225	0.3689	0.0001	0.8139	1.9362e-131
	medial orbitofrontal	-0.1812	0.1499	0.3932	0.001	0.5799	3.3852e-13
	precentral	0.0899	0.468	0.3274	0.0001	0.7973	2.573e-60
	paracentral	-0.1509	0.3698	-0.1797	0.4705	0.852	1.1443e-65
	frontal pole	-0.1511	0.557	0.5344	0.0039	0.5163	0.0009
temporal	superior temporal	0.0139	0.9093	0.375	0.0004	0.8076	1.4105e-132
	middle temporal	-0.0097	0.9501	0.3098	0.0051	0.8094	6.9253e-82
	inferior temporal	0.028	0.7915	0.3172	0.001	0.8505	1.3472e-186
	banks of the superior temporal sulcus	0.1714	0.1426	0.5637	2.0581e-11	0.8871	9.6559e-149
	fusiform	0.1044	0.3925	0.4535	1.0207e-05	0.845	7.8574e-136
	transverse temporal	0.1715	0.2973	0.5609	3.0845e-11	0.7703	2.5723e-61
	entorhinal	-0.1062	0.5551	0.2251	0.1501	0.7013	4.1301e-20
	temporal pole	-0.3097	0.115	0.4893	0.0102	0.3686	0.0263
	parahippocampal	-0.1385	0.1693	0.5937	7.1167e-22	0.4562	6.2309e-09
parietal	superior parietal	0.0391	0.7031	0.3883	3.6439e-06	0.8298	1.2644e-150
	inferior parietal	-0.1647	0.1988	-0.1135	0.3829	0.9423	0
	supramarginal	0.0606	0.682	0.2181	0.0726	0.8927	8.8797e-175
	postcentral	0.4262	1.6002e-05	0.6924	2.8022e-33	0.7685	3.2527e-69
	precuneus	-0.0159	0.8584	0.2599	0.0006	0.8605	1.8412e-287
occipital	lateral occipital	-0.1461	0.1742	0.292	0.0012	0.758	1.2485e-59
	lingual	0.4596	9.8236e-06	0.5903	6.2071e-18	0.9039	0
	cuneus	0.3593	0.0006	0.5692	3.0181e-19	0.8827	1.1045e-209
	pericalcarine	0.4165	5.2436e-07	0.5441	1.3752e-17	0.935	0
	rostral anterior cingulate	-0.1208	0.3156	0.2459	0.0222	0.7607	1.8023e-56
	caudal anterior cingulate	-0.2116	0.1507	0.1555	0.2526	0.7814	2.5553e-64
	posterior cingulate	-0.3246	0.0076	0.1418	0.2399	0.7782	1.2113e-81
	isthmus cingulate	-0.2904	0.0042	0.179	0.0667	0.7194	2.0392e-38
	insula	0.1061	0.398	0.4863	7.5322e-09	0.817	8.241e-96
rg: genetic correlation
CSA: cortical surface area
CV: cortical volume
CT: cortical thickness
Corr(CT,CSA): genetic correlation between cortical thickness and surface area
Corr(CT,CV): genetic correlation between cortical thickness and volume
Corr(CSA,CV): genetic correlation between cortical surfacea area and volume
genetic correlation was determined using LD score regression (https://github.com/bulik/ldsc)
in bold: p < 4.90×10-4 (=0.05/Nr/Nc)
Nr=number of regions=34
Nc=number of correlations=3
