# Supplementary material for: Genetic correlations and genome-wide associations of cortical structure in general population samples of 22,824 adults
Source: Nat Commun. 2020 Sep 22;11:4796. doi: 10.1038/s41467-020-18367-y (PMC7508833; doi:10.1038/s41467-020-18367-y)
Supplement: Supplementary file 28 — Supplementary Data 25 [file 41467_2020_18367_MOESM28_ESM.xlsx]

## Sheet: Supplementary Data 25
Supplementary Data 25. Genetic correlation of cortical thickness between regions.
		frontal											temporal									parietal					occipital
	rg	superior frontal	rostral middle frontal	caudal middle frontal	pars opercularis	pars triangularis	pars orbitalis	lateral orbitofrontal	medial orbitofrontal	precentral	paracentral	frontal pole	superior temporal	middle temporal	inferior temporal	banks of the superior temporal sulcus	fusiform	transverse temporal	entorhinal	temporal pole	parahippocampal	superior parietal	inferior parietal	supramarginal	postcentral	precuneus	lateral occipital	lingual	cuneus	pericalcarine	rostral anterior cingulate	caudal anterior cingulate	posterior cingulate	isthmus cingulate	insula
frontal	superior frontal	1	0.5557	0.6293	0.5143	0.1047	0.45	0.3725	0.1547	0.6179	0.7326	0.0506	0.3493	0.534	0.2482	-0.1141	0.1411	0.1288	0.1912	-0.0257	0.2326	0.2725	0.3126	0.4759	0.2942	0.3089	0.0565	0.3588	0.3358	0.0445	0.0783	0.0768	0.3207	0.3493	0.2119
	rostral middle frontal	0.5557	1	0.4451	0.7402	0.7164	0.861	0.9734	0.6937	0.1956	0.1103	0.3743	0.3207	0.5107	0.2513	-0.2093	0.2837	0.0444	0.3708	0.0932	0.153	0.1	0.3914	0.2434	0.1097	0.282	0.0855	0.3164	0.2402	0.0706	0.4535	0.4972	0.5331	0.2272	0.5113
	caudal middle frontal	0.6293	0.4451	1	0.3065	0.3947	0.5521	0.3586	-0.0686	0.6728	0.6724	-0.5296	0.1141	0.5158	0.1452	-0.0316	0.0886	0.1868	-0.1949	-0.1499	-0.0552	0.1313	0.3127	0.227	0.1751	0.1702	0.0163	0.2226	0.057	0.0489	0.211	0.4092	0.2774	-0.0143	0.1408
	pars opercularis	0.5143	0.7402	0.3065	1	0.6477	0.5197	0.661	0.5823	0.3175	0.4507	0.3158	0.3744	0.5182	0.5635	0.3261	0.3407	0.1613	0.3529	0.0567	0.1031	0.0651	0.6107	0.2737	0.2407	0.1765	0.3767	0.0303	0.2623	0.3404	0.1806	0.3319	0.0758	-0.2339	0.4354
	pars triangularis	0.1047	0.7164	0.3947	0.6477	1	0.7316	0.5579	0.5711	0.0478	-0.2938	0.072	0.3194	0.4111	0.1151	0.1619	0.2769	0.2229	0.2929	0.0893	0.0901	0.0702	0.3729	0.4304	0.143	0.1308	0.1745	0.2056	0.1036	0.1752	0.3131	0.1272	0.2957	0.1162	0.4925
	pars orbitalis	0.45	0.861	0.5521	0.5197	0.7316	1	0.7755	0.655	0.0741	-0.2689	0.2187	0.3818	0.4178	0.1417	0.1326	0.3963	0.1802	0.4941	0.2331	0.2487	-0.0033	0.3819	0.7289	-0.0798	0.1451	0.1091	0.0362	0.2888	0.1068	0.3563	0.1389	0.1286	0.1109	0.4082
	lateral orbitofrontal	0.3725	0.9734	0.3586	0.661	0.5579	0.7755	1	0.889	0.0821	-0.0107	0.5255	0.227	0.5315	0.4173	0.1847	0.3928	0.0173	0.5053	-0.0414	0.4021	-0.0754	0.4818	0.4671	0.1905	-0.0752	0.3994	0.2415	0.3355	0.1763	0.5441	0.5447	0.4979	0.244	0.5894
	medial orbitofrontal	0.1547	0.6937	-0.0686	0.5823	0.5711	0.655	0.889	1	-0.0808	-0.4021	0.5035	0.4312	0.4075	0.3479	0.0771	0.5636	0.2302	0.6135	0.193	0.3402	-0.1728	0.3599	0.4021	0.0704	-0.0086	0.019	0.2822	0.0673	-0.0324	0.4954	0.4329	0.6948	0.4201	0.9156
	precentral	0.6179	0.1956	0.6728	0.3175	0.0478	0.0741	0.0821	-0.0808	1	0.9659	-0.0394	0.3122	0.299	-0.0062	0.0027	-0.0409	0.579	-0.1983	-0.2609	0.0844	0.3313	0.5114	0.5846	0.6173	0.1829	0.4387	0.4733	0.3622	0.3621	0.0467	0.1781	-0.0113	-0.0865	0.2163
	paracentral	0.7326	0.1103	0.6724	0.4507	-0.2938	-0.2689	-0.0107	-0.4021	0.9659	1	-0.406	0.329	0.4409	-0.1317	-0.0371	-0.1177	0.6137	0.1331	-0.1685	0.0141	0.6806	0.4016	0.7832	0.7531	0.5239	0.5061	0.6428	0.6461	0.3058	-0.341	-0.3074	0.0881	0.0907	-0.0294
	frontal pole	0.0506	0.3743	-0.5296	0.3158	0.072	0.2187	0.5255	0.5035	-0.0394	-0.406	1	-0.0867	-0.2689	0.1006	-0.4164	-0.046	-0.0431	0.1723	-0.0511	0.1636	-0.2681	-0.2919	0.1891	-0.06	-0.0382	-0.3013	0.066	0.2188	-0.0081	0.3192	0.1679	0.1218	0.0946	0.35
temporal	superior temporal	0.3493	0.3207	0.1141	0.3744	0.3194	0.3818	0.227	0.4312	0.3122	0.329	-0.0867	1	0.3955	0.3794	0.3183	0.3255	0.4978	0.1337	0.0985	0.2487	0.3852	0.5088	0.6127	0.4569	0.3896	0.2733	0.2638	0.114	0.1343	0.2922	0.1307	0.4154	0.1493	0.4214
	middle temporal	0.534	0.5107	0.5158	0.5182	0.4111	0.4178	0.5315	0.4075	0.299	0.4409	-0.2689	0.3955	1	0.6057	0.4396	0.5445	0.0367	0.4111	0.1063	0.366	0.2729	0.8	0.51	0.152	0.4997	0.3095	0.126	0.2642	0.2079	0.2132	-0.0184	0.2907	0.0835	0.5403
	inferior temporal	0.2482	0.2513	0.1452	0.5635	0.1151	0.1417	0.4173	0.3479	-0.0062	-0.1317	0.1006	0.3794	0.6057	1	0.1847	0.8644	-0.1671	0.5558	0.3099	0.2936	-0.0026	0.5024	0.2072	-0.006	0.1428	0.3572	0.2018	0.1958	-0.085	0.2794	0.0884	-0.0128	-0.1123	0.4108
	banks of the superior temporal sulcus	-0.1141	-0.2093	-0.0316	0.3261	0.1619	0.1326	0.1847	0.0771	0.0027	-0.0371	-0.4164	0.3183	0.4396	0.1847	1	0.1916	0.2286	-0.0053	-0.3238	-0.016	0.0753	0.342	0.5088	0.1173	0.2734	-0.1242	0.05	-0.0465	0.0211	0.0147	-0.1507	-0.0951	0.0693	0.0975
	fusiform	0.1411	0.2837	0.0886	0.3407	0.2769	0.3963	0.3928	0.5636	-0.0409	-0.1177	-0.046	0.3255	0.5445	0.8644	0.1916	1	0.0492	0.4708	0.0994	0.3464	0.209	0.4021	0.0645	0.1698	0.1828	0.4434	0.3743	0.3392	0.1209	0.3056	0.0657	0.1961	0.2114	0.3196
	transverse temporal	0.1288	0.0444	0.1868	0.1613	0.2229	0.1802	0.0173	0.2302	0.579	0.6137	-0.0431	0.4978	0.0367	-0.1671	0.2286	0.0492	1	-0.2191	-0.3355	0.1653	0.3962	0.5464	0.6448	0.5055	0.1784	0.2984	0.1725	0.307	0.148	0.0544	0.0906	0.1463	0.1124	0.3068
	entorhinal	0.1912	0.3708	-0.1949	0.3529	0.2929	0.4941	0.5053	0.6135	-0.1983	0.1331	0.1723	0.1337	0.4111	0.5558	-0.0053	0.4708	-0.2191	1	0.3211	0.3661	-0.011	0.0809	-0.0025	-0.0057	0.2299	0.3214	0.3016	0.2471	0.3027	0.164	0.5099	0.3611	0.297	0.4715
	temporal pole	-0.0257	0.0932	-0.1499	0.0567	0.0893	0.2331	-0.0414	0.193	-0.2609	-0.1685	-0.0511	0.0985	0.1063	0.3099	-0.3238	0.0994	-0.3355	0.3211	1	0.2866	-0.3523	-0.4621	-0.4513	-0.1163	-0.4139	-0.3235	-0.0843	-0.0947	-0.0036	0.203	0.3522	0.1731	0.0312	0.4439
	parahippocampal	0.2326	0.153	-0.0552	0.1031	0.0901	0.2487	0.4021	0.3402	0.0844	0.0141	0.1636	0.2487	0.366	0.2936	-0.016	0.3464	0.1653	0.3661	0.2866	1	0.0386	0.2086	-0.1417	0.0892	-0.0065	0.2482	0.3627	0.275	0.2251	0.3879	0.2876	-0.0812	0.3491	0.3671
parietal	superior parietal	0.2725	0.1	0.1313	0.0651	0.0702	-0.0033	-0.0754	-0.1728	0.3313	0.6806	-0.2681	0.3852	0.2729	-0.0026	0.0753	0.209	0.3962	-0.011	-0.3523	0.0386	1	0.4534	0.5307	0.4776	0.7389	0.3611	0.4804	0.471	0.1621	-0.106	-0.0113	0.359	0.1113	-0.2041
	inferior parietal	0.3126	0.3914	0.3127	0.6107	0.3729	0.3819	0.4818	0.3599	0.5114	0.4016	-0.2919	0.5088	0.8	0.5024	0.342	0.4021	0.5464	0.0809	-0.4621	0.2086	0.4534	1	0.8765	0.4137	0.4742	0.2769	0.3314	0.2538	0.171	0.4703	0.0689	0.3477	0.3585	0.467
	supramarginal	0.4759	0.2434	0.227	0.2737	0.4304	0.7289	0.4671	0.4021	0.5846	0.7832	0.1891	0.6127	0.51	0.2072	0.5088	0.0645	0.6448	-0.0025	-0.4513	-0.1417	0.5307	0.8765	1	0.5135	0.668	0.0671	-0.0868	0.1453	0.1211	0.2093	0.2404	-0.0168	0.1661	0.1942
	postcentral	0.2942	0.1097	0.1751	0.2407	0.143	-0.0798	0.1905	0.0704	0.6173	0.7531	-0.06	0.4569	0.152	-0.006	0.1173	0.1698	0.5055	-0.0057	-0.1163	0.0892	0.4776	0.4137	0.5135	1	0.442	0.2843	0.3714	0.1965	0.1491	0.1703	0.0258	0.2756	0.209	0.1118
	precuneus	0.3089	0.282	0.1702	0.1765	0.1308	0.1451	-0.0752	-0.0086	0.1829	0.5239	-0.0382	0.3896	0.4997	0.1428	0.2734	0.1828	0.1784	0.2299	-0.4139	-0.0065	0.7389	0.4742	0.668	0.442	1	0.1739	0.2931	0.4891	0.1968	-0.1318	-0.0832	0.2536	0.2605	-0.0259
occipital	lateral occipital	0.0565	0.0855	0.0163	0.3767	0.1745	0.1091	0.3994	0.019	0.4387	0.5061	-0.3013	0.2733	0.3095	0.3572	-0.1242	0.4434	0.2984	0.3214	-0.3235	0.2482	0.3611	0.2769	0.0671	0.2843	0.1739	1	0.6012	0.488	0.4359	-0.0024	-0.0345	0.3089	0.189	0.239
	lingual	0.3588	0.3164	0.2226	0.0303	0.2056	0.0362	0.2415	0.2822	0.4733	0.6428	0.066	0.2638	0.126	0.2018	0.05	0.3743	0.1725	0.3016	-0.0843	0.3627	0.4804	0.3314	-0.0868	0.3714	0.2931	0.6012	1	0.5885	0.5942	0.0704	-0.0909	0.3099	0.2039	0.1948
	cuneus	0.3358	0.2402	0.057	0.2623	0.1036	0.2888	0.3355	0.0673	0.3622	0.6461	0.2188	0.114	0.2642	0.1958	-0.0465	0.3392	0.307	0.2471	-0.0947	0.275	0.471	0.2538	0.1453	0.1965	0.4891	0.488	0.5885	1	0.5794	0.0903	0.1452	0.2123	0.0202	0.2025
	pericalcarine	0.0445	0.0706	0.0489	0.3404	0.1752	0.1068	0.1763	-0.0324	0.3621	0.3058	-0.0081	0.1343	0.2079	-0.085	0.0211	0.1209	0.148	0.3027	-0.0036	0.2251	0.1621	0.171	0.1211	0.1491	0.1968	0.4359	0.5942	0.5794	1	0.0742	0.1421	0.063	0.0837	0.1057
	rostral anterior cingulate	0.0783	0.4535	0.211	0.1806	0.3131	0.3563	0.5441	0.4954	0.0467	-0.341	0.3192	0.2922	0.2132	0.2794	0.0147	0.3056	0.0544	0.164	0.203	0.3879	-0.106	0.4703	0.2093	0.1703	-0.1318	-0.0024	0.0704	0.0903	0.0742	1	0.7373	0.4875	0.4412	0.6385
	caudal anterior cingulate	0.0768	0.4972	0.4092	0.3319	0.1272	0.1389	0.5447	0.4329	0.1781	-0.3074	0.1679	0.1307	-0.0184	0.0884	-0.1507	0.0657	0.0906	0.5099	0.3522	0.2876	-0.0113	0.0689	0.2404	0.0258	-0.0832	-0.0345	-0.0909	0.1452	0.1421	0.7373	1	0.2704	0.2367	0.3574
	posterior cingulate	0.3207	0.5331	0.2774	0.0758	0.2957	0.1286	0.4979	0.6948	-0.0113	0.0881	0.1218	0.4154	0.2907	-0.0128	-0.0951	0.1961	0.1463	0.3611	0.1731	-0.0812	0.359	0.3477	-0.0168	0.2756	0.2536	0.3089	0.3099	0.2123	0.063	0.4875	0.2704	1	0.4529	0.4291
	isthmus cingulate	0.3493	0.2272	-0.0143	-0.2339	0.1162	0.1109	0.244	0.4201	-0.0865	0.0907	0.0946	0.1493	0.0835	-0.1123	0.0693	0.2114	0.1124	0.297	0.0312	0.3491	0.1113	0.3585	0.1661	0.209	0.2605	0.189	0.2039	0.0202	0.0837	0.4412	0.2367	0.4529	1	0.3138
	insula	0.2119	0.5113	0.1408	0.4354	0.4925	0.4082	0.5894	0.9156	0.2163	-0.0294	0.35	0.4214	0.5403	0.4108	0.0975	0.3196	0.3068	0.4715	0.4439	0.3671	-0.2041	0.467	0.1942	0.1118	-0.0259	0.239	0.1948	0.2025	0.1057	0.6385	0.3574	0.4291	0.3138	1
		Genetic correlation (rg)was determined using LD score regression (https://github.com/bulik/ldsc)
		in bold: p -value < 8.91×10-5 (=0.05/Nr + (Nr-1)/2)
		Nr=number of regions=34
