# Supplementary material for: Genetic correlations and genome-wide associations of cortical structure in general population samples of 22,824 adults
Source: Nat Commun. 2020 Sep 22;11:4796. doi: 10.1038/s41467-020-18367-y (PMC7508833; doi:10.1038/s41467-020-18367-y)
Supplement: Supplementary file 29 — Supplementary Data 26 [file 41467_2020_18367_MOESM29_ESM.xlsx]

## Sheet: Supplementary Data 26
Supplementary Data 26. Genetic correlation of surface area between regions.
		frontal											temporal									parietal					occipital
	rg	superior frontal	rostral middle frontal	caudal middle frontal	pars opercularis	pars triangularis	pars orbitalis	lateral orbitofrontal	medial orbitofrontal	precentral	paracentral	frontal pole	superior temporal	middle temporal	inferior temporal	banks of the superior temporal sulcus	fusiform	transverse temporal	entorhinal	temporal pole	parahippocampal	superior parietal	inferior parietal	supramarginal	postcentral	precuneus	lateral occipital	lingual	cuneus	pericalcarine	rostral anterior cingulate	caudal anterior cingulate	posterior cingulate	isthmus cingulate	insula
frontal	superior frontal	1	0.1343	0.1537	-0.1121	0.1348	0.1086	0.1628	0.303	0.3595	0.496	0.2645	0.1815	-0.2797	-0.3396	-0.1574	-0.206	0.074	0.001	-0.22	-0.0403	-0.3496	-0.2866	-0.1398	0.0263	-0.2052	-0.2188	-0.3935	-0.2385	-0.2144	0.1922	-0.0276	0.1841	-0.1172	0.148
	rostral middle frontal	0.1343	1	0.4206	-0.0787	0.0082	0.1991	0.1101	0.0653	0.1109	-0.0767	0.0807	0.018	0.0058	-0.1593	-0.0714	-0.2678	0.0391	-0.0496	-0.2643	-0.2057	-0.0834	-0.237	-0.1502	-0.1474	-0.198	0.0342	-0.1258	0.0126	-0.0462	0.0537	0.0355	0.0183	0.0376	-0.1993
	caudal middle frontal	0.1537	0.4206	1	0.2762	-0.0239	-0.0878	-0.0209	0.1741	0.5586	0.215	0.1869	0.0821	0.0492	-0.1359	-0.2699	-0.395	0.0032	-0.2202	-0.0854	0.0056	-0.1939	-0.3076	-0.1442	0.0483	-0.1706	-0.2458	-0.2488	-0.1346	-0.1146	0.0569	0.0285	0.1286	0.0988	0.02
	pars opercularis	-0.1121	-0.0787	0.2762	1	0.4574	0.2633	0.2152	0.2657	0.2587	0.2026	0.3018	0.0253	-0.1933	-0.3005	-0.147	-0.212	0.0972	-0.303	-0.112	-0.1525	0.0381	-0.0607	0.0566	-0.0703	0.0627	-0.1279	-0.346	-0.1973	-0.144	-0.1672	-0.1225	0.0138	-0.1798	0.2981
	pars triangularis	0.1348	0.0082	-0.0239	0.4574	1	0.3283	0.1979	0.2339	-0.0926	-0.0112	-0.0304	0.0116	-0.3674	-0.1504	-0.343	0.057	0.1986	-0.2549	-0.0982	-0.0749	0.0149	-0.0484	-0.2014	-0.2975	0.13	-0.0752	-0.2005	-0.1012	-0.0441	0.0662	-0.0027	0.0663	0.0492	0.48
	pars orbitalis	0.1086	0.1991	-0.0878	0.2633	0.3283	1	0.6693	0.186	0.034	0.0454	-0.0729	0.1632	-0.305	-0.2381	-0.2982	0.0336	0.2905	0.0068	-0.2903	0.1389	-0.0183	-0.112	0.0729	-0.0016	-0.09	0.0063	-0.137	-0.1193	-0.1024	0.0256	-0.005	-0.0485	0.0371	0.1356
	lateral orbitofrontal	0.1628	0.1101	-0.0209	0.2152	0.1979	0.6693	1	0.4635	0.0966	0.1819	-0.1868	0.0494	-0.2953	-0.213	-0.1832	-0.0128	0.1457	0.0384	-0.118	0.0263	0.0058	-0.1183	0.0441	-0.1319	0.0943	-0.3148	-0.279	-0.2835	-0.1724	0.0993	-0.0237	0.1074	0.0219	0.3599
	medial orbitofrontal	0.303	0.0653	0.1741	0.2657	0.2339	0.186	0.4635	1	0.0393	0.3306	-0.2476	0.0661	0.042	-0.047	-0.1246	-0.1394	0.0115	0.0977	0.0501	0.0146	-0.138	-0.2791	0.0463	-0.0279	-0.0375	-0.1272	-0.3905	-0.2456	-0.2171	0.5375	0.2343	0.1962	-0.0444	0.53
	precentral	0.3595	0.1109	0.5586	0.2587	-0.0926	0.034	0.0966	0.0393	1	0.2948	-0.1109	-0.0415	-0.1801	-0.1958	-0.2869	-0.3232	-0.0006	-0.218	-0.3109	-0.1121	-0.2468	-0.3419	-0.2476	0.1362	-0.4083	-0.0606	-0.1363	-0.0254	-0.0865	0.0694	-0.0015	0.1374	-0.054	-0.0226
	paracentral	0.496	-0.0767	0.215	0.2026	-0.0112	0.0454	0.1819	0.3306	0.2948	1	-0.3302	0.0848	-0.1927	-0.178	-0.0627	-0.1728	0.1287	-0.1746	-0.1052	-0.1341	-0.2118	-0.2633	-0.2084	0.1062	-0.0511	-0.0975	-0.2485	-0.1073	-0.1183	0.1348	0.0794	0.1949	-0.2743	0.2747
	frontal pole	0.2645	0.0807	0.1869	0.3018	-0.0304	-0.0729	-0.1868	-0.2476	-0.1109	-0.3302	1	-0.2025	-0.0102	-0.129	-0.1831	-0.1276	-0.1134	-0.0153	-0.3906	0.2498	0.1396	0.0275	-0.1704	-0.1399	-0.0703	-0.0902	-0.1844	-0.1177	-0.1518	0.1841	0.0642	-0.0957	0.0347	-0.3736
temporal	superior temporal	0.1815	0.018	0.0821	0.0253	0.0116	0.1632	0.0494	0.0661	-0.0415	0.0848	-0.2025	1	0.0345	-0.1891	0.2508	0.1503	0.8203	-0.0318	0.3104	0.1113	-0.1869	-0.0622	0.21	-0.2232	-0.1612	-0.1674	-0.3014	-0.2312	-0.2303	0.0733	-0.0486	0.1522	-0.1638	0.3059
	middle temporal	-0.2797	0.0058	0.0492	-0.1933	-0.3674	-0.305	-0.2953	0.042	-0.1801	-0.1927	-0.0102	0.0345	1	0.5618	0.5095	-0.0472	-0.0741	0.0512	0.169	0.1404	-0.1618	0.2991	0.154	-0.0297	-0.0891	-0.2033	-0.1756	-0.2963	-0.2849	-0.1325	0.2137	0.2167	0.1394	-0.2412
	inferior temporal	-0.3396	-0.1593	-0.1359	-0.3005	-0.1504	-0.2381	-0.213	-0.047	-0.1958	-0.178	-0.129	-0.1891	0.5618	1	0.255	0.1	-0.2469	0.3624	0.3336	-0.0431	0.0314	0.2952	0.0923	0.0933	-0.0963	-0.1294	-0.1607	-0.1569	-0.1295	-0.0776	0.1496	0.0383	-0.0603	-0.1557
	banks of the superior temporal sulcus	-0.1574	-0.0714	-0.2699	-0.147	-0.343	-0.2982	-0.1832	-0.1246	-0.2869	-0.0627	-0.1831	0.2508	0.5095	0.255	1	0.268	-0.0255	0.0955	0.0511	0.012	-0.3821	0.5951	0.0356	-0.0219	-0.1576	-0.2452	-0.1513	-0.1396	-0.2493	0.0016	0.2214	0.094	-0.2256	-0.1924
	fusiform	-0.206	-0.2678	-0.395	-0.212	0.057	0.0336	-0.0128	-0.1394	-0.3232	-0.1728	-0.1276	0.1503	-0.0472	0.1	0.268	1	0.2025	0.3524	0.0211	0.2595	0.0188	0.11	0.1109	0.1176	-0.028	0.1289	0.1211	0.0416	-0.0271	-0.132	-0.1193	-0.1132	-0.4975	0.0514
	transverse temporal	0.074	0.0391	0.0032	0.0972	0.1986	0.2905	0.1457	0.0115	-0.0006	0.1287	-0.1134	0.8203	-0.0741	-0.2469	-0.0255	0.2025	1	-0.3064	0.0834	0.2024	0.0022	-0.2021	0.2866	-0.0619	-0.0652	-0.1265	-0.2265	-0.0656	-0.1659	0.0251	-0.1831	0.0979	-0.1753	0.2833
	entorhinal	0.001	-0.0496	-0.2202	-0.303	-0.2549	0.0068	0.0384	0.0977	-0.218	-0.1746	-0.0153	-0.0318	0.0512	0.3624	0.0955	0.3524	-0.3064	1	0.5108	0.2878	-0.1285	0.1099	-0.0408	-0.0119	-0.2259	0.1951	0.0814	0.0007	-0.0338	-0.062	-0.0564	-0.232	-0.1317	-0.0849
	temporal pole	-0.22	-0.2643	-0.0854	-0.112	-0.0982	-0.2903	-0.118	0.0501	-0.3109	-0.1052	-0.3906	0.3104	0.169	0.3336	0.0511	0.0211	0.0834	0.5108	1	0.09	-0.1134	0.0425	0.112	-0.2207	-0.053	0.1028	0.0826	0.1196	0.0594	0.0225	0.015	0.0005	0.0416	0.1933
	parahippocampal	-0.0403	-0.2057	0.0056	-0.1525	-0.0749	0.1389	0.0263	0.0146	-0.1121	-0.1341	0.2498	0.1113	0.1404	-0.0431	0.012	0.2595	0.2024	0.2878	0.09	1	-0.1382	0.1287	0.0727	-0.0085	0.0511	-0.2117	0.085	-0.2352	-0.0819	-0.1305	-0.1322	0.0336	0.0677	0.1224
parietal	superior parietal	-0.3496	-0.0834	-0.1939	0.0381	0.0149	-0.0183	0.0058	-0.138	-0.2468	-0.2118	0.1396	-0.1869	-0.1618	0.0314	-0.3821	0.0188	0.0022	-0.1285	-0.1134	-0.1382	1	-0.0946	-0.0533	0.0555	0.4125	0.0505	0.2285	0.2776	0.1297	-0.1422	-0.1933	-0.3289	-0.0715	-0.2861
	inferior parietal	-0.2866	-0.237	-0.3076	-0.0607	-0.0484	-0.112	-0.1183	-0.2791	-0.3419	-0.2633	0.0275	-0.0622	0.2991	0.2952	0.5951	0.11	-0.2021	0.1099	0.0425	0.1287	-0.0946	1	0.1268	-0.0238	0.1035	-0.2808	-0.1402	-0.194	-0.3267	-0.1403	-0.014	-0.056	-0.0662	-0.1826
	supramarginal	-0.1398	-0.1502	-0.1442	0.0566	-0.2014	0.0729	0.0441	0.0463	-0.2476	-0.2084	-0.1704	0.21	0.154	0.0923	0.0356	0.1109	0.2866	-0.0408	0.112	0.0727	-0.0533	0.1268	1	0.3953	0.3115	-0.3138	-0.3975	-0.3819	-0.4306	-0.0185	-0.0831	-0.0363	0.0787	-0.0905
	postcentral	0.0263	-0.1474	0.0483	-0.0703	-0.2975	-0.0016	-0.1319	-0.0279	0.1362	0.1062	-0.1399	-0.2232	-0.0297	0.0933	-0.0219	0.1176	-0.0619	-0.0119	-0.2207	-0.0085	0.0555	-0.0238	0.3953	1	-0.1148	-0.1297	-0.0708	-0.1002	-0.1808	-0.1243	-0.1441	0.1193	-0.1455	-0.0819
	precuneus	-0.2052	-0.198	-0.1706	0.0627	0.13	-0.09	0.0943	-0.0375	-0.4083	-0.0511	-0.0703	-0.1612	-0.0891	-0.0963	-0.1576	-0.028	-0.0652	-0.2259	-0.053	0.0511	0.4125	0.1035	0.3115	-0.1148	1	-0.197	-0.0179	-0.0946	-0.0436	-0.119	-0.2576	-0.2122	-0.0136	-0.0002
occipital	lateral occipital	-0.2188	0.0342	-0.2458	-0.1279	-0.0752	0.0063	-0.3148	-0.1272	-0.0606	-0.0975	-0.0902	-0.1674	-0.2033	-0.1294	-0.2452	0.1289	-0.1265	0.1951	0.1028	-0.2117	0.0505	-0.2808	-0.3138	-0.1297	-0.197	1	0.5816	0.6409	0.4977	-0.1849	-0.0463	-0.1031	0.0451	-0.1505
	lingual	-0.3935	-0.1258	-0.2488	-0.346	-0.2005	-0.137	-0.279	-0.3905	-0.1363	-0.2485	-0.1844	-0.3014	-0.1756	-0.1607	-0.1513	0.1211	-0.2265	0.0814	0.0826	0.085	0.2285	-0.1402	-0.3975	-0.0708	-0.0179	0.5816	1	0.6246	0.7552	-0.3369	-0.0876	-0.1797	0.1413	-0.3528
	cuneus	-0.2385	0.0126	-0.1346	-0.1973	-0.1012	-0.1193	-0.2835	-0.2456	-0.0254	-0.1073	-0.1177	-0.2312	-0.2963	-0.1569	-0.1396	0.0416	-0.0656	0.0007	0.1196	-0.2352	0.2776	-0.194	-0.3819	-0.1002	-0.0946	0.6409	0.6246	1	0.7714	-0.254	-0.1093	-0.1387	-0.1175	-0.288
	pericalcarine	-0.2144	-0.0462	-0.1146	-0.144	-0.0441	-0.1024	-0.1724	-0.2171	-0.0865	-0.1183	-0.1518	-0.2303	-0.2849	-0.1295	-0.2493	-0.0271	-0.1659	-0.0338	0.0594	-0.0819	0.1297	-0.3267	-0.4306	-0.1808	-0.0436	0.4977	0.7552	0.7714	1	-0.1904	-0.1779	-0.2336	0.0544	-0.2411
	rostral anterior cingulate	0.1922	0.0537	0.0569	-0.1672	0.0662	0.0256	0.0993	0.5375	0.0694	0.1348	0.1841	0.0733	-0.1325	-0.0776	0.0016	-0.132	0.0251	-0.062	0.0225	-0.1305	-0.1422	-0.1403	-0.0185	-0.1243	-0.119	-0.1849	-0.3369	-0.254	-0.1904	1	0.4588	0.0704	-0.2203	0.1686
	caudal anterior cingulate	-0.0276	0.0355	0.0285	-0.1225	-0.0027	-0.005	-0.0237	0.2343	-0.0015	0.0794	0.0642	-0.0486	0.2137	0.1496	0.2214	-0.1193	-0.1831	-0.0564	0.015	-0.1322	-0.1933	-0.014	-0.0831	-0.1441	-0.2576	-0.0463	-0.0876	-0.1093	-0.1779	0.4588	1	0.6199	-0.0121	0.0536
	posterior cingulate	0.1841	0.0183	0.1286	0.0138	0.0663	-0.0485	0.1074	0.1962	0.1374	0.1949	-0.0957	0.1522	0.2167	0.0383	0.094	-0.1132	0.0979	-0.232	0.0005	0.0336	-0.3289	-0.056	-0.0363	0.1193	-0.2122	-0.1031	-0.1797	-0.1387	-0.2336	0.0704	0.6199	1	0.3283	0.2693
	isthmus cingulate	-0.1172	0.0376	0.0988	-0.1798	0.0492	0.0371	0.0219	-0.0444	-0.054	-0.2743	0.0347	-0.1638	0.1394	-0.0603	-0.2256	-0.4975	-0.1753	-0.1317	0.0416	0.0677	-0.0715	-0.0662	0.0787	-0.1455	-0.0136	0.0451	0.1413	-0.1175	0.0544	-0.2203	-0.0121	0.3283	1	-0.0463
	insula	0.148	-0.1993	0.02	0.2981	0.48	0.1356	0.3599	0.53	-0.0226	0.2747	-0.3736	0.3059	-0.2412	-0.1557	-0.1924	0.0514	0.2833	-0.0849	0.1933	0.1224	-0.2861	-0.1826	-0.0905	-0.0819	-0.0002	-0.1505	-0.3528	-0.288	-0.2411	0.1686	0.0536	0.2693	-0.0463	1
		Genetic correlation (rg)was determined using LD score regression (https://github.com/bulik/ldsc)
		in bold: p -value < 8.91×10-5 (=0.05/Nr + (Nr-1)/2)
		Nr=number of regions=34
