# Supplementary material for: Genetic correlations and genome-wide associations of cortical structure in general population samples of 22,824 adults
Source: Nat Commun. 2020 Sep 22;11:4796. doi: 10.1038/s41467-020-18367-y (PMC7508833; doi:10.1038/s41467-020-18367-y)
Supplement: Supplementary file 30 — Supplementary Data 27 [file 41467_2020_18367_MOESM30_ESM.xlsx]

## Sheet: Supplementary Data 27
Supplementary Data 27. Genetic correlation of volume between regions.
		frontal											temporal									parietal					occipital
	rg	superior frontal	rostral middle frontal	caudal middle frontal	pars opercularis	pars triangularis	pars orbitalis	lateral orbitofrontal	medial orbitofrontal	precentral	paracentral	frontal pole	superior temporal	middle temporal	inferior temporal	banks of the superior temporal sulcus	fusiform	transverse temporal	entorhinal	temporal pole	parahippocampal	superior parietal	inferior parietal	supramarginal	postcentral	precuneus	lateral occipital	lingual	cuneus	pericalcarine	rostral anterior cingulate	caudal anterior cingulate	posterior cingulate	isthmus cingulate	insula
frontal	superior frontal	1	0.2285	0.2652	-0.0046	0.1916	0.0837	0.1927	0.1457	0.3491	0.622	0.1558	0.1353	-0.2659	-0.222	-0.1784	-0.1807	0.0601	-0.103	0.0792	-0.0368	-0.3467	-0.2796	-0.2087	-0.1556	-0.1336	-0.1952	-0.2277	-0.1367	-0.0482	0.1655	-0.1102	0.0973	-0.1233	0.0549
	rostral middle frontal	0.2285	1	0.4205	-0.1408	-0.0442	0.0534	0.0825	-0.1132	0.0684	-0.1371	0.2819	-0.1907	-0.0125	-0.0433	-0.1234	-0.2798	-0.2411	-0.0667	-0.0038	0.0063	-0.0457	-0.175	-0.1994	-0.0584	-0.1124	-0.0561	-0.0816	0.0386	-0.0081	0.1022	0.1473	0.0331	0.0826	-0.1945
	caudal middle frontal	0.2652	0.4205	1	0.3408	0.043	-0.0516	0.1743	0.1124	0.4502	0.2526	0.2317	-0.0831	-0.0558	-0.0862	-0.2033	-0.3266	-0.1301	-0.0932	0.0319	-0.2304	-0.2019	-0.3994	-0.1066	-0.0338	-0.1409	-0.277	-0.1615	-0.1116	-0.0481	0.1824	0.004	0.0859	-0.0389	0.0348
	pars opercularis	-0.0046	-0.1408	0.3408	1	0.4637	0.0909	0.2105	0.0933	0.2235	0.2723	0.1518	-0.0248	-0.115	-0.3682	-0.0342	-0.2253	0.1469	-0.2455	-0.0747	-0.1135	-0.0806	-0.0381	0.149	-0.0506	0.0136	0.0868	-0.1981	-0.0785	-0.0671	-0.1386	-0.1404	0.0685	0.0814	0.1556
	pars triangularis	0.1916	-0.0442	0.043	0.4637	1	0.3205	0.2471	0.296	-0.0076	0.031	0.3139	-0.0298	-0.262	-0.141	-0.2802	-0.0757	0.2036	-0.0494	0.2375	0.0221	-0.0731	-0.1026	-0.2088	-0.3613	0.0524	0.197	-0.055	0.0123	0.0652	-0.0737	-0.0467	0.0959	0.1528	0.3678
	pars orbitalis	0.0837	0.0534	-0.0516	0.0909	0.3205	1	0.7111	0.2357	0.0876	-0.114	-0.0196	-0.031	-0.0645	-0.1338	-0.3112	-0.0442	0.0688	0.0064	-0.1224	0.1801	-0.2319	-0.0989	-0.1498	-0.2598	-0.0938	0.0659	0.0133	0.0117	0.0234	-0.0674	-0.1345	-0.1264	0.2335	0.1765
	lateral orbitofrontal	0.1927	0.0825	0.1743	0.2105	0.2471	0.7111	1	0.3726	0.0534	0.1179	-0.0634	-0.0817	-0.1777	-0.137	-0.2891	-0.0392	0.1087	0.1449	-0.0626	0.0882	-0.1558	-0.1703	-0.0494	-0.1535	-0.0467	-0.1918	-0.1778	-0.212	-0.1412	0.1299	-0.1469	0.055	0.1543	0.3846
	medial orbitofrontal	0.1457	-0.1132	0.1124	0.0933	0.296	0.2357	0.3726	1	-0.0291	0.2199	-0.0494	-0.0352	-0.1349	0.0173	-0.0516	-0.0593	-0.0119	0.3981	0.0433	0.0286	-0.164	-0.1029	-0.0043	-0.112	0.0667	-0.1498	-0.1952	-0.1524	-0.2212	0.3915	-0.0678	0.0444	-0.007	0.4563
	precentral	0.3491	0.0684	0.4502	0.2235	-0.0076	0.0876	0.0534	-0.0291	1	0.2472	0.0687	-0.16	-0.1714	-0.1419	-0.1962	-0.3876	0.1321	-0.1468	-0.2121	-0.0913	-0.225	-0.2832	-0.1698	0.2	-0.2442	-0.0738	-0.0611	-0.0244	-0.0113	0.1265	-0.0032	0.0187	0.0029	-0.0761
	paracentral	0.622	-0.1371	0.2526	0.2723	0.031	-0.114	0.1179	0.2199	0.2472	1	-0.1488	0.0551	-0.1431	-0.1697	-0.061	-0.2643	0.3006	-0.339	-0.3215	-0.2099	-0.0191	-0.2199	-0.0196	0.0099	0.1391	-0.0611	-0.3442	-0.1357	-0.0796	0.1381	0.0054	0.192	-0.102	0.0353
	frontal pole	0.1558	0.2819	0.2317	0.1518	0.3139	-0.0196	-0.0634	-0.0494	0.0687	-0.1488	1	-0.1982	-0.0127	-0.0003	-0.1504	-0.1392	-0.2085	-0.1873	-0.4127	0.0597	-0.0408	0.0893	-0.1806	-0.0135	-0.1238	0.168	0.0733	-0.0049	-0.1141	0.0633	0.0068	0.0996	0.1158	-0.0645
temporal	superior temporal	0.1353	-0.1907	-0.0831	-0.0248	-0.0298	-0.031	-0.0817	-0.0352	-0.16	0.0551	-0.1982	1	-0.1242	-0.0641	0.4292	0.3095	0.4936	-0.0135	0.3597	0.0439	-0.1548	-0.0564	0.198	-0.1393	-0.1802	-0.0541	-0.2864	-0.1818	-0.2199	0.0215	-0.199	0.0208	-0.3176	0.1536
	middle temporal	-0.2659	-0.0125	-0.0558	-0.115	-0.262	-0.0645	-0.1777	-0.1349	-0.1714	-0.1431	-0.0127	-0.1242	1	0.3124	0.4641	0.1539	-0.1599	0.1779	0.0623	-0.0662	-0.062	0.3138	0.1373	-0.0505	-0.1459	0.0084	-0.0763	-0.1494	-0.1632	-0.1612	0.1489	0.1009	0.0033	-0.1919
	inferior temporal	-0.222	-0.0433	-0.0862	-0.3682	-0.141	-0.1338	-0.137	0.0173	-0.1419	-0.1697	-0.0003	-0.0641	0.3124	1	0.2753	0.1615	-0.1841	0.4701	0.2069	0.0694	0.0064	0.2826	0.0485	-0.0388	-0.2307	-0.2149	-0.1881	-0.2043	-0.223	-0.0066	0.213	0.0935	-0.14	-0.0347
	banks of the superior temporal sulcus	-0.1784	-0.1234	-0.2033	-0.0342	-0.2802	-0.3112	-0.2891	-0.0516	-0.1962	-0.061	-0.1504	0.4292	0.4641	0.2753	1	0.4385	-0.0846	0.0241	-0.1113	-0.1388	-0.1792	0.6219	0.0934	0.1744	-0.0956	-0.1527	-0.081	-0.2544	-0.2283	-0.0188	0.2084	0.0662	-0.2698	-0.139
	fusiform	-0.1807	-0.2798	-0.3266	-0.2253	-0.0757	-0.0442	-0.0392	-0.0593	-0.3876	-0.2643	-0.1392	0.3095	0.1539	0.1615	0.4385	1	0.0681	0.1183	-0.121	0.1412	-0.0896	0.2067	0.0888	0.0171	-0.0448	0.2404	0.1077	-0.0008	0.0154	-0.1234	-0.0478	0.0904	-0.1994	0.1729
	transverse temporal	0.0601	-0.2411	-0.1301	0.1469	0.2036	0.0688	0.1087	-0.0119	0.1321	0.3006	-0.2085	0.4936	-0.1599	-0.1841	-0.0846	0.0681	1	-0.2749	0.0266	-0.0401	-0.0044	-0.239	0.2365	0.0366	0.0094	-0.0814	-0.1768	0.0525	-0.0582	-0.1461	-0.1788	0.1176	-0.1058	0.2535
	entorhinal	-0.103	-0.0667	-0.0932	-0.2455	-0.0494	0.0064	0.1449	0.3981	-0.1468	-0.339	-0.1873	-0.0135	0.1779	0.4701	0.0241	0.1183	-0.2749	1	0.3076	0.3903	-0.1426	-0.0288	-0.1173	-0.1764	-0.1698	0.0685	-0.0154	-0.0232	-0.0415	0.097	0.0317	-0.156	0.1023	0.2524
	temporal pole	0.0792	-0.0038	0.0319	-0.0747	0.2375	-0.1224	-0.0626	0.0433	-0.2121	-0.3215	-0.4127	0.3597	0.0623	0.2069	-0.1113	-0.121	0.0266	0.3076	1	0.1466	-0.3677	0.041	0.2239	-0.4203	-0.1466	0.0266	-0.0408	-0.1845	-0.1355	0.0664	0.116	-0.1233	-0.0203	0.3323
	parahippocampal	-0.0368	0.0063	-0.2304	-0.1135	0.0221	0.1801	0.0882	0.0286	-0.0913	-0.2099	0.0597	0.0439	-0.0662	0.0694	-0.1388	0.1412	-0.0401	0.3903	0.1466	1	-0.2043	-0.0711	-0.182	-0.0752	-0.0654	0.2504	0.2243	-0.004	0.074	-0.0727	-0.0284	-0.1427	0.023	0.0078
parietal	superior parietal	-0.3467	-0.0457	-0.2019	-0.0806	-0.0731	-0.2319	-0.1558	-0.164	-0.225	-0.0191	-0.0408	-0.1548	-0.062	0.0064	-0.1792	-0.0896	-0.0044	-0.1426	-0.3677	-0.2043	1	-0.0526	-0.0013	0.1902	0.6148	-0.0091	0.1466	0.1955	0.0238	-0.0148	-0.0996	-0.2419	0.0589	-0.1776
	inferior parietal	-0.2796	-0.175	-0.3994	-0.0381	-0.1026	-0.0989	-0.1703	-0.1029	-0.2832	-0.2199	0.0893	-0.0564	0.3138	0.2826	0.6219	0.2067	-0.239	-0.0288	0.041	-0.0711	-0.0526	1	0.1179	0.0634	0.0409	0.0606	-0.0331	-0.1679	-0.2143	-0.0977	0.0338	-0.0539	-0.0893	-0.1026
	supramarginal	-0.2087	-0.1994	-0.1066	0.149	-0.2088	-0.1498	-0.0494	-0.0043	-0.1698	-0.0196	-0.1806	0.198	0.1373	0.0485	0.0934	0.0888	0.2365	-0.1173	0.2239	-0.182	-0.0013	0.1179	1	0.2879	0.2134	-0.2973	-0.2662	-0.2645	-0.3359	-0.1037	0.0182	0.0625	0.0332	0.0839
	postcentral	-0.1556	-0.0584	-0.0338	-0.0506	-0.3613	-0.2598	-0.1535	-0.112	0.2	0.0099	-0.0135	-0.1393	-0.0505	-0.0388	0.1744	0.0171	0.0366	-0.1764	-0.4203	-0.0752	0.1902	0.0634	0.2879	1	0.0161	0.0386	0.0489	0.0148	-0.0382	0.0125	-0.0567	-0.091	-0.0663	-0.1571
	precuneus	-0.1336	-0.1124	-0.1409	0.0136	0.0524	-0.0938	-0.0467	0.0667	-0.2442	0.1391	-0.1238	-0.1802	-0.1459	-0.2307	-0.0956	-0.0448	0.0094	-0.1698	-0.1466	-0.0654	0.6148	0.0409	0.2134	0.0161	1	-0.1934	0.0341	0.0021	0.0268	-0.0716	-0.1549	-0.1187	0.2232	0.0037
occipital	lateral occipital	-0.1952	-0.0561	-0.277	0.0868	0.197	0.0659	-0.1918	-0.1498	-0.0738	-0.0611	0.168	-0.0541	0.0084	-0.2149	-0.1527	0.2404	-0.0814	0.0685	0.0266	0.2504	-0.0091	0.0606	-0.2973	0.0386	-0.1934	1	0.3974	0.4574	0.3588	-0.0496	-0.0806	-0.1022	-0.0085	-0.1622
	lingual	-0.2277	-0.0816	-0.1615	-0.1981	-0.055	0.0133	-0.1778	-0.1952	-0.0611	-0.3442	0.0733	-0.2864	-0.0763	-0.1881	-0.081	0.1077	-0.1768	-0.0154	-0.0408	0.2243	0.1466	-0.0331	-0.2662	0.0489	0.0341	0.3974	1	0.5737	0.6551	-0.2465	-0.0537	-0.2654	0.263	-0.3008
	cuneus	-0.1367	0.0386	-0.1116	-0.0785	0.0123	0.0117	-0.212	-0.1524	-0.0244	-0.1357	-0.0049	-0.1818	-0.1494	-0.2043	-0.2544	-0.0008	0.0525	-0.0232	-0.1845	-0.004	0.1955	-0.1679	-0.2645	0.0148	0.0021	0.4574	0.5737	1	0.7407	-0.1635	-0.0066	-0.061	0.1678	-0.2217
	pericalcarine	-0.0482	-0.0081	-0.0481	-0.0671	0.0652	0.0234	-0.1412	-0.2212	-0.0113	-0.0796	-0.1141	-0.2199	-0.1632	-0.223	-0.2283	0.0154	-0.0582	-0.0415	-0.1355	0.074	0.0238	-0.2143	-0.3359	-0.0382	0.0268	0.3588	0.6551	0.7407	1	-0.0494	-0.012	-0.1098	0.3332	-0.165
	rostral anterior cingulate	0.1655	0.1022	0.1824	-0.1386	-0.0737	-0.0674	0.1299	0.3915	0.1265	0.1381	0.0633	0.0215	-0.1612	-0.0066	-0.0188	-0.1234	-0.1461	0.097	0.0664	-0.0727	-0.0148	-0.0977	-0.1037	0.0125	-0.0716	-0.0496	-0.2465	-0.1635	-0.0494	1	0.6254	0.2257	-0.0349	0.0467
	caudal anterior cingulate	-0.1102	0.1473	0.004	-0.1404	-0.0467	-0.1345	-0.1469	-0.0678	-0.0032	0.0054	0.0068	-0.199	0.1489	0.213	0.2084	-0.0478	-0.1788	0.0317	0.116	-0.0284	-0.0996	0.0338	0.0182	-0.0567	-0.1549	-0.0806	-0.0537	-0.0066	-0.012	0.6254	1	0.4967	-0.0937	-0.1751
	posterior cingulate	0.0973	0.0331	0.0859	0.0685	0.0959	-0.1264	0.055	0.0444	0.0187	0.192	0.0996	0.0208	0.1009	0.0935	0.0662	0.0904	0.1176	-0.156	-0.1233	-0.1427	-0.2419	-0.0539	0.0625	-0.091	-0.1187	-0.1022	-0.2654	-0.061	-0.1098	0.2257	0.4967	1	0.0996	0.1053
	isthmus cingulate	-0.1233	0.0826	-0.0389	0.0814	0.1528	0.2335	0.1543	-0.007	0.0029	-0.102	0.1158	-0.3176	0.0033	-0.14	-0.2698	-0.1994	-0.1058	0.1023	-0.0203	0.023	0.0589	-0.0893	0.0332	-0.0663	0.2232	-0.0085	0.263	0.1678	0.3332	-0.0349	-0.0937	0.0996	1	0.0252
	insula	0.0549	-0.1945	0.0348	0.1556	0.3678	0.1765	0.3846	0.4563	-0.0761	0.0353	-0.0645	0.1536	-0.1919	-0.0347	-0.139	0.1729	0.2535	0.2524	0.3323	0.0078	-0.1776	-0.1026	0.0839	-0.1571	0.0037	-0.1622	-0.3008	-0.2217	-0.165	0.0467	-0.1751	0.1053	0.0252	1
		Genetic correlation (rg)was determined using LD score regression (https://github.com/bulik/ldsc)
		in bold: p -value < 8.91×10-5 (=0.05/Nr + (Nr-1)/2)
		Nr=number of regions=34
