# Supplementary material for: Genetic correlations and genome-wide associations of cortical structure in general population samples of 22,824 adults
Source: Nat Commun. 2020 Sep 22;11:4796. doi: 10.1038/s41467-020-18367-y (PMC7508833; doi:10.1038/s41467-020-18367-y)
Supplement: Supplementary file 31 — Supplementary Data 28 [file 41467_2020_18367_MOESM31_ESM.xlsx]

## Sheet: Supplementary Data 28
Supplementary Data 28. Genetic correlation between cortical thickness and other GWAS phenotypes.
				frontal																																	temporal
	global			superior frontal			rostral middle frontal			caudal middle frontal			pars opercularis			pars triangularis			pars orbitalis			lateral orbitofrontal			medial orbitofrontal			precentral			paracentral			frontal pole			superior temporal			middle temporal			inferior temporal			banks of the superior temporal sulcus			fusiform
	rg	SE	p	rg	SE	p	rg	SE	p	rg	SE	p	rg	SE	p	rg	SE	p	rg	SE	p	rg	SE	p	rg	SE	p	rg	SE	p	rg	SE	p	rg	SE	p	rg	SE	p	rg	SE	p	rg	SE	p	rg	SE	p	rg
height	0.0613	0.02923	0.03594	-0.00901	0.0441	0.8381	0.1026	0.04434	0.02066	-0.01247	0.04885	0.7985	0.05246	0.04251	0.2172	0.03484	0.04068	0.3917	-0.0002984	0.05554	0.9957	0.0005106	0.04755	0.9914	0.03629	0.04287	0.3972	0.0299	0.04184	0.4749	-0.02314	0.07797	0.7667	0.02837	0.05358	0.5965	0.1585	0.03258	1.149e-06	0.02199	0.04014	0.5838	-0.02139	0.03471	0.5378	0.1244	0.03696	0.0007659	0.04465
bmi	-0.05555	0.03871	0.1512	-0.03483	0.04893	0.4766	-0.05219	0.04659	0.2627	0.1098	0.05507	0.04609	-0.05084	0.05006	0.3098	0.06834	0.04628	0.1398	-0.008884	0.06434	0.8902	-0.05778	0.04513	0.2005	-0.07925	0.04636	0.0874	-0.008957	0.04466	0.8411	0.04207	0.07251	0.5618	-0.06058	0.05155	0.2399	-0.0384	0.03575	0.2828	-0.0632	0.05097	0.215	-0.08623	0.04749	0.0694	0.05014	0.03743	0.1804	-0.1187
Alzheimer's disease	0.03815	0.1047	0.7157	-0.06573	0.1736	0.705	-0.4034	0.1795	0.02462	0.1822	0.1997	0.3616	-0.02139	0.163	0.8956	0.01905	0.1542	0.9017	-0.2078	0.22	0.3449	-0.1978	0.1591	0.2138	-0.04427	0.149	0.7663	-0.1278	0.1415	0.3664	0.09404	0.2108	0.6555	0.1371	0.1828	0.4532	0.007352	0.1092	0.9463	0.1758	0.16	0.2719	0.1945	0.1412	0.1682	0.3134	0.1498	0.0364	0.1561
frontotemporal lobar degeneration	0.1528	0.2342	0.5139	-0.2633	0.2819	0.3504	0.05497	0.2952	0.8523	0.02698	0.3449	0.9377	-0.1703	0.2946	0.5632	-0.1922	0.2665	0.4709	0.003914	0.3538	0.9912	-0.08489	0.268	0.7514	0.168	0.2894	0.5615	-0.3965	0.3	0.1862	-0.5166	0.5209	0.3214	0.816	0.4649	0.07925	0.08093	0.2228	0.7164	0.716	0.4087	0.07974	0.5209	0.3045	0.08712	0.6446	0.3137	0.03993	0.2792
Parkinson's disease	0.179	0.0827	0.03043	0.1406	0.1031	0.1727	0.02199	0.1123	0.8447	0.3718	0.13	0.004225	-0.0781	0.1107	0.4804	0.05279	0.08306	0.525	0.1505	0.1324	0.2558	0.06133	0.1046	0.5576	0.001928	0.1091	0.9859	0.1745	0.1034	0.09141	0.2819	0.1649	0.08729	-0.1453	0.1333	0.2757	0.03118	0.07854	0.6914	-0.01672	0.1051	0.8736	0.01513	0.1174	0.8975	-0.1798	0.08688	0.0385	0.003377
MEGASTROKE - all stroke	-0.01974	0.06981	0.7773	-0.02186	0.09832	0.824	-0.01347	0.1035	0.8965	0.001425	0.13	0.9913	-0.2221	0.1063	0.03674	-0.0009718	0.1013	0.9923	-0.01723	0.1308	0.8952	-0.1969	0.1052	0.06135	-0.1273	0.09858	0.1967	-0.2655	0.102	0.009225	-0.2521	0.1632	0.1224	-0.214	0.136	0.1156	-0.1536	0.08475	0.06991	-0.1229	0.1206	0.3082	-0.03926	0.09307	0.6731	0.06435	0.08935	0.4714	0.03919
schizophrenia	0.1598	0.08321	0.0548	0.07934	0.09002	0.3781	-0.1034	0.08568	0.2273	-0.003373	0.1312	0.9795	-0.1947	0.1179	0.09876	-0.1558	0.09886	0.115	-0.2262	0.1241	0.06825	-0.2524	0.08864	0.004411	-0.04674	0.0924	0.613	0.09369	0.08367	0.2628	0.1167	0.1459	0.4239	-0.1308	0.1223	0.2849	0.09971	0.06975	0.1528	0.1495	0.1066	0.161	0.07978	0.1002	0.4259	0.02416	0.07925	0.7605	0.1019
autism	-0.0441	0.1088	0.6853	0.006744	0.1275	0.9578	-0.004735	0.113	0.9666	0.236	0.2047	0.2491	0.1197	0.1311	0.3613	0.03602	0.1144	0.753	-0.1292	0.1553	0.4053	-0.06549	0.121	0.5885	-0.2354	0.1241	0.05776	0.02807	0.1166	0.8099	0.122	0.1711	0.4758	-0.05391	0.1424	0.7051	-0.07387	0.09383	0.4311	0.05591	0.1304	0.6681	-0.004925	0.1517	0.9741	-0.1101	0.1064	0.301	0.006519
major depressive disorder	-0.07306	0.1039	0.4821	-0.0216	0.1705	0.8992	0.03708	0.1409	0.7925	0.04626	0.2172	0.8313	0.1568	0.1706	0.3581	-0.03702	0.1498	0.8048	-0.09712	0.1968	0.6216	-0.3531	0.1307	0.006886	-0.3591	0.1577	0.02281	0.06136	0.1564	0.6949	-0.01138	0.2262	0.9599	-0.1405	0.1919	0.464	0.01588	0.129	0.902	0.218	0.1684	0.1956	-0.02131	0.1415	0.8803	0.09339	0.133	0.4824	-0.06557
depressive symptoms	-0.0002331	0.07263	0.9974	0.06413	0.103	0.5337	0.01736	0.09221	0.8507	-0.0603	0.1163	0.6041	0.03416	0.09094	0.7071	0.1373	0.09769	0.1598	0.02628	0.1206	0.8275	-0.1494	0.09259	0.1065	-0.1907	0.09894	0.05388	-0.1416	0.09168	0.1224	-0.25	0.1466	0.08811	-0.02586	0.1114	0.8164	-0.07548	0.0781	0.3338	0.2229	0.1203	0.064	0.2711	0.0875	0.001951	0.05337	0.08727	0.5409	-0.01383
bipolar disorder	0.06636	0.101	0.5111	-0.1366	0.1148	0.2342	-0.1575	0.113	0.1632	-0.09099	0.158	0.5646	0.1792	0.1303	0.169	-0.007626	0.1169	0.948	0.01567	0.1414	0.9117	-0.1293	0.1211	0.2858	-0.07857	0.1094	0.4725	0.1391	0.1191	0.243	0.2664	0.1842	0.148	0.003284	0.1534	0.9829	0.1047	0.09137	0.2519	0.336	0.1333	0.01171	0.09832	0.1137	0.3871	0.09631	0.09733	0.3224	-0.04378
attention deficit hyperactivity disorder	-0.07912	0.06124	0.1964	-0.09816	0.09338	0.2932	-0.05437	0.0824	0.5094	-0.04025	0.1006	0.6892	-0.09191	0.08479	0.2784	0.1731	0.07583	0.02242	0.007952	0.1009	0.9372	-0.07802	0.08262	0.3449	-0.08605	0.07787	0.2691	-0.1303	0.07953	0.1014	-0.05578	0.112	0.6183	-0.06341	0.1082	0.558	-0.06632	0.06605	0.3153	-0.0245	0.09242	0.7909	-0.1337	0.08187	0.1024	0.04804	0.07122	0.5	-0.0713
insomnia	0.03708	0.08003	0.6432	-0.0143	0.1005	0.8868	0.1681	0.09954	0.09121	-0.01216	0.1174	0.9175	0.06012	0.1024	0.5571	0.2972	0.1005	0.003111	0.3852	0.1344	0.004155	0.04152	0.1002	0.6786	0.05955	0.1044	0.5685	-0.07769	0.1034	0.4525	-0.1396	0.1413	0.3234	0.2815	0.1308	0.03143	-0.0335	0.07511	0.6555	0.1151	0.1168	0.3244	0.1734	0.1021	0.0892	-0.008838	0.08029	0.9124	0.02923
neuroticism	-0.06173	0.1219	0.6125	-0.0459	0.1917	0.8108	0.01409	0.1665	0.9326	-0.2412	0.2192	0.2711	0.1405	0.1729	0.4166	0.2108	0.1802	0.2421	0.1794	0.2588	0.4883	0.01331	0.1632	0.935	-0.079	0.1711	0.6444	-0.1517	0.1534	0.3229	-0.09975	0.2241	0.6563	-0.006804	0.1968	0.9724	0.01913	0.1418	0.8927	0.293	0.1902	0.1235	0.2503	0.1572	0.1114	0.1855	0.1603	0.2473	-0.1353
extraversion	-0.03029	0.1082	0.7796	0.1469	0.1428	0.3034	0.03652	0.1294	0.7777	0.2571	0.1868	0.1687	-0.1174	0.1305	0.3684	-0.05821	0.1392	0.6757	0.2146	0.2013	0.2863	0.1393	0.1327	0.2938	0.005936	0.1281	0.9631	-0.1251	0.1295	0.3342	-0.05411	0.174	0.7559	0.01177	0.1615	0.9419	0.1071	0.1119	0.3385	-0.1505	0.1601	0.3472	-0.2801	0.122	0.02172	-0.02389	0.1127	0.8321	-0.01501
subjective well being	0.07247	0.07039	0.3032	0.01258	0.1018	0.9017	0.03218	0.09908	0.7453	0.1258	0.1217	0.301	-0.1168	0.09366	0.2124	0.05305	0.09199	0.5641	0.1573	0.1392	0.2582	0.08622	0.09873	0.3825	-0.02773	0.09437	0.7689	0.06494	0.0969	0.5028	0.1643	0.1384	0.235	-0.07919	0.1216	0.5148	0.07746	0.07412	0.296	-0.1292	0.1008	0.2002	-0.2589	0.0854	0.002435	-0.1171	0.0819	0.1528	0.01812
cognition	0.06197	0.07034	0.3783	-0.0936	0.09487	0.3239	0.04372	0.09123	0.6317	0.002227	0.1104	0.9839	0.1577	0.1001	0.1153	0.04017	0.08737	0.6457	-0.0004247	0.1092	0.9969	0.02723	0.08203	0.7399	-0.07498	0.08549	0.3805	0.2374	0.08887	0.007549	0.04478	0.1334	0.7371	0.02118	0.1097	0.847	0.07195	0.07126	0.3127	0.003002	0.08857	0.973	0.01411	0.0859	0.8695	-0.02875	0.0811	0.723	0.1463
cognitive performance	0.1014	0.03857	0.008551	-0.06605	0.05687	0.2454	-0.03521	0.05153	0.4944	-0.02047	0.0574	0.7214	0.07993	0.05253	0.1281	-0.05888	0.04566	0.1973	0.004058	0.0641	0.9495	0.05159	0.05275	0.3281	-0.04163	0.05197	0.4231	0.1297	0.0455	0.004356	0.1956	0.08113	0.01589	-0.04531	0.06413	0.4799	0.1191	0.03926	0.002425	0.04109	0.05633	0.4657	0.05632	0.05668	0.3203	-0.04308	0.04828	0.3723	0.04543
educational attainment	0.13	0.03407	0.0001362	0.07069	0.04868	0.1465	0.03776	0.04664	0.4182	0.08132	0.05234	0.1202	0.146	0.04718	0.001967	-0.01253	0.04172	0.7639	0.03869	0.05331	0.468	0.06919	0.0432	0.1092	0.03821	0.0403	0.343	0.2	0.04209	2.022e-06	0.2857	0.0825	0.0005334	0.02837	0.05756	0.6221	0.1026	0.03968	0.009705	0.01406	0.05435	0.7959	0.01664	0.04182	0.6906	-0.07688	0.04088	0.06002	-0.0002892
white matter lesions	0.003948	0.0862	0.9635	0.3454	0.1409	0.01421	0.06302	0.1281	0.6228	0.578	0.1733	0.0008514	0.146	0.1165	0.2103	-0.1178	0.1165	0.3118	-0.232	0.1669	0.1646	-0.1919	0.1331	0.1493	-0.1283	0.1289	0.3193	0.2743	0.1106	0.01317	0.6692	0.2495	0.007315	-0.1007	0.1443	0.4853	-0.02034	0.1079	0.8504	-0.02048	0.1366	0.8809	-0.06261	0.1225	0.6092	0.06335	0.1115	0.5698	-0.1089
intracranial volumes	0.3221	0.07053	4.959e-06	-0.03713	0.1158	0.7484	-0.009088	0.1043	0.9306	0.3226	0.1309	0.01367	0.4732	0.1135	3.055e-05	0.2032	0.1029	0.04825	0.1249	0.1295	0.3348	0.06645	0.09969	0.5051	-0.1303	0.09389	0.1652	0.4123	0.09433	1.239e-05	0.2911	0.1485	0.05001	-0.2841	0.1253	0.0234	0.4694	0.08386	2.172e-08	0.5207	0.1173	9.036e-06	0.2511	0.09553	0.00857	0.2283	0.08715	0.008807	0.2406
hippocampus volume	0.07375	0.0918	0.4217	-0.02872	0.1453	0.8434	0.06353	0.1249	0.6111	-0.0962	0.1682	0.5673	0.06482	0.133	0.626	-0.1499	0.1145	0.1906	0.00864	0.1889	0.9635	0.03905	0.1292	0.7625	0.3253	0.1461	0.02594	-0.1529	0.1329	0.2497	-0.223	0.1841	0.2257	0.2315	0.1678	0.1679	0.3298	0.09824	0.0007892	0.01405	0.1376	0.9187	-0.0973	0.1222	0.426	-0.1194	0.1082	0.2695	-0.1304
caudate volume	0.1799	0.06742	0.007638	0.2626	0.1125	0.01956	0.05067	0.08589	0.5552	0.225	0.1125	0.04553	0.03245	0.08866	0.7144	0.08314	0.07691	0.2797	0.3222	0.1212	0.007841	0.2177	0.08968	0.01518	0.03778	0.09219	0.6819	0.1495	0.08603	0.08227	0.2663	0.1466	0.06941	0.1347	0.1074	0.2099	-0.007478	0.07012	0.9151	0.005979	0.1001	0.9524	-0.06504	0.07987	0.4155	-0.02759	0.07639	0.718	0.06919
putamen volume	0.1553	0.06088	0.01073	0.1711	0.09225	0.06363	0.1095	0.06987	0.117	0.1346	0.1025	0.1891	0.009637	0.08704	0.9118	0.04983	0.08091	0.5379	0.08907	0.1117	0.4252	-0.001798	0.08526	0.9832	-0.001428	0.08036	0.9858	0.1156	0.07534	0.1251	0.2077	0.1391	0.1353	0.03293	0.1019	0.7465	-0.03624	0.07181	0.6138	-0.04861	0.09757	0.6183	-0.003642	0.07882	0.9631	0.01	0.07217	0.8897	0.04032
pallidum volume	-0.0905	0.09183	0.3243	0.2782	0.1334	0.03704	0.03622	0.09793	0.7115	0.07353	0.1546	0.6344	-0.129	0.105	0.2189	-0.1811	0.1084	0.09468	-0.03133	0.1413	0.8245	-0.07697	0.09036	0.3943	-0.1621	0.1055	0.1242	0.02039	0.1138	0.8578	0.05661	0.1485	0.703	0.0526	0.1329	0.6924	-0.1106	0.09867	0.2622	-5.494e-05	0.1078	0.9996	0.06559	0.1398	0.6389	0.05215	0.093	0.575	0.1041
thalamus volume	0.173	0.07114	0.01505	0.09224	0.111	0.4061	0.04225	0.1051	0.6878	-0.01476	0.1233	0.9047	0.07609	0.1046	0.4671	0.02807	0.1027	0.7846	0.03093	0.127	0.8075	0.00505	0.103	0.9609	0.1656	0.1097	0.1313	0.0728	0.09525	0.4447	-0.005413	0.1456	0.9703	0.1597	0.1501	0.2874	0.133	0.08071	0.09933	0.08447	0.1104	0.4442	-0.01784	0.08576	0.8352	0.1126	0.08674	0.1941	0.0715
amygdala volume	0.2091	0.09464	0.02712	0.08833	0.1485	0.5519	-0.1655	0.1256	0.1877	-0.06969	0.1792	0.6974	-0.01931	0.1528	0.8994	-0.03669	0.12	0.7598	0.1123	0.1644	0.4945	0.1387	0.1446	0.3376	0.1321	0.1383	0.3393	-0.006356	0.1305	0.9612	-0.1048	0.1987	0.5979	0.1721	0.179	0.3364	0.259	0.1008	0.01019	0.262	0.1362	0.05435	-0.03046	0.1228	0.8042	0.1494	0.1219	0.2204	0.04136
accumbens volume	0.1604	0.07039	0.02272	-0.1199	0.1014	0.2369	0.01752	0.1041	0.8663	-0.1896	0.1159	0.102	-0.06069	0.09457	0.521	-0.03293	0.1041	0.7517	0.2547	0.1274	0.04567	0.1667	0.09954	0.0939	0.057	0.102	0.5763	0.03996	0.0943	0.6718	-0.2195	0.1491	0.141	0.1281	0.1312	0.329	0.09068	0.07831	0.2469	0.1672	0.1103	0.1296	-0.01502	0.09542	0.875	0.02437	0.08831	0.7826	0.1212
brainstem volume	0.04156	0.06914	0.5478	0.2098	0.1006	0.0371	-0.04481	0.08571	0.6011	0.08352	0.1021	0.4132	-0.04097	0.09526	0.6671	-0.1236	0.08802	0.1603	-0.1936	0.1217	0.1116	-0.1329	0.08324	0.1105	-0.05607	0.08496	0.5093	0.1058	0.08742	0.226	0.247	0.1249	0.04806	-0.01109	0.1089	0.9189	-0.04701	0.07581	0.5352	0.02842	0.1118	0.7994	0.01238	0.0867	0.8864	0.08627	0.07753	0.2658	-0.09422
rg: genetic correlation coefficient
SE: standard error
p: p-value
genetic correlation was estimated using LD Score regression
in bold: p<3.75x10-5 (=0.05/Ni/Nt)
Ni: number of independent tests = 46
Nt: number of GWAS traits = 29
[truncated: 56 more columns]
