# Supplementary material for: Genetic correlations and genome-wide associations of cortical structure in general population samples of 22,824 adults
Source: Nat Commun. 2020 Sep 22;11:4796. doi: 10.1038/s41467-020-18367-y (PMC7508833; doi:10.1038/s41467-020-18367-y)
Supplement: Supplementary file 32 — Supplementary Data 29 [file 41467_2020_18367_MOESM32_ESM.xlsx]

## Sheet: Supplementary Data 29
Supplementary Data 29. Genetic correlation between cortical surface area and other GWAS phenotypes.
				frontal																																	temporal
	global			superior frontal			rostral middle frontal			caudal middle frontal			pars opercularis			pars triangularis			pars orbitalis			lateral orbitofrontal			medial orbitofrontal			precentral			paracentral			frontal pole			superior temporal			middle temporal			inferior temporal			banks of the superior temporal sulcus			fusiform
	rg	SE	p	rg	SE	p	rg	SE	p	rg	SE	p	rg	SE	p	rg	SE	p	rg	SE	p	rg	SE	p	rg	SE	p	rg	SE	p	rg	SE	p	rg	SE	p	rg	SE	p	rg	SE	p	rg	SE	p	rg	SE	p	rg
height	0.2219	0.03642	1.102e-09	0.02131	0.03652	0.5596	-0.04737	0.03428	0.167	-0.02833	0.03682	0.4416	0.002944	0.03413	0.9313	0.008591	0.03637	0.8133	-0.03129	0.03838	0.4148	0.0105	0.03447	0.7607	0.06036	0.03739	0.1064	0.01927	0.02936	0.5115	0.009306	0.03392	0.7838	0.004618	0.06257	0.9412	0.03535	0.02858	0.2161	0.02141	0.04078	0.5995	-0.007082	0.0317	0.8232	0.1223	0.03928	0.001846	0.05017
bmi	-0.06508	0.0314	0.03821	0.06307	0.03654	0.08432	0.02219	0.03648	0.543	0.06705	0.04164	0.1074	0.01054	0.04151	0.7995	-0.03677	0.03693	0.3195	-0.05027	0.04108	0.2211	0.03175	0.03248	0.3284	0.08839	0.03992	0.02683	0.002789	0.03678	0.9396	0.04018	0.03893	0.302	0.08082	0.06358	0.2037	0.01149	0.04245	0.7866	-0.05676	0.04072	0.1634	-0.0777	0.03287	0.0181	-0.03436	0.04473	0.4423	0.02204
Alzheimer's disease	-0.1258	0.1094	0.2499	-0.3098	0.1291	0.01638	0.008583	0.1288	0.9469	0.07447	0.1248	0.5506	-0.1797	0.1298	0.1664	-0.1402	0.1365	0.3044	-0.3755	0.1393	0.007016	-0.1861	0.1133	0.1004	-0.105	0.1335	0.4317	0.06759	0.1098	0.5382	0.2162	0.1358	0.1115	0.02038	0.2217	0.9268	-0.2165	0.1304	0.09689	0.0778	0.124	0.5303	-0.1	0.1164	0.3901	-0.1057	0.1361	0.4373	-0.2203
frontotemporal lobe degeneration	-0.2124	0.2048	0.2996	0.111	0.1942	0.5675	-0.08086	0.2137	0.7052	0.5187	0.2784	0.06246	0.1566	0.2214	0.4794	-0.05931	0.2357	0.8013	0.05523	0.219	0.8009	0.1598	0.2004	0.4253	-0.1746	0.2459	0.4777	0.2897	0.2231	0.194	0.0742	0.2331	0.7503	-0.5835	0.3901	0.1348	0.009923	0.2011	0.9606	-0.3174	0.2804	0.2577	-0.2065	0.2172	0.3418	0.0002484	0.2229	0.9991	-0.094
Parkinson's disease	0.2389	0.07551	0.001561	-0.04506	0.07838	0.5653	0.02087	0.08173	0.7985	-0.02606	0.09271	0.7786	-0.1406	0.08712	0.1065	-0.05589	0.07687	0.4672	0.09823	0.08886	0.2689	0.01123	0.07147	0.8752	-0.06691	0.087	0.4418	-0.01904	0.08188	0.8161	-0.0565	0.07949	0.4772	0.05992	0.1484	0.6863	-0.1229	0.08738	0.1597	-0.06657	0.09155	0.4672	0.05072	0.07429	0.4948	-0.02664	0.08267	0.7473	-0.08397
MEGASTROKE- all stroke	0.02458	0.06757	0.716	0.1638	0.07841	0.03666	-0.02351	0.08317	0.7774	0.002978	0.0764	0.9689	-0.03558	0.09515	0.7085	0.01358	0.09304	0.884	-0.06757	0.08957	0.4507	-0.01028	0.07145	0.8856	0.04428	0.09581	0.644	-0.0131	0.07113	0.8539	0.04552	0.08509	0.5927	0.3564	0.1543	0.02092	-0.05258	0.06278	0.4023	-0.03296	0.09161	0.719	-0.01475	0.07466	0.8434	0.002503	0.09579	0.9792	0.06291
schizophrenia	0.1106	0.06158	0.07243	-0.05279	0.07418	0.4767	0.02259	0.07896	0.7748	-0.001768	0.07801	0.9819	-0.01396	0.07725	0.8565	-0.03283	0.08654	0.7044	0.05166	0.08495	0.5431	0.186	0.0611	0.002329	0.1008	0.08775	0.2505	-0.08156	0.06971	0.242	0.003909	0.08184	0.9619	0.05319	0.1175	0.6508	-0.1478	0.06936	0.03313	0.1312	0.09514	0.1678	-0.07737	0.07551	0.3055	-0.09809	0.08272	0.2357	-0.06524
autism	0.05563	0.08091	0.4917	-0.04737	0.09166	0.6053	0.0642	0.09432	0.4961	0.1631	0.1118	0.1444	0.1027	0.1035	0.3212	0.2996	0.1063	0.004816	0.1544	0.1116	0.1664	0.1966	0.08203	0.01653	0.09442	0.1002	0.3461	-0.1011	0.1176	0.3902	0.1082	0.1075	0.3142	-0.1896	0.1852	0.306	0.03292	0.1255	0.7931	-0.02905	0.1324	0.8263	0.03278	0.09611	0.7331	-0.02439	0.1094	0.8236	-0.07868
major depressive disorder	0.02151	0.111	0.8464	-0.1434	0.1207	0.2349	-0.02237	0.1156	0.8465	0.05891	0.1313	0.6536	-0.1371	0.1197	0.252	-0.05005	0.1243	0.6873	-0.1155	0.1361	0.396	-0.04339	0.1102	0.6937	0.09881	0.1221	0.4183	-0.04876	0.1203	0.6851	-0.01315	0.1112	0.9058	-0.3479	0.2363	0.1409	-0.03623	0.1101	0.7421	-0.02094	0.1545	0.8922	-0.119	0.1146	0.2989	0.006356	0.1325	0.9618	-0.1558
depressive symptoms	-0.1863	0.06029	0.001995	0.001573	0.07231	0.9826	0.0238	0.06549	0.7163	-0.01381	0.07908	0.8614	-0.08243	0.07323	0.2603	-0.04648	0.0735	0.5272	-0.01918	0.07776	0.8052	-0.05734	0.06394	0.3698	-0.09374	0.07815	0.2303	-0.01782	0.07344	0.8083	0.04513	0.07932	0.5694	-0.0816	0.1399	0.5597	0.01654	0.08717	0.8495	-0.06014	0.07839	0.443	-0.08256	0.06173	0.181	0.0253	0.08754	0.7725	-0.04314
bipolar disorder	0.2132	0.08498	0.01209	-0.005347	0.08637	0.9506	0.1846	0.09155	0.0438	0.09826	0.102	0.3356	0.03898	0.1009	0.6991	0.1497	0.1107	0.1763	0.1272	0.1036	0.2195	0.1094	0.07806	0.1611	0.09351	0.1	0.35	-0.005925	0.0933	0.9494	-0.118	0.09035	0.1914	0.07836	0.1421	0.5813	-0.2022	0.07339	0.005867	-0.176	0.1117	0.115	-0.09565	0.09269	0.3021	-0.04832	0.1122	0.6667	-0.1901
attention deficit hyperactivity disorder	-0.109	0.05728	0.05706	0.1015	0.06796	0.1353	-0.1017	0.06139	0.09765	0.01837	0.0696	0.7918	-0.03408	0.07004	0.6265	-0.009257	0.06917	0.8935	0.04537	0.07422	0.541	0.04495	0.0569	0.4296	0.005832	0.07087	0.9344	0.02595	0.06181	0.6747	0.06855	0.07015	0.3285	-0.01696	0.1065	0.8735	-0.02871	0.06059	0.6356	-0.07426	0.08036	0.3554	-0.09054	0.06487	0.1628	-0.07465	0.07541	0.3222	-0.1411
insomnia	-0.2945	0.07393	6.783e-05	0.02906	0.08875	0.7433	-0.04925	0.07805	0.5281	-0.002942	0.09706	0.9758	-0.09378	0.09562	0.3267	-0.1611	0.08148	0.04805	-0.2067	0.09593	0.03119	-0.01065	0.06918	0.8776	-0.1343	0.09235	0.146	0.06169	0.07803	0.4292	0.09665	0.08597	0.2609	-0.1091	0.1405	0.4376	0.002073	0.08248	0.9799	-0.1016	0.09746	0.297	-0.1513	0.07272	0.03746	0.03375	0.08979	0.707	-0.1331
neuroticism	-0.04938	0.1182	0.6762	0.01611	0.1375	0.9067	0.3205	0.1238	0.009626	0.2943	0.1369	0.0316	-0.1509	0.1349	0.2633	-0.2307	0.1574	0.1427	0.08965	0.1422	0.5285	0.01786	0.1125	0.8739	0.07366	0.1561	0.637	0.2554	0.127	0.04428	-0.07881	0.1541	0.609	0.01753	0.2308	0.9394	0.004505	0.1256	0.9714	-0.01816	0.1519	0.9048	-0.05027	0.1255	0.6888	-0.0822	0.1424	0.5639	0.02839
extraversion	-0.01815	0.1034	0.8607	0.04069	0.1071	0.7039	-0.2667	0.1049	0.01102	-0.2177	0.1238	0.07863	0.008278	0.1125	0.9413	0.09209	0.115	0.4232	-0.1333	0.1167	0.2534	-0.04186	0.09906	0.6726	-0.1093	0.1314	0.4057	-0.05862	0.1148	0.6098	-0.00297	0.1215	0.9805	-0.07089	0.1918	0.7117	-0.0399	0.1124	0.7227	-0.08956	0.1229	0.4661	-0.1662	0.1046	0.1121	-0.0759	0.1175	0.5181	-0.1356
subjective well being	0.07527	0.06771	0.2663	0.01149	0.07584	0.8796	-9.43e-05	0.07456	0.999	-0.09681	0.08587	0.2596	0.06013	0.0785	0.4437	0.1032	0.07963	0.195	0.005244	0.08185	0.9489	-0.03673	0.06443	0.5687	-0.01723	0.07927	0.8279	-0.1012	0.07698	0.1886	-0.09296	0.08209	0.2575	0.116	0.1564	0.4583	-0.008058	0.08769	0.9268	0.08863	0.08847	0.3165	-0.0133	0.06805	0.845	-0.06212	0.08701	0.4753	-0.1264
cognition	0.1533	0.06575	0.01971	0.08739	0.07362	0.2352	0.07018	0.06911	0.3099	0.03426	0.07816	0.6611	-0.0829	0.08399	0.3236	0.03865	0.07949	0.6268	-0.01841	0.07823	0.814	0.05335	0.06846	0.4359	0.07413	0.07665	0.3335	0.04443	0.06376	0.4859	-0.1023	0.06927	0.1398	0.04854	0.1314	0.7119	0.1131	0.05991	0.05901	-0.01481	0.08588	0.8631	0.0378	0.05818	0.5158	0.06683	0.08407	0.4267	0.1442
cognitive performance	0.1708	0.03787	6.486e-06	0.005661	0.04125	0.8908	0.02884	0.03969	0.4675	-0.02677	0.04223	0.5261	-0.02687	0.04433	0.5444	0.05026	0.04306	0.2431	0.1239	0.0435	0.004385	0.03538	0.03455	0.3058	0.02067	0.04449	0.6422	0.005907	0.03682	0.8725	-0.05299	0.04165	0.2033	0.005482	0.06583	0.9336	0.01924	0.03746	0.6074	-0.0358	0.04482	0.4244	0.07061	0.04017	0.07877	0.03673	0.045	0.4144	0.06893
educational attainment	0.2091	0.03469	1.663e-09	-0.05466	0.03467	0.1149	0.01385	0.03457	0.6888	-0.08199	0.03742	0.02846	0.007792	0.0434	0.8575	0.1149	0.03751	0.002199	0.08851	0.03905	0.02343	-0.001929	0.03224	0.9523	0.03044	0.03874	0.432	-0.05695	0.03078	0.06431	-0.1062	0.03594	0.003123	-0.006789	0.05414	0.9002	0.01738	0.02995	0.5618	-0.03718	0.03908	0.3415	0.03928	0.03919	0.3161	0.0715	0.03961	0.07105	0.08832
white matter lesions	0.05549	0.09431	0.5562	-0.01149	0.1031	0.9112	0.2437	0.09754	0.01247	0.1136	0.1126	0.313	0.08305	0.09743	0.394	0.1194	0.09603	0.2138	-0.06416	0.1021	0.5299	-0.05685	0.09098	0.5321	0.01098	0.09789	0.9107	-0.1782	0.09473	0.05992	-0.04004	0.09223	0.6642	-0.1811	0.167	0.2781	-0.07103	0.09896	0.4729	-0.089	0.1119	0.4263	-0.07161	0.09251	0.4389	-0.01183	0.1097	0.9141	-0.1962
intracranial volume	0.9484	0.05969	7.709e-57	0.1267	0.08611	0.1413	-0.0637	0.08231	0.439	0.1133	0.08862	0.2011	-0.003664	0.08073	0.9638	-0.03543	0.08575	0.6795	0.05169	0.08185	0.5277	0.1708	0.07642	0.02539	0.3519	0.08129	1.497e-05	0.09143	0.08127	0.2605	0.108	0.07686	0.16	0.1713	0.1272	0.1783	0.04467	0.06832	0.5132	0.1043	0.09425	0.2684	0.03626	0.07966	0.649	-0.0005169	0.09173	0.9955	0.06322
hippocampus volume	0.1283	0.08545	0.1333	0.04766	0.09449	0.614	-0.1146	0.1041	0.2706	-0.1626	0.1018	0.11	-0.1606	0.1005	0.11	-0.006597	0.1053	0.9501	0.0236	0.1055	0.823	-0.1136	0.08386	0.1756	-0.1859	0.1046	0.0755	-0.01651	0.1035	0.8733	0.002855	0.09983	0.9772	0.04204	0.1701	0.8048	-0.1195	0.09007	0.1846	-0.08238	0.1083	0.4469	0.02307	0.09472	0.8076	-0.03733	0.1028	0.7164	-0.1681
caudate volume	0.01467	0.06144	0.8113	-0.01571	0.07291	0.8294	0.03519	0.07628	0.6446	-0.06943	0.07848	0.3763	-0.01425	0.07862	0.8562	0.009962	0.07029	0.8873	0.1002	0.07054	0.1555	0.05912	0.06436	0.3583	0.001367	0.08023	0.9864	0.03598	0.06709	0.5918	-0.001772	0.07618	0.9814	-0.03269	0.1267	0.7963	0.02207	0.06719	0.7425	-0.07716	0.07635	0.3122	0.00264	0.06641	0.9683	-0.06045	0.07979	0.4487	-0.05286
putamen volume	0.07178	0.06356	0.2588	-0.004993	0.06767	0.9412	-0.02745	0.06802	0.6865	-0.05612	0.07708	0.4666	0.05159	0.07606	0.4977	0.05353	0.06631	0.4195	-0.1451	0.06815	0.03331	-0.1262	0.0672	0.06034	-0.06191	0.07448	0.4058	0.006737	0.05955	0.9099	-0.0199	0.07138	0.7804	-0.04942	0.1218	0.685	0.05016	0.05509	0.3626	-0.148	0.07411	0.0458	-0.008242	0.06157	0.8935	-0.01003	0.0742	0.8925	0.0271
pallidum volume	-0.0001792	0.0781	0.9982	-0.02891	0.08338	0.7288	0.05762	0.078	0.46	0.1208	0.09903	0.2227	-0.01131	0.09366	0.9039	-0.01005	0.08588	0.9069	-0.02286	0.09404	0.8079	0.03105	0.08036	0.6992	0.06741	0.09815	0.4922	0.1153	0.09574	0.2284	0.0777	0.1086	0.4744	-0.1118	0.1653	0.499	0.04207	0.1184	0.7223	0.01914	0.09936	0.8473	0.1067	0.07542	0.1571	0.03831	0.09659	0.6917	-0.1091
thalamus volume	0.1721	0.07786	0.0271	-0.02611	0.07718	0.7352	0.05394	0.07385	0.4652	0.1823	0.08199	0.0262	-0.04702	0.08932	0.5986	-0.1671	0.07821	0.03266	-0.09365	0.07868	0.234	-0.0522	0.07576	0.4908	-0.2343	0.09262	0.01142	0.1798	0.07357	0.01453	0.05326	0.0761	0.484	-0.01321	0.1408	0.9253	0.00121	0.06354	0.9848	0.07551	0.08249	0.36	0.1341	0.0784	0.08711	0.03895	0.07784	0.6168	-0.06862
amygdala volume	0.2224	0.09522	0.01951	-0.109	0.1137	0.3376	-0.235	0.1195	0.04916	-0.1151	0.1148	0.3162	-0.245	0.1326	0.0646	-0.08454	0.1241	0.4957	-0.02438	0.1221	0.8418	-0.01775	0.1011	0.8607	-0.2002	0.1252	0.1097	-0.003074	0.09917	0.9753	-0.01588	0.117	0.892	-0.24	0.1755	0.1715	-0.1529	0.09625	0.1123	0.08439	0.1336	0.5276	0.311	0.09588	0.001182	0.07378	0.1229	0.5482	0.04274
accumbens volume	0.09298	0.06521	0.1539	0.02361	0.08393	0.7785	-0.1128	0.07768	0.1465	-0.1072	0.08962	0.2317	-0.1441	0.0971	0.1379	0.029	0.07815	0.7105	0.01547	0.08679	0.8585	0.07468	0.07488	0.3186	0.1048	0.08873	0.2375	0.09283	0.07128	0.1928	0.02103	0.08032	0.7934	-0.08962	0.1533	0.5588	0.003341	0.07989	0.9666	-0.09065	0.09328	0.3311	-0.00964	0.07679	0.9001	0.05617	0.08835	0.5249	-0.02429
brainstem volume	-0.09698	0.07119	0.1731	0.02537	0.06364	0.6902	0.07574	0.06787	0.2645	0.06813	0.07586	0.3691	-0.04511	0.07515	0.5484	-0.06397	0.07572	0.3982	0.01367	0.07402	0.8535	0.03086	0.06691	0.6446	0.05575	0.0755	0.4603	0.1506	0.06835	0.02754	0.07122	0.07171	0.3206	-0.0465	0.1158	0.6881	-0.0001575	0.0749	0.9983	0.02107	0.07574	0.7808	0.04919	0.06261	0.432	0.01544	0.07465	0.8361	0.01289
rg: genetic correlation coefficient
SE: standard error
p: p-value
genetic correlation was estimated using LD Score regression
in bold: p<3.75x10-5 (=0.05/Ni/Nt)
Ni: number of independent tests = 46
Nt: number of GWAS traits = 29
[truncated: 56 more columns]
