# Supplementary material for: Genetic correlations and genome-wide associations of cortical structure in general population samples of 22,824 adults
Source: Nat Commun. 2020 Sep 22;11:4796. doi: 10.1038/s41467-020-18367-y (PMC7508833; doi:10.1038/s41467-020-18367-y)
Supplement: Supplementary file 33 — Supplementary Data 30 [file 41467_2020_18367_MOESM33_ESM.xlsx]

## Sheet: Supplementary Data 30
Supplementary Data 30. Genetic correlation between cortical volume and other GWAS phenotypes.
				frontal																																	temporal
	global			superior frontal			rostral middle frontal			caudal middle frontal			pars opercularis			pars triangularis			pars orbitalis			lateral orbitofrontal			medial orbitofrontal			precentral			paracentral			frontal pole			superior temporal			middle temporal			inferior temporal			banks of the superior temporal sulcus			fusiform
	rg	SE	p	rg	SE	p	rg	SE	p	rg	SE	p	rg	SE	p	rg	SE	p	rg	SE	p	rg	SE	p	rg	SE	p	rg	SE	p	rg	SE	p	rg	SE	p	rg	SE	p	rg	SE	p	rg	SE	p	rg	SE	p	rg
height	0.2136	0.03308	1.059e-10	-0.01002	0.03246	0.7577	-0.012	0.03005	0.6896	-0.03769	0.03507	0.2825	0.006626	0.03475	0.8488	-0.006311	0.03285	0.8477	-0.05318	0.03764	0.1577	-0.01382	0.0283	0.6252	0.08854	0.0377	0.01884	-0.05249	0.02914	0.07169	8.852e-05	0.04674	0.9985	0.04262	0.05149	0.4078	0.06177	0.02826	0.02881	0.05105	0.03609	0.1572	-0.04311	0.03073	0.1606	0.1262	0.03396	0.0002023	0.08302
bmi	-0.08435	0.03193	0.008259	0.05732	0.035	0.1015	0.03852	0.03437	0.2624	0.08911	0.0376	0.01779	0.0166	0.03383	0.6235	-0.03327	0.03177	0.2951	-0.01827	0.03897	0.6392	0.03045	0.03398	0.3701	0.02294	0.04111	0.5768	-0.006617	0.03351	0.8435	0.05563	0.04479	0.2142	-0.01683	0.05099	0.7414	-0.03174	0.03258	0.33	-0.05605	0.03386	0.09785	-0.1097	0.03593	0.002258	-0.02826	0.03865	0.4646	-0.04842
Alzheimer's disease	-0.06128	0.09672	0.5264	-0.1512	0.1142	0.1852	0.009889	0.1171	0.9327	0.06659	0.1138	0.5586	-0.1323	0.1127	0.2405	-0.0809	0.117	0.4894	-0.273	0.135	0.04316	-0.2106	0.09652	0.02914	-0.1346	0.141	0.3399	0.01818	0.1089	0.8675	0.09433	0.1428	0.5088	-0.009704	0.1884	0.9589	-0.0984	0.108	0.3624	0.2061	0.1204	0.08678	0.03148	0.1085	0.7717	0.1174	0.1377	0.3941	-0.1156
frontotemporal lobe degeneration	-0.008942	0.2006	0.9644	0.1214	0.1867	0.5157	-0.04792	0.1794	0.7894	0.4025	0.2225	0.07049	0.08806	0.1807	0.626	-0.02802	0.2122	0.8949	0.118	0.2481	0.6343	0.07671	0.1752	0.6616	0.2469	0.258	0.3386	0.1724	0.2041	0.3984	0.06324	0.2447	0.7961	0.6107	0.3949	0.122	0.1576	0.1928	0.4134	-0.07993	0.2213	0.718	0.0131	0.1842	0.9433	0.1094	0.2246	0.6262	0.005934
Parkinson's disease	0.2733	0.07023	9.938e-05	-0.06051	0.06931	0.3826	-0.05174	0.07767	0.5053	0.1013	0.08067	0.2091	-0.06439	0.07989	0.4203	0.004116	0.06832	0.952	0.1371	0.09456	0.1472	0.02305	0.07434	0.7565	-0.1329	0.09029	0.1409	-0.009459	0.07124	0.8944	0.01725	0.09336	0.8534	-0.07273	0.1316	0.5804	-0.1045	0.07701	0.1747	-0.07166	0.07566	0.3436	0.0454	0.07414	0.5403	-0.09422	0.08028	0.2405	-0.05556
MEGASTROKE - all stroke	0.04572	0.06249	0.4644	0.1082	0.07115	0.1284	0.03745	0.07665	0.6251	0.0326	0.07543	0.6656	-0.06346	0.07861	0.4195	0.0077	0.07614	0.9195	-0.01134	0.08653	0.8958	0.008499	0.06617	0.8978	0.0007616	0.09165	0.9934	-0.09485	0.06637	0.153	-0.06366	0.1027	0.5354	0.1273	0.1211	0.293	-0.05877	0.0645	0.3622	0.01449	0.08067	0.8575	0.03187	0.06846	0.6416	-0.009174	0.08704	0.9161	0.0841
schiophrenia	0.1289	0.06738	0.05568	0.0205	0.06396	0.7486	-0.01081	0.06654	0.8709	0.0442	0.07291	0.5443	-0.03886	0.07028	0.5803	-0.04265	0.07244	0.556	0.02691	0.07745	0.7283	0.0666	0.0554	0.2293	0.02269	0.08358	0.7861	0.007576	0.07234	0.9166	0.07954	0.09727	0.4135	0.02494	0.09896	0.801	-0.1032	0.06114	0.09141	0.1525	0.08412	0.06977	-0.01954	0.06568	0.766	-0.03883	0.07929	0.6243	0.01958
autism	0.02261	0.07376	0.7592	-0.004878	0.08417	0.9538	0.04175	0.0817	0.6093	0.1184	0.09492	0.2121	0.1281	0.09443	0.175	0.2937	0.09125	0.001289	0.03081	0.1163	0.791	0.1349	0.08824	0.1262	-0.03324	0.1269	0.7933	-0.107	0.09364	0.2533	0.1035	0.1146	0.3664	-0.181	0.1343	0.1779	0.074	0.09924	0.4559	-0.0007006	0.1098	0.9949	0.04436	0.09281	0.6327	-0.07046	0.09756	0.4702	-0.1335
major depressive disorder	-0.07306	0.09986	0.4644	-0.1869	0.1112	0.09278	-0.09523	0.1063	0.3705	0.05654	0.1212	0.6409	-0.1507	0.1142	0.1869	0.004325	0.1139	0.9697	-0.1129	0.1312	0.3898	-0.117	0.1022	0.2525	-0.1494	0.1388	0.2818	-0.0124	0.1119	0.9118	-0.0994	0.1351	0.4618	-0.1553	0.1768	0.3798	0.01674	0.09764	0.8639	-0.03014	0.1382	0.8273	-0.09772	0.09828	0.3201	-0.07909	0.1378	0.5659	-0.1673
depressive symptoms	-0.1934	0.0558	0.0005287	-0.0312	0.06824	0.6475	0.01098	0.05906	0.8526	-0.04495	0.06983	0.5197	-0.07228	0.06903	0.2951	0.008225	0.06329	0.8966	0.04329	0.08147	0.5952	-0.1384	0.06449	0.0319	-0.2676	0.08791	0.002334	-0.07494	0.06958	0.2815	-0.04529	0.08986	0.6142	0.00211	0.1066	0.9842	-0.02206	0.07374	0.7648	-0.02333	0.07105	0.7426	0.01513	0.06606	0.8189	-0.003917	0.08699	0.9641	-0.1305
bipolar disorder	0.1452	0.08833	0.1003	-0.03244	0.07947	0.6831	0.143	0.08539	0.09405	0.1096	0.09501	0.2485	0.03123	0.08758	0.7214	0.08068	0.0935	0.3882	0.09649	0.08495	0.256	0.07337	0.06841	0.2835	0.1324	0.09754	0.1748	0.09037	0.09281	0.3302	-0.02328	0.125	0.8522	0.1244	0.1277	0.3301	-0.169	0.07895	0.03233	0.01642	0.09826	0.8673	0.000688	0.08648	0.9937	-0.04372	0.1112	0.6942	-0.149
attention deficit hyperactivity disorder	-0.1362	0.05355	0.01098	0.06981	0.06156	0.2568	-0.06321	0.05714	0.2686	0.01336	0.06382	0.8342	0.003253	0.068	0.9618	0.114	0.05773	0.04834	0.1247	0.07031	0.07606	0.0821	0.05817	0.1581	0.007004	0.07345	0.924	-0.06361	0.06508	0.3283	0.07275	0.08191	0.3744	-0.009391	0.08818	0.9152	-0.01663	0.05652	0.7686	-0.06433	0.06168	0.297	-0.1079	0.059	0.06734	-0.07773	0.07426	0.2952	-0.1215
insomnia	-0.2711	0.06949	9.584e-05	0.05813	0.07656	0.4477	0.0571	0.07478	0.4451	-0.009732	0.08732	0.9113	0.00797	0.08318	0.9237	-0.05833	0.07436	0.4327	-0.02118	0.09533	0.8242	-0.01405	0.0664	0.8324	-0.1389	0.1005	0.1668	-0.01028	0.08544	0.9042	0.05567	0.1028	0.588	0.2075	0.1219	0.08869	0.08056	0.07388	0.2755	-0.02105	0.09071	0.8165	-0.05062	0.06979	0.4683	0.0003446	0.08255	0.9967	-0.1476
neuroticism	-0.1014	0.1141	0.3741	-0.02305	0.1303	0.8596	0.2935	0.1268	0.02063	0.1631	0.1283	0.2037	-0.01185	0.1205	0.9216	-0.07936	0.1318	0.547	0.1926	0.152	0.2049	-0.06217	0.1224	0.6115	-0.1319	0.1593	0.4076	0.09119	0.121	0.4509	-0.06079	0.1706	0.7216	0.08283	0.1842	0.6529	0.06759	0.1249	0.5885	-0.0144	0.1393	0.9176	-0.004843	0.1259	0.9693	-0.01155	0.1361	0.9324	0.03971
extraversion	-0.02843	0.08969	0.7513	0.03443	0.0959	0.7196	-0.2073	0.09866	0.03564	-0.04686	0.1048	0.6547	0.03444	0.1028	0.7377	-0.01503	0.1035	0.8845	-0.07499	0.115	0.5145	0.1316	0.08837	0.1366	0.01664	0.1375	0.9037	-0.1451	0.09914	0.1432	0.01853	0.1241	0.8813	0.08839	0.1469	0.5473	0.08429	0.1068	0.43	0.01242	0.1092	0.9094	-0.1355	0.1047	0.1956	0.02462	0.1119	0.8259	0.01241
subjective well being	0.1318	0.06108	0.03099	0.06036	0.06842	0.3777	-0.01548	0.07184	0.8294	-0.04643	0.07507	0.5362	-0.02537	0.06832	0.7104	0.05416	0.07133	0.4477	-0.006209	0.09076	0.9455	0.06435	0.06989	0.3572	0.03128	0.08864	0.7242	0.01221	0.0724	0.8661	-0.09251	0.0978	0.3442	0.004806	0.11	0.9651	-0.007089	0.07532	0.925	0.09147	0.07987	0.2521	-0.08352	0.06481	0.1975	-0.09725	0.08074	0.2284	-0.03332
cognition	0.1818	0.0593	0.002176	0.05333	0.0632	0.3987	0.05079	0.0633	0.4223	0.04759	0.07452	0.5231	-0.07678	0.07394	0.2991	0.02118	0.06694	0.7517	-0.05628	0.07519	0.4542	0.02116	0.05762	0.7134	0.08607	0.0846	0.309	0.1712	0.06175	0.00556	-0.1051	0.08629	0.2231	-0.04992	0.1166	0.6685	0.07815	0.05456	0.1521	-0.07015	0.06886	0.3083	0.009247	0.05954	0.8766	0.05951	0.08602	0.489	0.1243
cognitive performance	0.2049	0.03288	4.624e-10	-0.05147	0.03678	0.1617	-0.00787	0.03548	0.8244	-0.06607	0.03911	0.09119	0.002968	0.03804	0.9378	0.04708	0.03806	0.2161	0.05255	0.04548	0.2479	0.04406	0.03572	0.2173	0.01129	0.05233	0.8291	0.03659	0.03648	0.3159	-0.04507	0.05249	0.3905	-0.003875	0.05541	0.9442	0.01659	0.03511	0.6366	-0.04201	0.03954	0.2881	0.06116	0.03571	0.08679	0.02335	0.04579	0.6101	0.06926
educational attainment	0.2503	0.03028	1.389e-16	-0.04258	0.0321	0.1847	0.001723	0.03063	0.9551	-0.05267	0.03427	0.1243	0.03585	0.03908	0.3589	0.0998	0.03278	0.002331	0.05838	0.03626	0.1074	-0.00672	0.03043	0.8252	0.0519	0.0406	0.2011	0.05096	0.03307	0.1233	-0.04696	0.04761	0.324	0.03209	0.0523	0.5394	0.04239	0.02994	0.1568	-0.01348	0.03371	0.6892	0.0229	0.03334	0.4922	0.01339	0.03516	0.7033	0.09309
white matter lesions	0.02286	0.08547	0.7891	0.09683	0.08358	0.2466	0.2486	0.08662	0.004103	0.1827	0.105	0.08181	0.1246	0.08909	0.1621	0.08181	0.08712	0.3477	-0.1239	0.1052	0.2388	-0.07799	0.0833	0.3492	-0.1691	0.118	0.1519	-0.01887	0.09	0.8339	0.1944	0.1044	0.06266	-0.2079	0.1341	0.1211	-0.1137	0.08478	0.1799	-0.1657	0.1016	0.1028	-0.09054	0.08437	0.2832	-0.0974	0.106	0.3581	-0.2329
intracranial volume	0.9517	0.05379	4.814e-70	0.0773	0.07199	0.2829	-0.006509	0.08185	0.9366	0.1375	0.07589	0.07006	-0.0595	0.07623	0.4351	-0.07562	0.07588	0.319	-0.0421	0.08623	0.6254	0.2151	0.0616	0.0004801	0.2335	0.08939	0.008982	-0.0273	0.06971	0.6953	0.04961	0.09281	0.593	-0.1725	0.1349	0.201	0.03836	0.06865	0.5763	0.1707	0.08305	0.03979	0.1508	0.07148	0.03495	0.05188	0.08146	0.5242	0.05132
hippocampus volume	0.1105	0.07749	0.1539	-0.02565	0.09088	0.7777	-0.1608	0.08644	0.06279	-0.1392	0.09626	0.148	-0.1357	0.09462	0.1516	0.01138	0.09941	0.9088	0.02389	0.1099	0.8279	-0.02817	0.0843	0.7383	0.04069	0.1072	0.7043	-0.1202	0.0854	0.1592	-0.1486	0.1246	0.2328	-0.1784	0.1525	0.242	0.06941	0.09649	0.472	-0.04363	0.08804	0.6202	0.02161	0.09194	0.8142	-0.07869	0.1009	0.4354	-0.1606
caudate volume	0.1025	0.0579	0.07656	0.115	0.06717	0.08679	0.04501	0.06386	0.4809	-0.02425	0.07287	0.7393	0.0209	0.0733	0.7756	0.02766	0.06546	0.6726	0.1343	0.07251	0.06395	0.1004	0.05853	0.0863	-0.1071	0.07505	0.1534	0.1458	0.06016	0.01541	0.008946	0.08496	0.9161	0.138	0.1022	0.1771	-0.02512	0.05907	0.6707	-0.1095	0.06623	0.09838	-0.0677	0.06403	0.2904	-0.07065	0.07832	0.367	-0.05014
putamen volume	0.1228	0.06202	0.0478	0.0776	0.06571	0.2376	-0.02581	0.06121	0.6732	-0.042	0.06996	0.5482	0.08155	0.06902	0.2374	0.08624	0.06113	0.1583	-0.03826	0.06819	0.5748	-0.1022	0.06002	0.08862	-0.05843	0.0762	0.4432	0.08877	0.0639	0.1648	-0.0205	0.07933	0.7961	-0.04456	0.1046	0.6702	0.0564	0.05264	0.2839	-0.1387	0.06925	0.0452	-0.02419	0.06211	0.6969	0.07462	0.06988	0.2856	0.04216
pallidum volume	-0.07183	0.07124	0.3133	0.02547	0.08158	0.7549	0.01181	0.07079	0.8675	0.09789	0.08873	0.2699	-0.09588	0.08651	0.2678	-0.03939	0.08106	0.627	-0.1223	0.1056	0.2468	-0.1448	0.08624	0.09314	-0.03366	0.08628	0.6964	0.05443	0.0766	0.4774	0.01185	0.1049	0.91	-0.1816	0.1352	0.1792	0.03555	0.0873	0.6838	-0.05963	0.08396	0.4776	0.1158	0.08181	0.157	0.1257	0.08886	0.1571	-0.003712
thalamus volume	0.1791	0.06652	0.007089	-0.01637	0.06865	0.8115	0.007629	0.06751	0.91	0.1497	0.073	0.04034	-0.06352	0.07999	0.4271	-0.1189	0.06791	0.07994	-0.06489	0.07963	0.4151	-0.07931	0.06736	0.239	-0.1628	0.08662	0.06018	0.1555	0.07365	0.03471	-0.07923	0.09357	0.3971	-0.0273	0.118	0.817	0.0138	0.06159	0.8227	0.01182	0.07545	0.8755	0.09288	0.06523	0.1545	0.1286	0.08262	0.1194	-0.03923
amygdala volume	0.2727	0.08581	0.001486	-0.04586	0.1005	0.648	-0.2299	0.111	0.0383	-0.07401	0.1019	0.4678	-0.1627	0.1159	0.1605	0.05694	0.1128	0.6138	0.08044	0.119	0.4992	0.105	0.09421	0.2652	-0.09416	0.1264	0.4563	-0.0004287	0.0912	0.9962	-0.1846	0.1288	0.1518	-0.108	0.1575	0.4928	0.01108	0.09298	0.9051	0.1566	0.109	0.1509	0.2148	0.08998	0.01699	0.07572	0.1166	0.5162	-0.04321
accumbens volume	0.1416	0.06215	0.02268	-0.01914	0.07462	0.7976	-0.1353	0.06913	0.05027	-0.1282	0.07248	0.07697	-0.142	0.08577	0.09783	0.01586	0.08068	0.8442	0.04758	0.08967	0.5957	0.0935	0.07209	0.1946	0.1054	0.09715	0.2781	0.09686	0.06973	0.1648	-0.1763	0.09607	0.06642	0.06865	0.1239	0.5794	-0.0004843	0.07733	0.995	-0.09433	0.08499	0.267	-0.0381	0.07739	0.6224	0.01059	0.08889	0.9051	0.001961
brainstem volume	-0.07321	0.06397	0.2524	0.1295	0.06055	0.03242	0.06618	0.0661	0.3167	0.01839	0.06439	0.7752	-0.1266	0.06915	0.06723	-0.1189	0.0687	0.08348	-0.05816	0.07807	0.4563	-0.0909	0.05825	0.1187	-0.04345	0.0736	0.5549	0.1319	0.06815	0.05301	0.03201	0.07676	0.6767	-0.1557	0.1074	0.1471	0.01115	0.06612	0.8661	-0.01394	0.07199	0.8464	0.04428	0.05644	0.4328	0.04873	0.07011	0.4871	-0.05705
rg: genetic correlation coefficient
SE: standard error
p: p-value
genetic correlation was estimated using LD Score regression
in bold: p<3.75x10-5 (=0.05/Ni/Nt)
Ni: number of independent tests = 46
Nt: number of GWAS traits = 29
[truncated: 56 more columns]
