# Supplementary material for: Genetic correlations and genome-wide associations of cortical structure in general population samples of 22,824 adults
Source: Nat Commun. 2020 Sep 22;11:4796. doi: 10.1038/s41467-020-18367-y (PMC7508833; doi:10.1038/s41467-020-18367-y)
Supplement: Supplementary file 34 — Supplementary Data 31 [file 41467_2020_18367_MOESM34_ESM.xlsx]

## Sheet: Supplementary Data 31
Supplementary Data 31. Description of genes associated with global and regional cortical thickness, surface area and volume.
neurological disorders
Locus	Gene(s)	Cortical measure(s)	Region	Trait	References
5q14.3/5.q15	NR2F1	CV	superiorfrontal	cerebral visual impairment	Bosch, D. G. et al. NR2F1 mutations cause optic atrophy with intellectual disability. American journal of human genetics 94, 303-309, doi:10.1016/j.ajhg.2014.01.002 (2014).
		CSA and CV	superiorparietal
3q13.11	ALCAM	CV	inferiorparietal	multiple sclerosis	Wagner, M. et al. ALCAM--novel multiple sclerosis locus interfering with HLA-DRB1*1501. Journal of neuroimmunology 258, 71-76, doi:10.1016/j.jneuroim.2013.02.015 (2013).
		CV	precuneus
		CSA	pericalcarine
3q28	SNAR	CSA and CV	precuneus	cerebrospinal t-tau levels	Deming, Y. et al. Genome-wide association study identifies four novel loci associated with Alzheimer's endophenotypes and disease modifiers. Acta neuropathologica 133, 839-856, doi:10.1007/s00401-017-1685-y (2017). Cruchaga, C. et al. GWAS of cerebrospinal fluid tau levels identifies risk variants for Alzheimer's disease. Neuron 78, 256-268, doi:10.1016/j.neuron.2013.02.026 (2013).
5q12.1	ELOVL7 and NDUFAF2	CSA and CV	pericalcarine	Parkinson’s disease	Chang, D. et al. A meta-analysis of genome-wide association studies identifies 17 new Parkinson's disease risk loci. Nature genetics 49, 1511-1516, doi:10.1038/ng.3955 (2017). Pickrell, J. K. et al. Detection and interpretation of shared genetic influences on 42 human traits. Nat Genet 48, 709-717, doi:10.1038/ng.3570 (2016).
7p21.1	HDAC9	CV	pericalcarine	stroke	International Stroke Genetics Network, C. Loci associated with ischaemic stroke and its subtypes (SiGN): a genome-wide association study. The Lancet. Neurology 15, 174-184, doi:10.1016/S1474-4422(15)00338-5 (2016). Dichgans, M. et al. Shared genetic susceptibility to ischemic stroke and coronary artery disease: a genome-wide analysis of common variants. Stroke 45, 24-36, doi:10.1161/STROKEAHA.113…
psychiatric disorders
Locus	Gene(s)	Cortical measure(s)	Region	Trait	References
6q21	FOXO3	CSA	global	schizophrenia	Li, Z. et al. Genome-wide association analysis identifies 30 new susceptibility loci for schizophrenia. Nat Genet 49, 1576-1583, doi:10.1038/ng.3973 (2017). Goes, F. S. et al. Genome-wide association study of schizophrenia in Ashkenazi Jews. Am J Med Genet B Neuropsychiatr Genet 168, 649-659, doi:10.1002/ajmg.b.32349 (2015). Schizophrenia Working Group of the Psychiatric Genomics, C. Biological i…
2q33.1	SATB2	CV	parahippocampal cortex	schizophrenia
1q41	KCNK2	CTh	superiorparietal	major depressive disorders	Congiu, C. et al. The role of the potassium channel gene KCNK2 in major depressive disorder. Psychiatry research 225, 489-492, doi:10.1016/j.psychres.2014.11.061 (2015).
19p13.2	NFIX	CSA and CV	superiorparietal cortex	bipolar disorder	Ikeda, M. et al. A genome-wide association study identifies two novel susceptibility loci and trans population polygenicity associated with bipolar disorder. Molecular psychiatry 23, 639-647, doi:10.1038/mp.2016.259 (2018).
9q21.13	ANXA1	CSA and CV	postcentral	autism spectrum disorders	Correia, C. T. et al. Recurrent duplications of the annexin A1 gene (ANXA1) in autism spectrum disorders. Molecular autism 5, 28, doi:10.1186/2040-2392-5-28 (2014).
cognitive functioning
Locus	Gene(s)	Cortical measure(s)	Region	Trait	References
6q21	FOX03	CSA	global	cognitive functioning	Davies, G. et al. Study of 300,486 individuals identifies 148 independent genetic loci influencing general cognitive function. Nature communications 9, 2098, doi:10.1038/s41467-018-04362-x (2018). Lam, M. et al. Large-Scale Cognitive GWAS Meta-Analysis Reveals Tissue-Specific Neural Expression and Potential Nootropic Drug Targets. Cell reports 21, 2597-2613, doi:10.1016/j.celrep.2017.11.028 (2017…
20q13.2	SUMO1P1	CSA and CV	inferior parietal	cognitive functioning	LeBlanc, M. et al. Genome-wide study identifies PTPRO and WDR72 and FOXQ1-SUMO1P1 interaction associated with neurocognitive function. Journal of psychiatric research 46, 271-278, doi:10.1016/j.jpsychires.2011.11.001 (2012).
2q33.1	SATB2	CV	parahippocampal cortex	cognitive impairment	Zarate, Y. A. & Fish, J. L. SATB2-associated syndrome: Mechanisms, phenotype, and practical recommendations. American journal of medical genetics. Part A 173, 327-337, doi:10.1002/ajmg.a.38022 (2017).
4q26	PRSS12 (Neurotrypsin)	CSA	superior temporal cortex	cognitive impairment	Molinari, F. et al. Truncating neurotrypsin mutation in autosomal recessive nonsyndromic mental retardation. Science 298, 1779-1781, doi:10.1126/science.1076521 (2002).
educational attainment
Locus	Gene(s)	Cortical measure(s)	Region	Trait	References
16q12.1	SALL1	CTh	insula	educational attainment	Okbay, A. et al. Genome-wide association study identifies 74 loci associated with educational attainment. Nature 533, 539-542, doi:10.1038/nature17671 (2016).
19p13.2	NFIX	CSA and CV	superiorparietal cortex	educational attainment	Okbay, A. et al. Genome-wide association study identifies 74 loci associated with educational attainment. Nature 533, 539-542, doi:10.1038/nature17671 (2016).
cortical development
Locus	Gene(s)	Cortical measure(s)	Region	Trait	References
3q13.11	ALCAM	CSA	pericalcarine	promotes axon growth	Thelen, K., Jaehrling, S., Spatz, J. P. & Pollerberg, G. E. Depending on its nano-spacing, ALCAM promotes cell attachment and axon growth. PloS one 7, e40493, doi:10.1371/journal.pone.0040493 (2012).
10q25.3	SHTN1	CV	precentral	plays a role in neuronal polarization and neurite outgrowth , and interacts with gene KIF20B to promote the radial migration of cortical neurons towards the superficial layer of the cortex during cortical development	Toriyama, M. et al. Shootin1: A protein involved in the organization of an asymmetric signal for neuronal polarization. The Journal of cell biology 175, 147-157, doi:10.1083/jcb.200604160 (2006). Sapir, T. et al. Shootin1 acts in concert with KIF20B to promote polarization of migrating neurons. The Journal of neuroscience : the official journal of the Society for Neuroscience 33, 11932-11948, doi…
		CSA	insula
2q36.3	NYAP2	CV	postcentral	neuronal morphogenesis	Yokoyama, K. et al. NYAP: a phosphoprotein family that links PI3K to WAVE1 signalling in neurons. The EMBO journal 30, 4739-4754, doi:10.1038/emboj.2011.348 (2011).
12q23.3	IGF1	CV	global	is known to play a role in brain development and ageing	Wrigley, S., Arafa, D. & Tropea, D. Insulin-Like Growth Factor 1: At the Crossroads of Brain Development and Aging. Frontiers in cellular neuroscience 11, 14, doi:10.3389/fncel.2017.00014 (2017).
cerebral structural traits
Locus	Gene(s)	Cortical measure(s)	Region	Trait	References
6q21	FOX03	CSA	global	TIV	Adams, H. H. et al. Novel genetic loci underlying human intracranial volume identified through genome-wide association. Nature neuroscience 19, 1569-1582, doi:10.1038/nn.4398 (2016). Stein, J. L. et al. Identification of common variants associated with human hippocampal and intracranial volumes. Nature genetics 44, 552-561, doi:10.1038/ng.2250 (2012).
12q23.3	IGF1	CV	global	TIV
12q14.3	HMGA2	CV	global	TIV
12q23.3	IGF1	CV	global	volume of caudate nucleus and brainstem	[Claudia Satizabal, unpublished]
12q14.3	MSRB3	CSA and CV	inferiorparietal	hippocampal volume	Hibar, D. P. et al. Novel genetic loci associated with hippocampal volume. Nature communications 8, 13624, doi:10.1038/ncomms13624 (2017). Hibar, D. P. et al. Novel genetic loci associated with hippocampal volume. Nature communications 8, 13624, doi:10.1038/ncomms13624 (2017). Bis, J. C. et al. Common variants at 12q14 and 12q24 are associated with hippocampal volume. Nature genetics 44, 545-551,…
12q14.3	MSRB3	CSA and CV	inferiorparietal	temporal lobe volume	[Sven v.d. Lee et al, unpublished]
5q12.3	MAST4	CSA	posteriorcingulate	hippocampal volume	Hibar, D. P. et al. Novel genetic loci associated with hippocampal volume. Nature communications 8, 13624, doi:10.1038/ncomms13624 (2017).
