# Supplementary material for: Genetic correlations and genome-wide associations of cortical structure in general population samples of 22,824 adults
Source: Nat Commun. 2020 Sep 22;11:4796. doi: 10.1038/s41467-020-18367-y (PMC7508833; doi:10.1038/s41467-020-18367-y)
Supplement: Supplementary file 35 — Supplementary Data 32 [file 41467_2020_18367_MOESM35_ESM.xlsx]

## Sheet: Supplementary Data 32
Supplementary Data 32. Population characteristics.
Cohort	Cohort abbreviation	Study design	Ancestry	Country	Total N	Age (years), mean (SD)	Age range (years)	Women, %
Atherosclerosis Risk in Communities Study	ARIC AA	Population-based	Afro-American	USA	377	75.12 (5.03)	67-88	253 (67.10 %)
Atherosclerosis Risk in Communities Study	ARIC EA	Population-based	European	USA	1080	76.84 (5.24)	67-90	629 (58.20 %)
Austrian Stroke Prevention Study	ASPS	population based study	European	Austria	182	69.62 (6.62)	52-84	126 (69.20 %)
Austrian Stroke Prevention Family Study	ASPS-Fam	family based study	European	Austria	297	64.33 (10.50)	38-84	182 (61.30 %)
Cardiovascular Health Study	CHS	Population-based	European	USA	567	78.55 (3.90)	73-95	341 (60.00 %)
Erasmus Rucphen Family Study	ERF	Family based study	European	Netherlands	118	64.33 (4.50)	55-75	60 (51.00 %)
Framingham Heart Study	FHS	community-based	European	USA	946	65.03 (8.03)	42-94	542 (57.29 %)
Framingham Heart Study	FHS ucd	community-based	European	USA	3543	57.83 (15.16)	26-100	1867 (52.70 %)
Lothian Birth Cohort 1936	LBC1936	Population-based	European	Scotland	568	72.49 (0.71)	70-74	267 (47.00%)
LIFE-Adult	LIFE-Adult	population based	European	Germany	1690	62.70 (11.40)	20-82	840 (49.70 %)
Sydney Memory and Ageing Study	Sydney MAS	Population based	European	Australia	493	78.42 (4.67)	70-90	273 (55.38 %)
Older Australian Twin Study	OATS	Population based twin study	European	Australia	375	70.41 (5.06)	65-89	245 (65.33 %)
Rotterdam Study 1	RS I	Population based	European	Netherlands	950	78.79 (4.80)	68-96	460 (57.00 %)
Rotterdam Study 2	RS II	Population based	European	Netherlands	1075	69.22 (5.80)	60-97	632 (53.70 %)
Rotterdam Study 3	RS III	Population based	European	Netherlands	2417	56.89 (6.40)	45-89	1250 (56.00 %)
Study of Health in Pomerania	SHIP	population based study	European	Germany	952	54.75 (12.22)	31-86	506 (53.15 %)
Study of Health in Pomerania - Trend	SHIP-TREND	population based study	European	Germany	800	49.77 (13.35)	21-81	456 (57.00 %)
Saguenay Youth Study	SYS	family based study	European	Canada	1375	27.31 (37.77)	24-65	721 (52.40 %)
Three Cities -Dijon	3C-Dijon	population based study	European	France	383	72.09 (4.00)	65-83	225 (57.69 %)
United Kingdom Biobank	UKBB	Population based	European	UK	8213	55.5 (7.40)	40-70	4210 (53.00 %)
Vietnam Era Twin Study of Aging	VETSA	population-based twin study	European	USA	327	56.13 (2.61)	51-60	0 (0.00 %)
