# Supplementary material for: Genetic correlations and genome-wide associations of cortical structure in general population samples of 22,824 adults
Source: Nat Commun. 2020 Sep 22;11:4796. doi: 10.1038/s41467-020-18367-y (PMC7508833; doi:10.1038/s41467-020-18367-y)
Supplement: Supplementary file 36 — Supplementary Data 33 [file 41467_2020_18367_MOESM36_ESM.xlsx]

## Sheet: Supplementary Data 33
Supplementary Data 33. Genotyping, quality control, imputation and association.
Cohort	Genotyping Platform	MAF	HWE	SNP Call Rate	Sample Call rate	Sample exclusions	Phasing software (Version)	Imputation Software (Version)	Reference	Association Software (version)	Which PCs?	Other Covariates
ARIC AA	Affymetrix 6.0	0.01	1x10-6	0.95	0.95	sample failures, sex mismatch, high autosomal heterozygosity, cryptic relatedness, PC outlier	ShapeIt (v1.r532)	IMPUTE2 2.2.2	ALL 1000 Genomes (phase 1 version 3; March 2012)	HASE	PC1-4	sex, age, site
ARIC EA	Affymetrix 6.0	0.01	1x10-6	0.95	0.95	sample failures, sex mismatch, high autosomal heterozygosity, cryptic relatedness, PC outlier	ShapeIt (v1.r532)	IMPUTE2 2.2.2	ALL 1000 Genomes (phase 1 version 3; March 2012)	HASE	PC1-4	sex, age, site
ASPS	Illumina Human610-Quad BeadChip	0.01	1x10-6	0.98	0.98	non-European ancestry, sample failures, sex mismatch, high autosomal heterozygosity, cryptic relatedness	shapeit v2.r790	IMPUTE2 v2.3.1	1000G ALL phase1 integrated variant set release v3 (March 2012)	ProbABEL 0.4.5	-	-
ASPS-Fam	Affymetrix Genome-Wide Human SNP Array 6.0	0.05	5x10-6	0.98	0.98	non-European ancestry, sample failures, sex mismatch, high autosomal heterozygosity, cryptic relatedness	shapeit.v2.r790	IMPUTE2 v2.3.1	1000G ALL phase1 integrated variant set release v3 (March 2012)	ProbABEL 0.4.5	-	family structure
CHS	Illumina Human370CNV BeadChip + IBC	-	1x10-5	0.97	0.95	genotype was discordant with known sex or prior genotyping	MaCH	minimac (release 2012-11-16)	ALL 1000 Genomes (phase 1 version 3; March 2012)	HASE	PC1-4	age, age^2, sex, clinic site,
ERF	Illumina 300k to Illumina 6k	0.01	≤ 10-06	≤ 95	0.95	high identity by state (>0.95), high heterosomal heterozygosity, genotype call rate <90%	IMPUTE2	MaCH/minimac	1000 Genomes Phase 1 version 3	HASE	NA	age, age^2, sex
FHS	Affymetrix 500K (250K Nsp & 250K Sty), MIPS 50K	< 0.01	< 0.01	< 97%	0.97	sample failures, genotyped sex different from recorded sex, discordance based on pedigree analyses	Fast Phase	MACH/minimac	ALL 1000 Genomes (phase 1 version 3; March 2012)	Perl and R	associated PC	family structure
FHS ucd	Affymetrix 500K (250K Nsp & 250K Sty), MIPS 50K	< 0.01	< 0.01	< 97%	0.97	sample failures, genotyped sex different from recorded sex, discordance based on pedigree analyses	Fast Phase	MACH/minimac	ALL 1000 Genomes (phase 1 version 3; March 2012)	Perl and R	associated PC	family structure
LBC1936	Illumina Human 610_Quadv1	< 1%	p<.001	< 98%	> 95%	Non-European ancestry not included	Minimac	Minimac	1000G Phase I Version III with All ethnicities (2010-11 data freeze, 2012-03-14 haplotypes)	HASE in R	4	sex, age
LIFE-Adult	Affymetrix Axiom-CEU	monomorphic SNPs	<1e-6	<0.97	<0.97	dishQC<0.82, sex-mismatch, cryptic relatedness, ethnic outliers (>6SD in one of the first 10 PCs)	SHAPEIT v2.r790	IMPUTE2 v2.3.2	1kG phase 1, version 3 (2012)	Plink 1.9	none	none
MAS	Affymetrix Genome-wide Human SNP Array 6.0	<.01%	<10-6	<95%	<95%	Sex, relatedness and assesment of population stratification checks were undertaken	MaCH	minimac	1000 Genomes phase 1 version 3	mach2qtl	none	age, sex, scanner
OATS	Illumina Omniexpress	<.01%	<10-6	<95%	<95%	Sex, relatedness and assesment of population stratification checks were undertaken	MaCH	minimac	1000 Genomes phase 1 version 3	merlin	none	age, sex, scanner
RS I	Illumina Human 550 (+duo) and 610-Quad BeadChip	0.01	1x10-6	0.98	0.95	non-European ancestry, sample failures, sex mismatch, high autosomal heterozygosity, cryptic relatedness	IMPUTE2	MaCH (Mach 1.0.18.c) and minimac (2012.8.15)	ALL 1000 Genomes (phase 1 version 3; March 2012)	HASE	none	age,age^2, sex
RS II	Illumina Human 550 duo	0.01	1x10-6	0.98	0.95	non-European ancestry, sample failures, sex mismatch, high autosomal heterozygosity, cryptic relatedness	IMPUTE2	MaCH (Mach 1.0.18.c) and minimac (2012.8.15)	ALL 1000 Genomes (phase 1 version 3; March 2012)	HASE	none	age,age^2, sex
RS III	Illumina Human610-Quad BeadChip	0.01	1x10-6	0.98	0.95	non-European ancestry, sample failures, sex mismatch, high autosomal heterozygosity, cryptic relatedness	IMPUTE2	MaCH (Mach 1.0.18.c) and minimac (2012.8.15)	ALL 1000 Genomes (phase 1 version 3; March 2012)	HASE	none	age,age^2, sex
SHIP	Affymetrix SNP 6.0	NA	>0.0001	>0.8	≥0.92	duplicate samples (by IBS) or reported/genotyped gender mismatch	IMPUTE (2.1.2.3)	IMPUTE (2.2.2)	March 2012 ALL Ethnicities	QUICKTEST v0.95	1-4	NA
SHIP-TREND	Illumina Omni 2.5	>0	>0.0001	>0.9	≥0.94	duplicate samples (by IBS) or reported/genotyped gender mismatch	IMPUTE (2.1.2.3)	IMPUTE (2.2.2)	March 2012 ALL Ethnicities	QUICKTEST v0.95	1-4	NA
SYS	Affymetrix 6.0, Perlegen-Affymetrix 5.0, Illumina 660, Illumina 1M, Illumina 370K	>1%	<10e-4	>.95	>0.90 >.95	duplicates,sex discrepancy with genetic data,ancestry outliers (non-European),heterozygosity,missing phenotype information	SHAPEIT	IMPUTE2	March 2012 1000G release (EUR reference panel)	ProbABEL Palinar	PC1,PC2,PC3,PC4	family structure
Three-City Dijon	Illumina Human 610 Quad BeadChip®	<1%	P <1×10-6	<98%	<95%	Discordance between genotyped and recorded sex, Excess inter/intra heterozygosity, Non-European Ancestry	MACH 1.0	MiniMac RELEASE STAMP 2012-11-16	1000G (phase-1, version-3)	HASE	PC1-4	age, sex
UKBB	Applied Biosystems™ UK BiLEVE Axiom™ Array by Affymetrix and Applied Biosystems™ UK Biobank Axiom™ Array	0.01	1x10-6	0.9	NA	non-European ancestry, sample failures, sex mismatch, high autosomal heterozygosity, cryptic relatedness	shapeit v3	IMPUTE4	Haplotype Reference Consortium (HRC, version 1.1)	HASE	PC1-4	age,age^2, sex
VETSA	Illumina 660K for N=1162	No MAF filter pre-imputation	p <10-6 dropped	>5% missing dopped	>5% missing dropped	non-European ancestry, sample failures, sex mismatch, high autosomal heterozygosity, cryptic relatedness	EAGLE2	MiniMac3	1,000 Genomes phase 3 EUR (European descent)	RAREMETALWORKER 4.14.0	PC1-PC9	age, study site
