# Supplementary material for: Genetic correlations and genome-wide associations of cortical structure in general population samples of 22,824 adults
Source: Nat Commun. 2020 Sep 22;11:4796. doi: 10.1038/s41467-020-18367-y (PMC7508833; doi:10.1038/s41467-020-18367-y)
Supplement: Supplementary file 37 — Supplementary Data 34 [file 41467_2020_18367_MOESM37_ESM.xlsx]

## Sheet: Supplementary Data 34
Supplementary Data 34. Image acquisition and processing.
Cohorts	MRI-scanner (Tesla)	MRI sequences used	Software (version)
ARIC AA	3T MRI scanners (Maryland: Siemens Verio; North Carolina: Siemens Skyra; Minnesota: Siemens Trio; Mississippi: Siemens Skyra)	3D magnetization-prepared rapid gradient-echo MP-RAGE	Freesurfer v5.1
ARIC EA	3T MRI scanners (Maryland: Siemens Verio; North Carolina: Siemens Skyra; Minnesota: Siemens Trio; Mississippi: Siemens Skyra)	3D magnetization-prepared rapid gradient-echo MP-RAGE	Freesurfer v5.1
ASPS	Gyroscan S 15 and ACS, Philips Medical Systems, Eindhoven, The Netherlands (1.5T)	3D-T1	Freesurfer v5.1
ASPS-Fam	MAGNETOM Trio, A Tim System, Siemens - Erlangen, Germany (3.0T)	3D-MPRAGE	Freesurfer v5.3
CHS	1.5 T MRI	MRI scanning was completed at each of the four sites using 1.5 Tesla scanners. The scanning protocol included a 3-D volumetric T1 weighted Spoiled Gradient Recall (SPGR) sequence covering the whole brain (TE/TR = 5/25, flip angle = 40°, NEX = 1, slice thickness = 1.5 mm/0 mm interslice gap), with an in-plane acquisition matrix of 256 × 256 × 124 image elements, 250 × 250 mm field of view and an i…	FreeSurfer (5.3.0)
ERF	1.5 T MRI unit (GE Healthcare, Milwaukee, USA, software version 11×)	Structural imaging is performed with T1-weighted (T1w), proton density-weighted (PDw) and fluid-attenuated inversion recovery (FLAIR) sequences. The combination of different MR contrasts provided by these sequences can be used for automated brain tissue and white matter lesion segmentation (see section on processing). For this purpose, the T1w scan is acquired in 3D at high in-plane resolution an…	Freesurfer 5.1.0
FHS	1 or 1.5T Siemens Magnetom	T2-weighted double spin-echo coronal imaging sequence of 4mm contiguous slices from nasion to occiput with a repetition time (TR) of 2420 ms, echo time (TE) of TE1 20/TE2 90 ms; echo train length 8 ms; field of view (FOV) 22 cm and an acquisition matrix of 182 × 256 interpolated to a 256 × 256 with one excitation.	FreeSurfer (5.3.0)
FHS ucd	1 or 1.5T Siemens Magnetom	T2-weighted double spin-echo coronal imaging sequence of 4mm contiguous slices from nasion to occiput with a repetition time (TR) of 2420 ms, echo time (TE) of TE1 20/TE2 90 ms; echo train length 8 ms; field of view (FOV) 22 cm and an acquisition matrix of 182 × 256 interpolated to a 256 × 256 with one excitation.
LBC1936	GE Signa Horizon HDx 1.5 T	3D T1-weighted volume	Freesurfer 5.1.0
LIFE-Adult	Siemens Verio (3.0 T)	3D MPRAGE sequence with GRAPPA parallel imaging technique applied on the Alzheimer’s Disease Neuroimaging Initiative (ADNI) standard protocol	Freesurfer 5.3.0
MAS	3T	The 3D T1-weighted MRIs scans were used for computing the neuroimaging phenotypes and FreeSurfer v5.3 was used in the computation. T1-weighted scans had in-plane resoultion of 1 x 1 mm^2 and slice thickness = 1 mm with no gap in between, yielding 1 × 1 × 1 mm^3 isotropic voxels.	Freesurfer 5.3.0
OATS	1.5T and 3T	The 3D T1-weighted MRIs scans were used for computing the neuroimaging phenotypes. The sequence was performed using a similar protocol for the 1.5 Tesla scanners in the three centres with in-plane resolution = 1 × 1 mm, slice thickness = 1.5 mm, slice number = 144. The acquisition parameters for the 3 Tesla Philips scanner in centre 1 in-plane resolution = 1 × 1 mm, slice thickness = 1 mm, slice …	Freesurfer 5.3.0
RS I	1.5 T MRI unit (GE Healthcare, Milwaukee, USA, software version 11×)	Structural imaging is performed with T1-weighted (T1w), proton density-weighted (PDw) and fluid-attenuated inversion recovery (FLAIR) sequences. The combination of different MR contrasts provided by these sequences can be used for automated brain tissue and white matter lesion segmentation (see section on processing). For this purpose, the T1w scan is acquired in 3D at high in-plane resolution an…	FreeSurfer (5.1.0)
RS II	1.5 T MRI unit (GE Healthcare, Milwaukee, USA, software version 11×)	Structural imaging is performed with T1-weighted (T1w), proton density-weighted (PDw) and fluid-attenuated inversion recovery (FLAIR) sequences. The combination of different MR contrasts provided by these sequences can be used for automated brain tissue and white matter lesion segmentation (see section on processing). For this purpose, the T1w scan is acquired in 3D at high in-plane resolution an…	FreeSurfer (5.1.0)
RS III	1.5 T MRI unit (GE Healthcare, Milwaukee, USA, software version 11×)	Structural imaging is performed with T1-weighted (T1w), proton density-weighted (PDw) and fluid-attenuated inversion recovery (FLAIR) sequences. The combination of different MR contrasts provided by these sequences can be used for automated brain tissue and white matter lesion segmentation (see section on processing). For this purpose, the T1w scan is acquired in 3D at high in-plane resolution an…	FreeSurfer (5.1.0)
SHIP	Magnetom Avanto, Siemens Medical Systems, Erlangen, Germany, 1.5 Tesla	T1-weighted magnetization prepared rapid acquisition gradient echo (MPRAGE) sequence	Freesurfer 5.3
SHIP-TREND	Magnetom Avanto, Siemens Medical Systems, Erlangen, Germany, 1.5 Tesla	T1-weighted magnetization prepared rapid acquisition gradient echo (MPRAGE) sequence	Freesurfer 5.3
SYS	SYS Adolescents: Phillips 1.0-T superconducting magnet (Gyroscan NT; Philips Medical Systems, Best, the Netherlands)	SYS Adolescents: Three-dimensional (3D) radio frequency (RF)- spoiled gradient-echo scan with 140 –160 slices, an isotropic resolution of 1 mm, an echo time (TE) of 5 ms	FreeSurfer (5.1.0)
	SYS Parents: 1.5 T Siemens Avanto	SYS Parents: T1-weighted images were acquired using the 3D Magnetization Prepared Rapid Gradient Echo sequence with 176 sagittal slices (1-mm isotropic resolution, TE = 2.65ms	FreeSurfer (5.1.0)
Three-City Dijon	SIEMENS Magnetom (1.5T)	3D IR-FSPGR (T1)	Freesurfer 5.3.0
		2D FSE
UKBB	3.0 T Siemens Skyra	The T1 structural protocol was acquired at 1mm isotropic resolution using a three-dimensional MPRAGE acquisition with the following parameters: voxel size = 208 x 256 x 256, R=2, TI/TR=880/2000 ms, and superior-inferior FOV = 256mm in order to include reasonable amounts of neck/mouth. Subcortical volumes were estimated using population priors on shape and intensity variation across subjects.	Freesurfer 6.0
VETSA		Sagittal T1-weighted MPRAGE sequences	Freesurfer (Version 5.3)
