# Supplementary material for: Genetic correlations and genome-wide associations of cortical structure in general population samples of 22,824 adults
Source: Nat Commun. 2020 Sep 22;11:4796. doi: 10.1038/s41467-020-18367-y (PMC7508833; doi:10.1038/s41467-020-18367-y)
Supplement: Supplementary file 38 — Supplementary Data 35 [file 41467_2020_18367_MOESM38_ESM.xlsx]

## Sheet: Supplementary Data 35
Supplementary Data 35. Descriptive statistics of cortical thickness (mm).
Cohorts	N	global		superior frontal		rostral middle frontal		caudal middle frontal		pars opercularis		pars triangularis		pars orbitalis		lateral orbiofrontal		medial orbitofrontal		precentral		paracentral		frontal pole		superior temporal		middle temporal		inferior temporal		banks of the superior temporal sulcus		fusiform		transverse temporal		entorhinal		temporal pole		parahippocampal		superior parietal		inferior parietal		supramarginal
		mean	SD	mean	SD	mean	SD	mean	SD	mean	SD	mean	SD	mean	SD	mean	SD	mean	SD	mean	SD	mean	SD	mean	SD	mean	SD	mean	SD	mean	SD	mean	SD	mean	SD	mean	SD	mean	SD	mean	SD	mean	SD	mean	SD	mean	SD	mean	SD
ARIC AA	377	2.33956	0.114129	2.46481	0.151775	2.14584	0.132201	2.31257	0.160073	2.3778	0.142376	2.24445	0.143523	2.54303	0.191269	2.42682	0.141913	2.26459	0.150829	2.28156	0.176649	2.13866	0.157534	2.57535	0.236766	2.52606	0.166869	2.67249	0.165467	2.66286	0.170272	2.30282	0.155558	2.57541	0.164256	2.12014	0.20853	3.28939	0.416984	3.45039	0.304114	2.49282	0.292341	1.90596	0.144369	2.1589	0.142716	2.25563	0.143755
ARIC EA	1080	2.37573	0.100331	2.47521	0.138271	2.14666	0.11023	2.33591	0.144884	2.36659	0.125025	2.22234	0.12491	2.49031	0.1821	2.43181	0.129639	2.25366	0.142706	2.30576	0.162939	2.22646	0.150125	2.56604	0.206933	2.52603	0.152544	2.67194	0.13946	2.64083	0.148457	2.33848	0.139444	2.57258	0.149717	2.18203	0.212056	3.34231	0.347476	3.49368	0.281336	2.61911	0.272448	1.98088	0.138345	2.2255	0.134922	2.3185	0.132967
ASPS	182	1.75928	0.097143	1.68195	0.122625	1.76919	0.120507	1.54431	0.102819	1.57351	0.106937	1.81276	0.157339	1.95835	0.155294	1.96093	0.131839	1.98244	0.244792	1.3812	0.074486	1.47862	0.11567	2.2241	0.311809	1.945	0.145075	2.16024	0.184046	2.16597	0.177824	1.86662	0.146501	2.01363	0.14901	1.58966	0.174064	2.25538	0.25253	2.2344	0.320311	2.08795	0.164313	1.6164	0.096179	1.75824	0.142296	1.63619	0.116845
ASPS-Fam	297	2.35	0.13	2.66918	0.164602	2.28967	0.13782	2.39324	0.174853	2.35228	0.172387	2.27211	0.177083	2.67635	0.198679	2.6396	0.150939	2.39592	0.157195	2.19898	0.219257	2.1211	0.220379	2.82131	0.258628	2.61842	0.187788	2.82978	0.178488	2.8396	0.150504	2.31859	0.2002	2.65714	0.166318	1.92527	0.259112	3.54875	0.307689	3.87364	0.266721	2.76007	0.274626	2.00302	0.143099	2.35578	0.162215	2.3159	0.168699
CHS	567	2.14186	0.129838	2.29856	0.192332	2.05258	0.16149	2.21503	0.17144	2.29725	0.169793	2.18509	0.171606	2.27761	0.224811	2.32947	0.18155	2.28279	0.202982	2.11125	0.190062	1.99589	0.187286	2.40054	0.361473	2.35616	0.175588	2.46835	0.190334	2.38414	0.169155	2.2076	0.173772	2.27236	0.166461	2.03706	0.23656	2.83657	0.359557	3.26511	0.366616	2.36678	0.263875	1.87533	0.143124	2.11807	0.16209	2.20002	0.173058
ERF	118	2.46691	0.0905	2.68747	0.122443	2.37141	0.106974	2.54725	0.125498	2.50483	0.1118	2.40884	0.127298	2.61066	0.142168	2.62386	0.144856	2.64604	0.180966	2.48322	0.124399	2.41964	0.123253	2.74861	0.256571	2.59808	0.142154	2.78348	0.151497	2.80541	0.135781	2.42486	0.146646	2.60842	0.11529	2.31337	0.175447	3.00325	0.289211	3.45922	0.288253	2.52939	0.281528	2.24476	0.104126	2.43778	0.130064	2.49597	0.12686
FHS	946	2.372	0.181	2.565	0.2499	2.247	0.1859	2.3619	0.2478	2.3898	0.226	2.3155	0.2132	2.6639	0.2446	2.5462	0.2012	2.2764	0.1982	2.096	0.29	1.883	0.27	2.6887	0.29	2.5788	0.2253	2.8301	0.21	2.7976	0.2056	2.3477	0.2313	2.49	0.2	1.9018	0.3101	3.41	0.3409	3.6534	0.3655	2.5982	0.2942	1.9711	0.1948	2.2936	0.2069	2.3637	0.224
FHS ucd	3543	7.503	0.894	23.78	3.4744	11.2622	1.7138	5.6863	0.9482	4.7094	0.8387	4.2986	0.8444	2.0155	0.3871	8.5141	1.0975	4.6674	0.759	11.24	1.69	3.906	0.78	-	-	15.1889	2.064	13.2519	1.823	10.8153	1.4559	-	-	8.982	1.26	0.8815	0.2648	4.16	0.6073	-	-	4.1499	0.5059	10.4723	1.4784	12.5563	1.8442	10.306	1.549
LBC1936	-	-	-	-	-	-	-	-	-	-	-	-	-	-	-	-	-	-	-	-	-	-	-	-	-	-	-	-	-	-	-	-	-	-	-	-	-	-	-	-	-	-	-	-	-	-	-	-	-
LIFE-Adult	1690	2.37	0.094	2.52	0.118	2.22	0.102	2.39	0.121	2.43	0.119	2.29	0.118	2.54	0.154	2.48	0.122	2.28	0.116	2.42	0.136	2.29	0.127	2.63	0.196	2.68	0.15	2.74	0.139	2.67	0.14	2.43	0.139	2.64	0.139	2.29	0.167	3.36	0.307	3.58	0.269	2.7	0.26	2.13	0.119	2.36	0.117	2.42	0.124
MAS	-	-	-	-	-	-	-	-	-	-	-	-	-	-	-	-	-	-	-	-	-	-	-	-	-	-	-	-	-	-	-	-	-	-	-	-	-	-	-	-	-	-	-	-	-	-	-	-	-
OATS	-	-	-	-	-	-	-	-	-	-	-	-	-	-	-	-	-	-	-	-	-	-	-	-	-	-	-	-	-	-	-	-	-	-	-	-	-	-	-	-	-	-	-	-	-	-	-	-	-
RS I	950	2.43	0.1	2.64	0.15	2.37	0.13	2.5	0.14	2.48	0.12	2.38	0.14	2.64	0.19	2.72	0.16	2.8	0.21	2.39	0.15	2.36	0.14	2.81	0.31	2.48	0.14	2.71	0.15	2.77	0.16	2.35	0.15	2.59	0.13	2.3	0.17	2.98	0.32	3.38	0.33	2.46	0.29	2.23	0.12	2.4	0.15	2.43	0.13
RS II	1045	2.45	0.08	2.68	0.13	2.36	0.11	2.54	0.11	2.5	0.11	2.4	0.12	2.62	0.16	2.65	0.15	2.69	0.19	2.46	0.13	2.4	0.12	2.77	0.27	2.57	0.14	2.77	0.14	2.79	0.14	2.41	0.14	2.61	0.12	2.32	0.16	3.05	0.31	3.41	0.31	2.53	0.27	2.25	0.1	2.44	0.13	2.48	0.11
RS III	2417	2.49	0.08	2.72	0.12	2.38	0.1	2.57	0.11	2.51	0.1	2.44	0.12	2.65	0.16	2.61	0.12	2.62	0.16	2.52	0.12	2.43	0.12	2.8	0.23	2.64	0.13	2.85	0.13	2.82	0.13	2.48	0.14	2.64	0.11	2.33	0.15	3.11	0.31	3.45	0.3	2.6	0.26	2.28	0.1	2.5	0.12	2.54	0.11
SHIP	-	-	-	-	-	-	-	-	-	-	-	-	-	-	-	-	-	-	-	-	-	-	-	-	-	-	-	-	-	-	-	-	-	-	-	-	-	-	-	-	-	-	-	-	-	-	-	-	-
SHIP-TREND	-	-	-	-	-	-	-	-	-	-	-	-	-	-	-	-	-	-	-	-	-	-	-	-	-	-	-	-	-	-	-	-	-	-	-	-	-	-	-	-	-	-	-	-	-	-	-	-	-
SYS	-	-	-	-	-	-	-	-	-	-	-	-	-	-	-	-	-	-	-	-	-	-	-	-	-	-	-	-	-	-	-	-	-	-	-	-	-	-	-	-	-	-	-	-	-	-	-	-	-
Three-City Dijon	383	2.13766	0.131426	2.2756	0.174563	2.11058	0.131895	2.0916	0.199386	2.27183	0.154721	2.19965	0.156505	2.46679	0.183467	2.42406	0.147904	2.23996	0.155938	1.73434	0.239583	1.63961	0.255445	2.39001	0.236619	2.42628	0.152393	2.53674	0.147722	2.54284	0.145922	2.22232	0.183977	2.41344	0.144826	1.75554	0.276565	3.06386	0.286816	3.36027	0.32502	2.62162	0.23811	1.86204	0.186637	2.14649	0.154572	2.20022	0.157008
UKBB	8213	2.46	0.09	2.69	0.14	2.34	0.11	2.54	0.14	2.53	0.13	2.38	0.13	2.66	0.15	2.64	0.12	2.45	0.12	2.55	0.15	2.42	0.15	2.72	0.2	2.73	0.15	2.81	0.13	2.81	0.12	2.46	0.14	2.76	0.12	2.34	0.2	3.46	0.27	3.61	0.26	2.77	0.25	2.17	0.13	2.43	0.12	2.51	0.12
VETSA	327	2.03	0.08	2.19	0.11	1.83	0.09	2.04	0.13	2.05	0.13	1.92	0.11	2.19	0.14	2.09	0.12	1.85	0.14	2.07	0.15	1.91	0.14	2.36	0.2	2.28	0.13	2.27	0.12	2.14	0.13	1.85	0.14	2	0.11	1.82	0.19	2.69	0.29	3.28	0.27	1.91	0.21	1.76	0.1	1.93	0.11	2.08	0.12
[truncated: 22 more columns]
