# Supplementary material for: Genetic correlations and genome-wide associations of cortical structure in general population samples of 22,824 adults
Source: Nat Commun. 2020 Sep 22;11:4796. doi: 10.1038/s41467-020-18367-y (PMC7508833; doi:10.1038/s41467-020-18367-y)
Supplement: Supplementary file 39 — Supplementary Data 36 [file 41467_2020_18367_MOESM39_ESM.xlsx]

## Sheet: Supplementary Data 36
Supplementary Data 36. Descriptive statistics of cortical surface area (mm2).
Cohorts	N	global		superior frontal		rostral middle frontal		caudal middle frontal		pars opercularis		pars triangularis		pars orbitalis		lateral orbiofrontal		medial orbitofrontal		precentral		paracentral		frontal pole		superior temporal		middle temporal		inferior temporal		banks of the superior temporal sulcus		fusiform		transverse temporal		entorhinal		temporal pole		parahippocampal		superior parietal		inferior parietal		supramarginal
		mean	SD	mean	SD	mean	SD	mean	SD	mean	SD	mean	SD	mean	SD	mean	SD	mean	SD	mean	SD	mean	SD	mean	SD	mean	SD	mean	SD	mean	SD	mean	SD	mean	SD	mean	SD	mean	SD	mean	SD	mean	SD	mean	SD	mean	SD	mean	SD
ARIC AA	377	73201	7032.1	6018.44	653.417	5014.17	651.275	1856.4	277.374	1265.66	184.593	1186.59	171.202	592.622	75.2597	2285.09	249.322	1675	198.77	4256.05	465.291	1264.78	158.416	209.715	26.7226	3295.55	339.693	2727.04	349.445	2696.79	366.032	888.883	118.262	2793.62	336.948	363.086	50.2791	343.89	54.8637	435.584	49.4111	624.572	76.964	4547.64	462.617	4309.89	545.129	3265.55	391.462
ARIC EA	1080	77462.1	7662.36	6326.62	721.704	5200.08	690.398	2007.33	309.726	1387.16	201.515	1244.34	178.228	632.916	79.0098	2360.44	259.951	1713.95	205.882	4538.94	485.108	1321.6	171.902	225.42	30.1949	3376.77	364.911	2900.59	376.781	2911.62	395.777	898.772	124.486	2908.77	363.852	363.388	52.8046	358.735	61.3247	431.079	49.1035	623.616	77.0721	4989.02	556.766	4509.71	592.828	3480.7	460.054
ASPS	182	155581	14660.5	6760.66	685.97	5712.7	704.94	2130.7	290.39	1424.31	202.32	1261.73	194.27	719.89	107.2	2594.35	332.52	1685.99	189	4760.86	453.46	1503.17	177.83	199.77	32.93	3308.43	429.77	2795.36	371.92	2968.69	427.37	901.92	150.32	2903.38	372.82	366.64	85.65	584.42	139.7	425.75	69.3	680.87	147.93	5056.78	517.04	4536.08	618.37	3463.81	464.36
ASPS-Fam	297	157812	14672.9	6367.12	701.98	5256.57	647.86	2057.66	299.68	1397.2	188.05	1246.66	174.4	650.19	74.56	2388.18	245.19	1732.68	179.1	4703.22	472.97	1373.75	157.85	213.54	30.07	3361.74	320.19	2939.12	364.19	2971.24	399.27	935.88	118.35	2942.8	342.88	367.51	51.22	375.56	61.06	398	41.48	633.06	79.36	5045.29	564.49	4630.75	551.63	3462.95	447.8
CHS	567	165766	17406.1	7092.41	916.886	5705.31	811.684	2255.88	379.815	1470.75	229.522	1313.86	205.471	672.964	94.5905	2466.77	327.14	1686.16	224.531	5190.32	608.517	1523.32	208.339	240.35	36.1731	3561.47	429.247	3003.28	426.922	2959.68	446.433	901.854	138.131	2957.36	403.233	400.077	61.8158	390.753	70.9238	435.588	57.8459	625.5	86.4768	5449.87	658.259	4767.69	670.956	3648.92	488.177
ERF	118	153700	15778.7	6446.15	793.425	5213.85	715.605	2072.77	337.763	1373.82	184.74	1222.24	173.639	642.106	79.9096	2256.94	288.073	1652.58	244.424	4651.49	486.592	1311.71	181.991	240.191	28.2723	3419.57	401.794	2900.97	411.426	2891.36	456.952	901.737	143.884	2863.56	389.76	370.801	50.2626	354.123	67.1902	414.962	53.8017	651.411	112.409	4929.24	559.276	4590.89	630.836	3473.79	504.224
FHS	946	82529.9	7734.44	6738.92	758.322	5579.25	699.082	2132.07	316.431	1464.71	197.19	1286.3	178.56	670.06	79.035	2604.99	282.024	1870.09	203.551	4856.61	503.388	1448.11	188.9	214.89	33.49	3544.67	373.083	3072.08	364.469	3130.55	416.62	962.229	124.532	3163.53	387.397	398.807	58.1361	402.569	69.418	435.462	50.581	662.144	83.0815	5299.32	585.47	4817.98	593.975	3610.9	457.04
FHS ucd	-	-	-	-	-	-	-	-	-	-	-	-	-	-	-	-	-	-	-	-	-	-	-	-	-	-	-	-	-	-	-	-	-	-	-	-	-	-	-	-	-	-	-	-	-	-	-	-	-
LBC1936	-	-	-	-	-	-	-	-	-	-	-	-	-	-	-	-	-	-	-	-	-	-	-	-	-	-	-	-	-	-	-	-	-	-	-	-	-	-	-	-	-	-	-	-	-	-	-	-	-
LIFE-Adult	1690	81300	8100	6630	778	5480	724	2100	336	1460	216	1310	190	682	84.2	2490	293	1750	201	4690	511	1380	184	224	30.8	3500	387	3110	401	3090	434	973	129	3070	383	382	59.2	364	67.9	426	49.6	668	91.4	5180	581	4900	624	3650	474
MAS	-	-	-	-	-	-	-	-	-	-	-	-	-	-	-	-	-	-	-	-	-	-	-	-	-	-	-	-	-	-	-	-	-	-	-	-	-	-	-	-	-	-	-	-	-	-	-	-	-
OATS	-	-	-	-	-	-	-	-	-	-	-	-	-	-	-	-	-	-	-	-	-	-	-	-	-	-	-	-	-	-	-	-	-	-	-	-	-	-	-	-	-	-	-	-	-	-	-	-	-
RS I	950	147974	15788.3	6215.48	810.19	5039.22	744.12	1961.4	315.12	1352.16	189.35	1232.42	174.06	610.51	92.54	2071.07	310.77	1492.64	227.03	4650.73	531.9	1306.26	177.08	238.22	30.91	3264.3	385.91	2664.46	365.51	2589.47	412.19	846.22	123.8	2664.02	372.78	365.3	53.69	320.3	64.81	387.48	59.06	615.18	101.6	4863.36	541.17	4371.09	584.88	3391.89	466.79
RS II	1075	154174	15224.7	6426.59	736.93	5259.23	677.29	2018.27	317.26	1397.44	194.57	1275.05	178.2	654.12	86.48	2257.39	297.61	1629.71	225.99	4718.06	496.9	1332.63	170.19	237.95	31.97	3386.86	377.32	2862.85	373.38	2822.18	428	896.7	123.9	2837.07	360.09	373.37	53.1	346.18	63.77	410.16	54.36	642.51	97.91	4989.43	539.33	4547.81	561.58	3474.71	438.09
RS III	2417	159224	16142.2	6640.47	788.27	5428.75	703.5	2069.78	321.12	1433.35	203.07	1309.82	183.93	677.23	85.77	2363.09	290.31	1717.68	222.93	4749.7	508.9	1352.05	170.48	244.34	31.23	3491.74	396.11	3003.46	387.84	2997.81	431.28	928.62	127.66	3002.31	389	384.87	57.75	363.75	65.52	423.74	52.97	667.04	99.73	5140.52	580.37	4693.16	604	3570.45	476.93
SHIP	-	-	-	-	-	-	-	-	-	-	-	-	-	-	-	-	-	-	-	-	-	-	-	-	-	-	-	-	-	-	-	-	-	-	-	-	-	-	-	-	-	-	-	-	-	-	-	-	-
SHIP-TREND	-	-	-	-	-	-	-	-	-	-	-	-	-	-	-	-	-	-	-	-	-	-	-	-	-	-	-	-	-	-	-	-	-	-	-	-	-	-	-	-	-	-	-	-	-	-	-	-	-
SYS	-	-	-	-	-	-	-	-	-	-	-	-	-	-	-	-	-	-	-	-	-	-	-	-	-	-	-	-	-	-	-	-	-	-	-	-	-	-	-	-	-	-	-	-	-	-	-	-	-
Three-City Dijon	383	178547	17627.3	7445.03	933.425	6395.95	835.731	2379.76	378.476	1560.14	238.79	1390.51	211.95	687.759	91.9684	2882.41	331.722	1911.43	231.473	5404.13	583.518	1616.4	226.94	196.518	35.4193	3840.88	457.809	3335.86	415.779	3455.98	488.551	1054.91	154.883	3285.78	397.627	437.151	67.6027	418.628	81.1175	422.558	59.3506	676.724	94.4677	5516.34	599.569	5183.6	696.066	3907.24	518.034
UKBB	8213	201315	17650.6	6936.02	787.28	5559.08	707.99	2136.47	290.54	1424.41	176.98	1369.13	177.91	744.26	88.27	2597.11	275.05	1930.13	201.97	4727.59	458.65	1425.89	157.24	280.98	28.2	3721.28	383.98	3236.84	374.59	3259.3	406.26	923.91	117.18	3038	329.2	386.75	52.7	435.84	72.32	474.64	50.58	639.29	66.69	5284	580.15	4716.85	603.66	3774.72	504.11
VETSA	327	161803	13291.7	7975.41	788.74	3927.62	519.77	2352.59	330.44	1679.03	212.3	1420.56	203.93	998.82	133.38	2399.09	276.33	1724.14	228.21	5055.89	500.44	1511.54	190.75	201.31	33.9	4189.48	426.56	3374.34	412.71	3308.96	453.96	825.14	115.96	3752.1	418.62	174.36	38.7	469.37	94.95	449.52	61.57	794.9	100.45	4650.78	471.28	5203.53	541.28	2922.53	333.78
																																						s
[truncated: 22 more columns]
