# Supplementary material for: Genetic correlations and genome-wide associations of cortical structure in general population samples of 22,824 adults
Source: Nat Commun. 2020 Sep 22;11:4796. doi: 10.1038/s41467-020-18367-y (PMC7508833; doi:10.1038/s41467-020-18367-y)
Supplement: Supplementary file 40 — Supplementary Data 37 [file 41467_2020_18367_MOESM40_ESM.xlsx]

## Sheet: Supplementary Data 37
Supplementary Data 37. Descriptive statistics of cortical volume (mm3).
Cohorts	N	global		superior frontal		rostral middle frontal		caudal middle frontal		pars opercularis		pars triangularis		pars orbitalis		lateral orbiofrontal		medial orbitofrontal		precentral		paracentral		frontal pole		superior temporal		middle temporal		inferior temporal		banks of the superior temporal sulcus		fusiform		transverse temporal		entorhinal		temporal pole		parahippocampal		superior parietal		inferior parietal		supramarginal
		mean	SD	mean	SD	mean	SD	mean	SD	mean	SD	mean	SD	mean	SD	mean	SD	mean	SD	mean	SD	mean	SD	mean	SD	mean	SD	mean	SD	mean	SD	mean	SD	mean	SD	mean	SD	mean	SD	mean	SD	mean	SD	mean	SD	mean	SD	mean	SD
ARIC AA	377	5404.04	521.168	16922.3	1778.34	12147.4	1491.37	4702.61	726.02	3366.87	501.075	3007.4	430.411	1872.71	249.79	5917.64	630.084	4216.03	474.616	10500.8	1243.97	2911.58	410.977	721.149	103.006	9502.6	1096.73	8681.92	1211.01	8389.97	1257.19	2016.14	310.741	8219.03	1094.9	840.82	144.295	1561.68	280.525	2153.47	294.427	1814.78	269.582	9515.77	1155.06	10317	1418.2	8112.68	1063.9
ARIC EA	1080	5829.75	580.295	17901	1937.99	12778.8	1650.05	5120.72	823.925	3666.16	553.263	3134.14	473.97	1993.45	253.21	6261.54	662.244	4353.67	529.322	11246.9	1287.54	3169.34	452.479	787.143	119.15	9769.28	1122.66	9376.98	1299.46	9126.88	1347.96	2079.16	315.847	8618.46	1192.26	881.893	146.99	1727.04	300.648	2169.09	286.816	1941.67	266.225	10863.4	1386.76	11055	1553.68	8845.58	1201.38
ASPS	182	128215	15759.7	11369.1	1385.69	9848.37	1378.89	3264.52	542.303	2257.27	397.829	2280.13	405.811	1540.75	245.806	4993.61	633.466	3347.31	541.864	6590.17	868.254	2236.92	322.409	512.442	109.528	6587.09	929.422	6303.07	1139.5	6711.18	1136.09	1558.98	312.025	5918.16	893.923	600.777	137.77	1509.58	318.907	1144.14	245.628	1544.83	354.95	8212.12	912.98	7878.12	1400.91	5480.79	794.195
ASPS-Fam	297	200594	20020.6	19041.4	2060.52	13496.2	1520.78	5279.35	850.151	3564.23	545.347	3145.04	518.171	2148.26	288.98	6616.4	732.384	4493.32	506.307	10939.8	1364.9	3057.49	439.373	817.095	118.287	9951.35	1220.4	9813.23	1392.93	9769.48	1394.22	2084.94	337.98	8776.45	1200.71	755.102	145.801	1898.54	289.838	2223.44	249.928	2036.71	295.338	11091.9	1399.4	11881.7	1717.07	8599.82	1192.48
CHS	567	193283	19655.1	17523.6	2171.16	12827.3	1694.99	5141.47	834.368	3697.9	551.728	3169.6	487.738	1858.73	274.428	6139.61	694.012	4391.08	570.956	10957	1361.52	3056.49	459.791	790.726	189.028	9379.51	1261.64	9038.27	1314.82	8294.35	1219.15	1925.47	314.458	7609.8	1121.93	862.751	154.887	1594.1	312.174	2086.73	363.464	1769.46	261.258	10730.3	1392.9	11005.9	1535.69	8543.77	1199.93
ERF	118	210459	22616.5	19972.2	2327.98	14406.1	1928.96	5812.93	913.665	3918.88	559.673	3360.94	451.359	2150.17	255.353	6774.69	726.233	5171.17	621.441	12348.4	1328.29	3455.84	535.368	905.271	133.837	10240.1	1378.15	9879.65	1524.63	9840.15	1564.71	2157.53	394.498	8748.01	1267.45	946.305	158.008	1564.96	313.824	2236.89	351.836	1978.38	352.278	12334.1	1422.08	12415.1	1772.35	9564.92	1433.71
FHS	946	202852	23327.9	18853.1	2665.56	13445.8	1786.48	5293.46	937.823	3783.52	606.49	3234.67	527.04	2144.03	302.34	6784.94	792.264	4511.49	617.037	10431.3	1659.71	2801.81	517.17	760.66	143.7	10155.1	1401.44	10228.9	1386.3	10008.7	1435.21	2167.96	346.837	8692.87	1239.96	801.074	168.504	1882.6	296.5	2247.82	323.2	1955.39	266.202	11065.5	1515.3	11707.6	1765	9010.52	1368
FHS ucd	-	-	-	-	-	-	-	-	-	-	-	-	-	-	-	-	-	-	-	-	-	-	-	-	-	-	-	-	-	-	-	-	-	-	-	-	-	-	-	-	-	-	-	-	-	-	-	-	-
LBC1936	568	201981	19971.2	18567.7	2046.61	12700.1	1705.28	5141.99	816.76	3641.74	558.71	3170.07	481.31	2048.29	265.75	6450.56	778.38	4752.1	596.5	11231.6	1236.48	3185.85	448.82	907.52	156.77	9417.77	1317.37	9487.77	1365.43	9393.29	1448.68	1943.46	343.66	8258.65	1348.19	884.71	152.91	1705.71	375.5	2398.97	400.33	1653.59	312.94	11624.7	1563.94	11983.7	1516.78	9096.42	1175.51
LIFE-Adult	1690	217000	22100	18900	2160	13900	1820	5460	928	3970	615	3400	516	2190	278	6750	745	4520	504	12300	1390	3400	480	800	126	10800	1320	10400	1460	9860	1460	2330	355	9390	1310	981	176	1700	282	2190	274	2130	298	12200	1510	12800	1760	9720	1340
MAS	493	196649	20475.3	18304.4	2162.7	12682.7	1734.91	4978.24	864.16	3652.02	534.991	3159.56	471.488	2064.86	281.815	6308.53	729.136	4323.38	611.017	11494.7	1325.23	3353.54	534.186	872.141	151.097	9739.67	1271.36	9311.87	1246.23	8554.84	1304.69	2016.17	317.541	8329.57	1250.45	870.891	158.706	1446.62	283.458	2305.46	316.017	1963.57	314.101	11015	1387.37	11226.9	1532.21	9019.82	1262.58
OATS	375	196249	18543	18603.3	2049.29	12689.6	1590.1	5007.08	827.981	3493.37	508.962	3029.25	437.242	2036.06	246.149	6372.74	740.959	4640.57	591.315	10686.4	1216.56	3115.72	455.233	842.915	143.37	9994.08	1097.44	9443.88	1253.11	9484.62	1367.31	2009.92	297.368	8770.56	1136	857.003	149.35	1698.31	305.866	2239.04	281.316	1979.01	267.006	10665.3	1219.16	10831.9	1442.66	8534.12	1169.09
RS I	950	402760	39734.9	19056.1	2149.92	14058.8	1756.74	5404.42	854.5	3825.22	546.4	3384.36	488.24	2101.31	287.22	6617.46	796.14	5139.07	615.46	11812.1	1313.22	3339.14	471.7	967.15	178.37	9387.33	1289.13	9020.57	1238.71	8931.17	1411.38	1969.42	322.02	8281.12	1151.36	935.9	162.71	1446.94	328.07	2091.51	392.58	1849.49	320.24	12198.3	1345.69	11745.9	1532.73	9146.47	1220.07
RS II	1075	420498	39943.7	19829.6	2098.87	14391.2	1739.95	5662.69	928.17	3960.94	579.27	3478.31	495.8	2192.25	282.36	6866.75	752.78	5207.18	589.51	12403.8	1344.63	3458.06	478.32	914.85	160.65	10030.7	1283.2	9755.76	1308.59	9567.44	1438.56	2133.99	331.22	8692.31	1136.81	962.65	156.85	1578.26	306.37	2167.04	379.65	1956.96	310.43	12539.1	1364.61	12319.6	1485.74	9523.86	1208.4
RS III	2417	438212	43511.2	20703.8	2335.28	14943.5	1866.82	5867.75	944.34	4086.68	605.24	3636.63	528.2	2284.74	290.34	7025.75	775.96	5247.87	615.76	12816.6	1447.69	3558.04	486.1	938.6	134.72	10601.8	1335.48	10435.5	1413.81	10147.3	1489.95	2266.56	351.33	9184.63	1249.33	993.91	169.23	1653.14	302.98	2231.49	340.1	2063.09	314.73	13057.7	1493.64	13045	1670.67	9988.72	1325.36
SHIP	952	220340	23585.3	20352.5	2595.26	14757.7	2005.9	5665.91	985.335	4086.99	597.429	3540.66	542.667	2266.27	313.445	7388.32	837.955	5192.44	628.88	11554.1	1399.75	3095.65	451.426	810.685	139.812	11274	1382.46	11083.6	1461.39	11158.8	1535.08	2388.16	375.378	9775.33	1318.38	965.445	174.927	1990.59	298.987	2479.53	292.242	2180.5	284.739	11703.2	1490.52	12643.7	1849.42	9541	1319.98
SHIP-TREND	800	223690	24087.7	20736.8	2765.95	15083.5	2081.34	5781.51	968.43	4193.53	642.427	3569.24	549.398	2328.59	333.413	7505.15	867.754	5241.15	653.839	11695.9	1442.77	3164.53	462.489	829.659	150.749	11494	1430.29	11320	1501.48	11297.6	1527.08	2413.27	363.344	9843.16	1356.69	979.579	174.187	1981.22	287.174	2540.2	295.811	2188.81	287.642	11846.2	1518.14	12869.4	1785.1	9697.8	1385.49
SYS	1375	7289.43	486.489	23828.5	1781.91	17765.4	2269.11	6770.57	368.403	4947.24	816.001	4402.43	1138.44	2612.74	260.215	8238.89	156.978	5557.11	96.8736	13079.9	652.66	3603.47	139.3	1026.58	46.669	12095.8	907.925	11952.2	2162.33	11779.9	1622.81	2662.14	369.11	10394	135.057	1052.01	30.4056	1772.07	258.094	2354.98	354.26	2156.11	30.4056	13404.3	1164.6	14412.6	1159.66	11061.2	3411.79
Three-City Dijon	383	384654	39782	17256.4	2204.69	13782.5	1678.9	4901.84	810.58	3683.11	549.56	3173.21	513.07	1958.16	263.947	6919.56	724.749	4511.56	559.717	9057.93	1419.08	2612.01	483.088	604.826	136.805	9941.76	1134.03	9609.18	1170.59	9797.49	1389.77	2155.03	315.337	8603.79	1071.86	798.164	151.934	1682.02	298.204	2016.96	352.927	1996.05	282.373	10364.9	1396.89	11217.9	1519.29	8635.71	1177.49
UKBB	8213	229749	21253.5	21045.2	2390.82	14382.3	1837.55	5858.82	870.35	3986.63	543.18	3622.06	497.13	2485.49	301.6	7389.65	769.5	5241.11	560.25	12943.8	1428.1	3716.13	443.28	1026.58	124.48	11502.4	1333.34	11039.1	1392.08	10910.1	1439.39	2179.11	310.78	9672.68	1146.19	993.42	159.63	2109.32	323.63	2519.73	304.26	2080.01	252.21	12689.6	1528.39	12595.3	1626.84	10286.3	1359.59
VETSA	327	160531	450.81	17482.1	1876.39	7190.72	978.86	4797.39	756.77	3433.35	483.8	2716.81	401.84	2180.67	285.83	5013.03	572.01	3183.18	440.9	10477.1	1278.95	2894.42	448.3	475.49	94.3	9550.16	1122.82	7669.18	1005.42	7059.16	1043.21	1539.22	263.59	7507.47	933.14	744.04	149.58	1260.03	285.51	1463.41	215.23	1520.49	272.28	8196.48	976.12	10041.8	1210.34	6069.72	767.69
[truncated: 22 more columns]
